# Supplementary material for: Graph Theoretical Representation of Atomic Asymmetry and Molecular Chirality of Benzenoids in Two-Dimensional Space
Source: PLoS One. 2014 Jul 17;9(7):e102043. doi: 10.1371/journal.pone.0102043 (PMC4102468; doi:10.1371/journal.pone.0102043)
Supplement: File S2 — The isosceles trapezoid regions used to enumerate benzenoids composed of 3 to 11 benzene rings and all the benzenoids that have been enumerated. (ZIP) [file pone.0102043.s002.zip › Binary codes and position/11_rings.txt]

Binary codes	positions of benzene rings in isosceles trapezoid region
0101010101010101010111101010101010101010101111	0	1	2	3	4	5	6	7	8	9	10
0000100100100111101101011010110101101101101111	1	2	3	11	14	21	22	24	32	38	39
0000100100101011110101011010110101101101101111	0	3	4	11	13	15	21	24	30	31	32
0000100100101101111001011010110101101101101111	1	2	3	11	14	21	22	24	32	39	46
00001001001011101110011010110101101101101111	1	2	3	11	14	21	22	24	32	39	40
00001001001011110011101010110101101101101111	1	2	3	11	14	21	22	24	32	33	39
0000100100101111010011110010110101101101101111	1	2	3	11	14	21	22	24	25	32	39
00001001001011110101011100110101101101101111	1	2	3	4	12	21	23	30	32	38	39
00001001001011110101100111010101101101101111	1	2	3	4	11	14	21	22	24	32	39
0000100100101111010110100111100101101101101111	2	13	14	15	22	25	30	32	34	38	39
00001001001011110101101010111001101101101111	1	2	3	4	12	15	21	23	25	30	31
00001001001011110101101011001110101101101111	2	3	4	11	12	15	21	23	25	30	31
0000100100101111010110101101001111001101101111	1	12	13	14	21	24	30	31	33	40	46
00001001001011110101101011010101110101101111	0	1	2	3	11	14	21	22	24	32	39
0000100100101111010110101101011001111001101111	2	3	4	11	12	15	22	23	25	33	40
00001001001011110101101011010110101110101111	2	3	4	12	15	21	22	23	25	33	40
0000100100101111010110101101011011001111001111	2	3	4	12	15	21	23	25	30	31	39
00001001001011110101101011010110110101110111	1	2	3	11	14	21	22	24	30	32	39
0000100100110011110110011010110101101101101111	1	2	3	11	14	21	22	24	32	40	46
0000100100110101111010011010110101101101101111	1	2	3	11	14	21	22	24	32	40	47
0000100100110110111100011010110101101101101111	0	1	12	21	23	24	30	33	38	39	40
000010010011011101101010110101101101101111	1	2	3	11	14	21	22	24	32	33	40
0000100100110111100011110010110101101101101111	1	2	3	11	14	21	22	24	25	32	40
00001001001101111001011100110101101101101111	1	2	3	11	14	15	21	22	24	32	40
00001001001101111001100111010101101101101111	1	2	3	4	11	14	21	22	24	32	40
0000100100110111100110100111100101101101101111	2	13	14	15	22	25	26	30	32	38	39
00001001001101111001101010111001101101101111	1	2	3	4	12	15	16	21	23	30	31
00001001001101111001101011001110101101101111	1	12	21	23	24	30	33	38	39	40	46
0000100100110111100110101101001111001101101111	1	12	13	14	21	24	30	31	33	40	47
00001001001101111001101011010101110101101111	0	1	2	3	11	14	21	22	24	32	40
0000100100110111100110101101011001111001101111	1	12	21	23	24	30	33	34	38	39	40
00001001001101111001101011010110101110101111	1	12	21	23	24	25	30	33	38	39	40
0000100100110111100110101101011011001111001111	1	12	15	21	23	24	30	33	38	39	40
00001001001101111001101011010110110101110111	1	2	3	11	14	21	22	24	30	32	40
00001001001110011110101010110101101101101111	0	11	12	21	23	24	30	33	38	39	40
00001001001110101111001010110101101101101111	0	1	2	12	14	15	22	25	31	32	33
000010010011101101110010110101101101101111	1	2	3	11	14	21	22	24	25	32	33
000010010011101110011100110101101101101111	1	2	3	11	14	15	21	22	24	32	33
000010010011101110100111010101101101101111	1	2	3	4	11	14	21	22	24	32	33
00001001001110111010100111100101101101101111	1	2	12	14	15	22	25	31	32	33	38
000010010011101110101010111001101101101111	0	1	11	13	14	21	24	30	31	32	38
000010010011101110101011001110101101101111	0	1	11	13	14	21	24	30	31	32	39
00001001001110111010101101001111001101101111	0	1	11	13	14	21	24	30	31	32	40
000010010011101110101011010101110101101111	0	1	2	3	11	14	21	22	24	32	33
00001001001110111010101101011001111001101111	0	1	11	13	14	21	24	25	30	31	32
000010010011101110101011010110101110101111	0	1	11	13	14	15	21	24	30	31	32
00001001001110111010101101011011001111001111	0	1	4	11	13	14	21	24	30	31	32
000010010011101110101011010110110101110111	0	1	3	11	13	14	21	24	30	31	32
0000100100111100011110110010110101101101101111	0	2	11	12	14	15	22	25	31	32	33
0000100100111100101111010010110101101101101111	1	2	3	11	14	21	22	24	25	26	32
0000100100111100110111100010110101101101101111	1	2	3	11	14	16	21	22	24	25	32
000010010011110011101100110101101101101111	1	2	3	11	14	15	21	22	24	25	32
00001001001111001111000111010101101101101111	1	2	3	4	11	14	21	22	24	25	32
0000100100111100111100100111100101101101101111	2	3	12	14	22	24	25	32	38	39	46
00001001001111001111001010111001101101101111	2	3	12	14	15	22	24	32	38	39	46
00001001001111001111001011001110101101101111	2	3	4	12	14	22	24	32	38	39	46
0000100100111100111100101101001111001101101111	1	12	13	14	21	24	30	31	33	34	40
00001001001111001111001011010101110101101111	0	1	2	3	11	14	21	22	24	25	32
0000100100111100111100101101011001111001101111	2	3	4	11	12	15	22	23	25	26	33
00001001001111001111001011010110101110101111	1	2	3	12	14	22	24	32	38	39	46
0000100100111100111100101101011011001111001111	2	3	4	12	15	22	23	25	26	30	33
00001001001111001111001011010110110101110111	1	2	3	11	14	21	22	24	25	30	32
00001001001111010011110100110101101101101111	1	2	3	11	14	15	16	21	22	24	32
00001001001111010101111000110101101101101111	0	1	2	3	12	21	23	30	32	38	39
0000100100111101011011010101101101101111	1	2	3	4	11	14	15	21	22	24	32
00001001001111010111000111100101101101101111	2	3	4	13	21	22	24	31	33	39	40
000010010011110101110010111001101101101111	2	3	4	13	22	24	30	31	33	39	40
000010010011110101110011001110101101101111	2	3	4	12	14	22	24	32	38	39	40
00001001001111010111001101001111001101101111	1	12	13	14	21	24	25	30	31	33	40
000010010011110101110011010101110101101111	0	1	2	3	11	14	15	21	22	24	32
00001001001111010111001101011001111001101111	1	2	3	12	21	23	30	32	38	39	46
000010010011110101110011010110101110101111	1	2	3	12	14	22	24	32	38	39	40
00001001001111010111001101011011001111001111	1	2	3	12	21	23	30	32	33	38	39
000010010011110101110011010110110101110111	1	2	3	11	14	15	21	22	24	30	32
00001001001111011000111101010101101101101111	0	2	3	11	12	21	23	30	32	38	39
00001001001111011001011110010101101101101111	2	3	12	14	22	24	32	33	34	38	39
000010010011110110011011100101101101101111	2	3	12	14	22	24	25	32	33	38	39
000010010011110110011100111001101101101111	2	3	12	14	15	22	24	32	33	38	39
000010010011110110011101001110101101101111	2	3	4	12	14	22	24	32	33	38	39
00001001001111011001110101001111001101101111	1	12	13	14	15	21	24	30	31	33	40
000010010011110110011101010101110101101111	0	1	2	3	4	11	14	21	22	24	32
00001001001111011001110101011001111001101111	2	3	4	5	11	12	15	22	23	25	33
000010010011110110011101010110101110101111	1	2	3	12	14	22	24	32	33	38	39
00001001001111011001110101011011001111001111	2	3	4	5	12	15	22	23	25	30	33
000010010011110110011101010110110101110111	1	2	3	4	11	14	21	22	24	30	32
0000100100111101101000111101100101101101101111	2	3	12	14	22	24	25	32	34	38	39
0000100100111101101001011110100101101101101111	2	3	12	14	22	24	25	26	32	38	39
0000100100111101101001101111000101101101101111	1	2	13	14	15	22	25	30	32	38	39
000010010011110110100111011001101101101111	2	3	12	14	15	22	24	25	32	38	39
00001001001111011010011110001110101101101111	2	3	4	12	14	22	24	25	32	38	39
0000100100111101101001111001001111001101101111	1	4	12	13	14	21	24	30	31	33	40
00001001001111011010011110010101110101101111	2	12	14	15	22	25	31	32	33	34	38
0000100100111101101001111001011001111001101111	2	12	14	15	22	25	26	31	32	33	38
00001001001111011010011110010110101110101111	1	2	3	12	14	22	24	25	32	38	39
0000100100111101101001111001011011001111001111	2	3	11	12	14	22	24	25	32	38	39
00001001001111011010011110010110110101110111	2	3	4	13	15	21	24	30	31	32	40
00001001001111011010100111101001101101101111	1	12	13	14	15	22	25	30	32	38	39
00001001001111011010101011110001101101101111	0	1	2	3	4	12	15	21	23	30	31
0000100100111101101010110110101101101111	1	2	3	4	11	12	15	21	23	30	31
00001001001111011010101110001111001101101111	1	3	12	13	14	21	24	30	31	33	40
000010010011110110101011100101110101101111	1	11	13	14	21	24	30	31	32	33	38
00001001001111011010101110011001111001101111	1	11	13	14	21	24	25	30	31	32	38
000010010011110110101011100110101110101111	1	2	3	4	12	15	21	23	30	31	38
00001001001111011010101110011011001111001111	1	2	3	4	12	15	21	23	30	31	39
000010010011110110101011100110110101110111	1	2	3	4	12	15	21	23	30	31	32
00001001001111011010110001111010101101101111	0	2	3	4	11	12	15	21	23	30	31
00001001001111011010110010111100101101101111	1	11	13	14	21	24	30	31	32	39	46
000010010011110110101100110111001101101111	1	2	12	13	14	21	24	30	31	33	40
000010010011110110101100111001110101101111	1	11	13	14	21	24	30	31	32	33	39
00001001001111011010110011101001111001101111	1	11	13	14	21	24	25	30	31	32	39
000010010011110110101100111010101110101111	1	2	3	4	12	14	22	24	32	38	39
00001001001111011010110011101011001111001111	1	4	11	13	14	21	24	30	31	32	39
000010010011110110101100111010110101110111	1	3	11	13	14	21	24	30	31	32	39
0000100100111101101011010001111011001101101111	1	11	13	14	21	24	30	31	32	40	46
0000100100111101101011010010111101001101101111	1	11	13	14	21	24	30	31	32	40	47
0000100100111101101011010011011110001101101111	0	1	12	13	14	21	24	30	31	33	40
000010010011110110101101001110110101101111	1	11	12	13	14	21	24	30	31	33	40
0000100100111101101011010011110001111001101111	1	11	13	14	21	24	25	30	31	32	40
00001001001111011010110100111100101110101111	1	11	13	14	15	21	24	30	31	32	40
0000100100111101101011010011110011001111001111	1	4	11	13	14	21	24	30	31	32	40
00001001001111011010110100111100110101110111	1	3	11	13	14	21	24	30	31	32	40
00001001001111011010110101001111010101101111	0	11	12	13	14	21	24	30	31	33	40
00001001001111011010110101010111100101101111	0	1	2	3	4	12	15	22	23	25	33
000010010011110110101101010110111001101111	1	2	3	4	11	12	15	22	23	25	33
000010010011110110101101010111001110101111	1	2	3	4	12	15	21	22	23	25	33
00001001001111011010110101011101001111001111	1	2	3	4	12	15	22	23	25	30	33
000010010011110110101101010111010101110111	0	1	2	3	11	14	21	22	24	30	32
0000100100111101101011010110001111011001101111	0	2	3	4	11	12	15	22	23	25	33
0000100100111101101011010110010111101001101111	1	11	13	14	21	24	25	26	30	31	32
0000100100111101101011010110011011110001101111	1	2	13	14	22	24	31	33	40	45	46
000010010011110110101101011001110110101111	1	11	13	14	15	21	24	25	30	31	32
0000100100111101101011010110011110001111001111	1	4	11	13	14	21	24	25	30	31	32
00001001001111011010110101100111100101110111	1	3	11	13	14	21	24	25	30	31	32
00001001001111011010110101101001111010101111	1	11	13	14	15	16	21	24	30	31	32
00001001001111011010110101101010111100101111	0	1	2	3	12	14	22	24	32	38	39
000010010011110110101101011010110111001111	1	2	3	11	12	14	22	24	32	38	39
000010010011110110101101011010111001110111	1	2	3	12	14	21	22	24	32	38	39
0000100100111101101011010110110001111011001111	0	2	3	11	12	14	22	24	32	38	39
0000100100111101101011010110110010111101001111	2	3	4	12	15	21	23	30	31	39	46
0000100100111101101011010110110011011110001111	2	3	4	12	15	21	23	30	31	39	40
000010010011110110101101011011001110110111	1	3	4	11	13	14	21	24	30	31	32
00001001001111011010110101101101001111010111	2	3	4	12	15	21	23	30	31	32	40
00001001001111011010110101101101010111100111	1	2	3	4	13	15	21	24	30	31	32
0000100101000111101101101010110101101101101111	1	2	3	11	14	21	22	24	33	39	40
0000100101001011110101101010110101101101101111	1	2	3	11	14	21	22	24	33	40	46
0000100101001101111001101010110101101101101111	1	2	3	11	14	21	22	24	33	40	47
00001001010011101110101010110101101101101111	0	1	11	21	23	24	30	33	38	39	40
0000100101001111001111001010110101101101101111	1	2	3	11	14	21	22	24	33	34	40
00001001010011110101110010110101101101101111	1	2	3	11	14	21	22	24	25	33	40
00001001010011110110011100110101101101101111	1	2	3	11	14	15	21	22	24	33	40
00001001010011110110100111010101101101101111	1	2	3	4	11	14	21	22	24	33	40
0000100101001111011010100111100101101101101111	2	12	22	24	25	31	34	39	40	41	45
00001001010011110110101010111001101101101111	1	2	3	4	5	12	16	21	23	30	31
00001001010011110110101011001110101101101111	1	11	21	23	24	30	33	38	39	40	46
0000100101001111011010101101001111001101101111	1	11	21	23	24	30	33	38	39	40	47
00001001010011110110101011010101110101101111	0	1	2	3	11	14	21	22	24	33	40
0000100101001111011010101101011001111001101111	1	11	21	23	24	30	33	34	38	39	40
00001001010011110110101011010110101110101111	1	11	21	23	24	25	30	33	38	39	40
0000100101001111011010101101011011001111001111	1	11	15	21	23	24	30	33	38	39	40
00001001010011110110101011010110110101110111	1	2	3	11	14	21	22	24	30	33	40
0000100101001111011010101101011011011001111011	1	2	3	11	14	21	22	24	31	33	40
0000100101010011110110101010110101101101101111	1	2	3	11	14	21	22	24	33	41	47
0000100101010101111010101010110101101101101111	0	11	21	30	32	33	38	41	45	46	47
0000100101010110111100101010110101101101101111	0	1	12	22	24	25	31	34	39	40	41
00001001010101110111001010110101101101101111	1	2	3	11	14	21	22	24	33	34	41
00001001010101111001110010110101101101101111	1	2	3	11	14	21	22	24	25	33	41
00001001010101111010011100110101101101101111	1	2	3	11	14	15	21	22	24	33	41
00001001010101111010100111010101101101101111	1	2	3	4	11	14	21	22	24	33	41
0000100101010111101010100111100101101101101111	1	12	22	24	25	31	34	39	40	41	45
00001001010101111010101010111001101101101111	0	11	21	23	24	30	33	38	39	40	45
00001001010101111010101011001110101101101111	0	11	21	23	24	30	33	38	39	40	46
0000100101010111101010101101001111001101101111	0	11	21	23	24	30	33	38	39	40	47
00001001010101111010101011010101110101101111	0	1	2	3	11	14	21	22	24	33	41
0000100101010111101010101101011001111001101111	0	11	21	23	24	30	33	34	38	39	40
00001001010101111010101011010110101110101111	0	11	21	23	24	25	30	33	38	39	40
0000100101010111101010101101011011001111001111	0	11	15	21	23	24	30	33	38	39	40
00001001010101111010101011010110110101110111	0	11	14	21	23	24	30	33	38	39	40
0000100101010111101010101101011011011001111011	0	11	13	21	23	24	30	33	38	39	40
0000100101011001111011001010110101101101101111	0	11	12	22	24	25	31	34	39	40	41
0000100101011010111101001010110101101101101111	0	1	2	13	15	16	23	26	32	33	34
0000100101011011011110001010110101101101101111	1	2	3	11	14	21	22	24	26	33	34
000010010101101110110010110101101101101111	0	1	11	12	14	15	22	25	31	32	33
00001001010110111100011100110101101101101111	0	1	12	14	15	21	22	25	31	32	33
00001001010110111100100111010101101101101111	0	1	12	14	15	22	25	30	31	32	33
0000100101011011110010100111100101101101101111	0	1	12	14	15	22	25	31	32	33	38
00001001010110111100101010111001101101101111	0	1	12	14	15	22	25	31	32	33	39
00001001010110111100101011001110101101101111	0	1	12	14	15	22	25	31	32	33	40
0000100101011011110010101101001111001101101111	0	1	12	14	15	22	25	31	32	33	41
00001001010110111100101011010101110101101111	0	1	2	3	11	14	21	22	24	33	34
0000100101011011110010101101011001111001101111	0	1	12	14	15	22	25	26	31	32	33
00001001010110111100101011010110101110101111	0	1	12	14	15	16	22	25	31	32	33
0000100101011011110010101101011011001111001111	0	1	5	12	14	15	22	25	31	32	33
00001001010110111100101011010110110101110111	0	1	4	12	14	15	22	25	31	32	33
0000100101011011110010101101011011011001111011	0	1	3	12	14	15	22	25	31	32	33
00001001010111001111010010110101101101101111	1	2	3	11	14	21	22	24	25	26	33
00001001010111010111100010110101101101101111	1	2	3	11	14	16	21	22	24	25	33
0000100101011101101100110101101101101111	1	2	3	11	14	15	21	22	24	25	33
000010010101110111000111010101101101101111	1	2	3	4	11	14	21	22	24	25	33
00001001010111011100100111100101101101101111	1	11	12	14	15	22	25	31	32	33	38
000010010101110111001010111001101101101111	1	11	12	14	15	22	25	31	32	33	39
000010010101110111001011001110101101101111	1	11	12	14	15	22	25	31	32	33	40
00001001010111011100101101001111001101101111	1	11	12	14	15	22	25	31	32	33	41
000010010101110111001011010101110101101111	0	1	2	3	11	14	21	22	24	25	33
00001001010111011100101101011001111001101111	1	11	12	14	15	22	25	26	31	32	33
000010010101110111001011010110101110101111	1	2	3	12	14	22	24	32	39	45	46
00001001010111011100101101011011001111001111	1	5	11	12	14	15	22	25	31	32	33
000010010101110111001011010110110101110111	1	2	3	11	14	21	22	24	25	30	33
00001001010111011100101101011011011001111011	1	2	3	11	14	21	22	24	25	31	33
00001001010111100011110100110101101101101111	1	2	3	11	14	15	16	21	22	24	33
00001001010111100101111000110101101101101111	1	2	3	5	11	14	15	21	22	24	33
0000100101011110011011010101101101101111	1	2	3	4	11	14	15	21	22	24	33
00001001010111100111000111100101101101101111	1	12	14	15	21	22	25	31	32	33	38
000010010101111001110010111001101101101111	1	12	14	15	21	22	25	31	32	33	39
000010010101111001110011001110101101101111	1	12	14	15	21	22	25	31	32	33	40
00001001010111100111001101001111001101101111	1	12	13	14	21	24	25	30	31	33	41
000010010101111001110011010101110101101111	0	1	2	3	11	14	15	21	22	24	33
00001001010111100111001101011001111001101111	1	12	14	15	21	22	25	26	31	32	33
000010010101111001110011010110101110101111	1	2	3	12	14	22	24	32	39	40	45
00001001010111100111001101011011001111001111	1	5	12	14	15	21	22	25	31	32	33
000010010101111001110011010110110101110111	1	2	3	11	14	15	21	22	24	30	33
00001001010111100111001101011011011001111011	1	2	3	11	14	15	21	22	24	31	33
00001001010111101000111101010101101101101111	1	2	3	4	5	11	14	21	22	24	33
00001001010111101001011110010101101101101111	2	3	12	14	22	24	32	33	34	39	45
000010010101111010011011100101101101101111	1	12	14	15	22	25	30	31	32	33	38
000010010101111010011100111001101101101111	1	12	14	15	22	25	30	31	32	33	39
000010010101111010011101001110101101101111	1	12	14	15	22	25	30	31	32	33	40
00001001010111101001110101001111001101101111	1	12	13	14	15	21	24	30	31	33	41
000010010101111010011101010101110101101111	0	1	2	3	4	11	14	21	22	24	33
00001001010111101001110101011001111001101111	1	12	14	15	22	25	26	30	31	32	33
000010010101111010011101010110101110101111	1	2	3	12	14	22	24	32	33	39	45
00001001010111101001110101011011001111001111	1	5	12	14	15	22	25	30	31	32	33
000010010101111010011101010110110101110111	1	2	3	4	11	14	21	22	24	30	33
00001001010111101001110101011011011001111011	1	2	3	4	11	14	21	22	24	31	33
0000100101011110101000111101100101101101101111	2	3	12	14	22	24	25	32	34	39	45
0000100101011110101001011110100101101101101111	2	3	12	14	22	24	25	26	32	39	45
0000100101011110101001101111000101101101101111	1	2	13	14	15	16	22	30	32	38	39
000010010101111010100111011001101101101111	1	12	14	15	22	25	31	32	33	38	39
00001001010111101010011110001110101101101111	1	12	14	15	22	25	31	32	33	38	40
0000100101011110101001111001001111001101101111	1	4	12	13	14	21	24	30	31	33	41
00001001010111101010011110010101110101101111	1	12	14	15	22	25	31	32	33	34	38
0000100101011110101001111001011001111001101111	1	12	14	15	22	25	26	31	32	33	38
00001001010111101010011110010110101110101111	1	2	3	12	14	22	24	25	32	39	45
0000100101011110101001111001011011001111001111	1	5	12	14	15	22	25	31	32	33	38
00001001010111101010011110010110110101110111	1	4	12	14	15	22	25	31	32	33	38
0000100101011110101001111001011011011001111011	1	3	12	14	15	22	25	31	32	33	38
00001001010111101010100111101001101101101111	1	12	13	14	15	16	22	30	32	38	39
00001001010111101010101011110001101101101111	0	1	2	3	4	5	12	21	23	30	31
0000100101011110101010110110101101101111	0	11	13	14	21	24	30	31	32	38	39
00001001010111101010101110001111001101101111	0	11	13	14	21	24	30	31	32	38	40
000010010101111010101011100101110101101111	0	11	13	14	21	24	30	31	32	33	38
00001001010111101010101110011001111001101111	0	11	13	14	21	24	25	30	31	32	38
000010010101111010101011100110101110101111	0	11	13	14	15	21	24	30	31	32	38
00001001010111101010101110011011001111001111	0	4	11	13	14	21	24	30	31	32	38
000010010101111010101011100110110101110111	0	3	11	13	14	21	24	30	31	32	38
00001001010111101010101110011011011001111011	0	2	11	13	14	21	24	30	31	32	38
00001001010111101010110001111010101101101111	0	2	3	4	5	11	12	21	23	30	31
00001001010111101010110010111100101101101111	0	11	13	14	21	24	30	31	32	39	46
000010010101111010101100110111001101101111	0	11	13	14	21	24	30	31	32	39	40
000010010101111010101100111001110101101111	0	11	13	14	21	24	30	31	32	33	39
00001001010111101010110011101001111001101111	0	11	13	14	21	24	25	30	31	32	39
000010010101111010101100111010101110101111	0	11	13	14	15	21	24	30	31	32	39
00001001010111101010110011101011001111001111	0	4	11	13	14	21	24	30	31	32	39
000010010101111010101100111010110101110111	0	3	11	13	14	21	24	30	31	32	39
00001001010111101010110011101011011001111011	0	2	11	13	14	21	24	30	31	32	39
0000100101011110101011010001111011001101101111	0	11	13	14	21	24	30	31	32	40	46
0000100101011110101011010010111101001101101111	0	11	13	14	21	24	30	31	32	40	47
0000100101011110101011010011011110001101101111	0	1	12	13	14	21	24	30	31	33	41
000010010101111010101101001110110101101111	0	11	13	14	21	24	30	31	32	33	40
0000100101011110101011010011110001111001101111	0	11	13	14	21	24	25	30	31	32	40
00001001010111101010110100111100101110101111	0	11	13	14	15	21	24	30	31	32	40
0000100101011110101011010011110011001111001111	0	4	11	13	14	21	24	30	31	32	40
00001001010111101010110100111100110101110111	0	3	11	13	14	21	24	30	31	32	40
0000100101011110101011010011110011011001111011	0	2	11	13	14	21	24	30	31	32	40
00001001010111101010110101001111010101101111	0	11	12	13	14	21	24	30	31	33	41
00001001010111101010110101010111100101101111	0	1	2	3	4	12	15	22	23	25	34
000010010101111010101101010110111001101111	0	11	13	14	21	24	25	30	31	32	33
000010010101111010101101010111001110101111	0	11	13	14	15	21	24	30	31	32	33
00001001010111101010110101011101001111001111	0	4	11	13	14	21	24	30	31	32	33
000010010101111010101101010111010101110111	0	1	2	3	11	14	21	22	24	30	33
00001001010111101010110101011101011001111011	0	1	2	3	11	14	21	22	24	31	33
0000100101011110101011010110001111011001101111	0	2	3	4	11	12	15	22	23	25	34
0000100101011110101011010110010111101001101111	0	11	13	14	21	24	25	26	30	31	32
0000100101011110101011010110011011110001101111	0	11	13	14	16	21	24	25	30	31	32
000010010101111010101101011001110110101111	0	11	13	14	15	21	24	25	30	31	32
0000100101011110101011010110011110001111001111	0	4	11	13	14	21	24	25	30	31	32
00001001010111101010110101100111100101110111	0	3	11	13	14	21	24	25	30	31	32
0000100101011110101011010110011110011001111011	0	2	11	13	14	21	24	25	30	31	32
00001001010111101010110101101001111010101111	0	11	13	14	15	16	21	24	30	31	32
00001001010111101010110101101010111100101111	0	1	2	3	12	14	22	24	32	39	45
000010010101111010101101011010110111001111	0	4	11	13	14	15	21	24	30	31	32
000010010101111010101101011010111001110111	0	3	11	13	14	15	21	24	30	31	32
00001001010111101010110101101011101001111011	0	2	11	13	14	15	21	24	30	31	32
0000100101011110101011010110110001111011001111	0	2	3	11	12	14	22	24	32	39	45
0000100101011110101011010110110010111101001111	2	3	4	5	12	21	23	30	31	39	46
0000100101011110101011010110110011011110001111	2	3	4	5	12	21	23	30	31	39	40
000010010101111010101101011011001110110111	0	3	4	11	13	14	21	24	30	31	32
0000100101011110101011010110110011110001111011	0	2	4	11	13	14	21	24	30	31	32
00001001010111101010110101101101001111010111	2	3	4	5	12	21	23	30	31	32	40
00001001010111101010110101101101010111100111	1	2	3	11	14	21	22	24	30	33	38
000010010101111010101101011011010110111011	0	2	3	11	13	14	21	24	30	31	32
0000100101011110101011010110110110001111011011	1	2	3	11	14	21	22	24	31	33	38
0000100101011110101011010110110110010111101011	1	2	3	11	14	21	22	24	31	33	39
0000100101100011110110110010110101101101101111	1	2	3	11	14	21	22	24	25	34	41
0000100101100101111010110010110101101101101111	0	11	21	22	24	25	31	34	39	40	41
0000100101100110111100110010110101101101101111	0	1	12	13	15	16	23	26	32	33	34
00001001011001110111010010110101101101101111	1	2	3	11	14	21	22	24	25	26	34
0000100101100111100111100010110101101101101111	1	2	3	11	14	16	21	22	24	25	34
000010010110011110101100110101101101101111	0	11	12	14	15	21	22	25	31	32	33
00001001011001111011000111010101101101101111	0	11	12	14	15	22	25	30	31	32	33
0000100101100111101100100111100101101101101111	0	11	12	14	15	22	25	31	32	33	38
00001001011001111011001010111001101101101111	0	11	12	14	15	22	25	31	32	33	39
00001001011001111011001011001110101101101111	0	11	12	14	15	22	25	31	32	33	40
0000100101100111101100101101001111001101101111	0	11	12	14	15	22	25	31	32	33	41
00001001011001111011001011010101110101101111	0	1	2	3	11	14	21	22	24	25	34
0000100101100111101100101101011001111001101111	0	11	12	14	15	22	25	26	31	32	33
00001001011001111011001011010110101110101111	0	11	12	14	15	16	22	25	31	32	33
0000100101100111101100101101011011001111001111	0	5	11	12	14	15	22	25	31	32	33
00001001011001111011001011010110110101110111	0	4	11	12	14	15	22	25	31	32	33
0000100101100111101100101101011011011001111011	0	3	11	12	14	15	22	25	31	32	33
0000100101101001111011010010110101101101101111	0	11	12	13	15	16	23	26	32	33	34
0000100101101010111101010010110101101101101111	0	1	2	3	5	6	14	17	24	25	26
0000100101101011011110010010110101101101101111	1	2	3	5	6	11	14	17	24	25	26
00001001011010111011100010110101101101101111	0	1	2	4	5	11	13	16	23	24	25
000010010110101111001100110101101101101111	0	1	2	4	5	12	13	16	23	24	25
00001001011010111101000111010101101101101111	0	1	2	4	5	13	16	22	23	24	25
0000100101101011110100100111100101101101101111	0	1	2	4	5	13	16	23	24	25	31
00001001011010111101001010111001101101101111	0	1	2	4	5	13	16	23	24	25	32
00001001011010111101001011001110101101101111	0	1	2	4	5	13	16	23	24	25	33
0000100101101011110100101101001111001101101111	0	1	2	4	5	13	16	23	24	25	34
00001001011010111101001011010101110101101111	0	1	2	3	11	14	21	22	24	25	26
0000100101101011110100101101011001111001101111	0	1	2	4	5	13	16	17	23	24	25
00001001011010111101001011010110101110101111	0	1	2	4	5	6	13	16	23	24	25
0000100101101011110100101101011011001111001111	2	3	4	12	15	22	23	25	26	27	30
00001001011010111101001011010110110101110111	1	2	3	11	14	21	22	24	25	26	30
0000100101101011110100101101011011011001111011	1	2	3	11	14	21	22	24	25	26	31
0000100101101100111101100010110101101101101111	1	2	3	11	14	16	17	21	22	24	25
0000100101101101011110100010110101101101101111	0	1	2	13	22	30	32	38	40	45	46
0000100101101101101111000010110101101101101111	1	2	3	5	11	14	16	21	22	24	25
0000100101101101110100110101101101101111	1	2	3	11	14	15	16	21	22	24	25
00001001011011011110000111010101101101101111	1	2	3	4	11	14	16	21	22	24	25
0000100101101101111000100111100101101101101111	1	2	4	5	11	13	16	23	24	25	31
00001001011011011110001010111001101101101111	1	2	4	5	11	13	16	23	24	25	32
00001001011011011110001011001110101101101111	1	2	3	11	13	21	23	31	38	45	46
0000100101101101111000101101001111001101101111	1	2	4	5	11	13	16	23	24	25	34
00001001011011011110001011010101110101101111	0	1	2	3	11	14	16	21	22	24	25
0000100101101101111000101101011001111001101111	1	2	4	5	11	13	16	17	23	24	25
00001001011011011110001011010110101110101111	0	1	2	11	13	21	23	31	38	45	46
0000100101101101111000101101011011001111001111	1	2	13	22	30	32	38	40	41	45	46
00001001011011011110001011010110110101110111	1	2	3	11	14	16	21	22	24	25	30
0000100101101101111000101101011011011001111011	1	2	3	11	14	16	21	22	24	25	31
000010010110111001111000110101101101101111	1	2	3	5	11	14	15	21	22	24	25
00001001011011101011010101101101101111	0	1	3	4	11	12	15	21	22	23	24
000010010110111011000111100101101101101111	0	1	3	4	11	12	15	22	23	24	30
0000100101101110110010111001101101101111	0	1	3	4	11	12	15	22	23	24	31
0000100101101110110011001110101101101111	0	1	3	4	11	12	15	22	23	24	32
000010010110111011001101001111001101101111	0	1	3	4	11	12	15	22	23	24	33
0000100101101110110011010101110101101111	0	1	2	3	11	14	15	21	22	24	25
000010010110111011001101011001111001101111	0	1	3	4	11	12	15	16	22	23	24
0000100101101110110011010110101110101111	0	1	2	11	13	21	23	31	38	39	45
000010010110111011001101011011001111001111	2	3	4	12	15	16	22	23	25	26	30
0000100101101110110011010110110101110111	1	2	3	11	14	15	21	22	24	25	30
000010010110111011001101011011011001111011	1	2	3	11	14	15	21	22	24	25	31
00001001011011110000111101010101101101101111	1	2	3	4	5	11	14	21	22	24	25
00001001011011110001011110010101101101101111	1	2	4	5	13	16	22	23	24	25	30
000010010110111100011011100101101101101111	0	1	3	4	12	15	21	22	23	24	30
000010010110111100011100111001101101101111	0	1	3	4	12	15	21	22	23	24	31
000010010110111100011101001110101101101111	0	1	3	4	12	15	21	22	23	24	32
00001001011011110001110101001111001101101111	0	1	3	4	12	15	21	22	23	24	33
000010010110111100011101010101110101101111	0	1	2	3	4	11	14	21	22	24	25
00001001011011110001110101011001111001101111	0	1	3	4	12	15	16	21	22	23	24
000010010110111100011101010110101110101111	0	1	2	11	13	21	23	31	32	38	45
00001001011011110001110101011011001111001111	2	3	4	5	12	15	22	23	25	26	30
000010010110111100011101010110110101110111	1	2	3	4	11	14	21	22	24	25	30
00001001011011110001110101011011011001111011	1	2	3	4	11	14	21	22	24	25	31
0000100101101111001000111101100101101101101111	1	2	4	5	13	16	23	24	25	30	31
0000100101101111001001011110100101101101101111	1	2	4	5	13	16	23	24	25	31	38
0000100101101111001001101111000101101101101111	0	1	3	4	12	15	22	23	24	30	38
000010010110111100100111011001101101101111	0	1	3	4	12	15	22	23	24	30	31
00001001011011110010011110001110101101101111	0	1	3	4	12	15	22	23	24	30	32
0000100101101111001001111001001111001101101111	0	1	3	4	12	15	22	23	24	30	33
00001001011011110010011110010101110101101111	0	1	3	4	12	15	22	23	24	25	30
0000100101101111001001111001011001111001101111	0	1	3	4	12	15	16	22	23	24	30
00001001011011110010011110010110101110101111	0	1	2	11	13	21	23	24	31	38	45
0000100101101111001001111001011011001111001111	2	3	11	12	14	22	24	25	32	39	46
00001001011011110010011110010110110101110111	2	3	12	14	21	22	24	25	32	39	46
0000100101101111001001111001011011011001111011	2	3	12	14	22	24	25	30	32	39	46
00001001011011110010100111101001101101101111	0	1	3	4	12	15	22	23	24	31	38
00001001011011110010101011110001101101101111	0	1	3	4	12	15	22	23	24	31	39
0000100101101111001010110110101101101111	0	1	3	4	12	15	22	23	24	31	32
00001001011011110010101110001111001101101111	0	1	3	4	12	15	22	23	24	31	33
000010010110111100101011100101110101101111	0	1	3	4	12	15	22	23	24	25	31
00001001011011110010101110011001111001101111	0	1	3	4	12	15	16	22	23	24	31
000010010110111100101011100110101110101111	0	1	2	11	13	14	21	23	31	38	45
00001001011011110010101110011011001111001111	2	3	11	12	14	15	22	24	32	39	46
000010010110111100101011100110110101110111	2	3	12	14	15	21	22	24	32	39	46
00001001011011110010101110011011011001111011	2	3	12	14	15	22	24	30	32	39	46
00001001011011110010110001111010101101101111	0	1	3	4	12	15	22	23	24	32	39
00001001011011110010110010111100101101101111	0	1	3	4	12	15	22	23	24	32	40
000010010110111100101100110111001101101111	0	1	3	4	12	15	22	23	24	32	33
000010010110111100101100111001110101101111	0	1	3	4	12	15	22	23	24	25	32
00001001011011110010110011101001111001101111	0	1	3	4	12	15	16	22	23	24	32
000010010110111100101100111010101110101111	0	1	2	3	11	13	21	23	31	38	45
00001001011011110010110011101011001111001111	2	3	4	11	12	14	22	24	32	39	46
000010010110111100101100111010110101110111	2	3	4	12	14	21	22	24	32	39	46
00001001011011110010110011101011011001111011	2	3	4	12	14	22	24	30	32	39	46
0000100101101111001011010001111011001101101111	0	1	3	4	12	15	22	23	24	33	40
0000100101101111001011010010111101001101101111	0	1	3	4	12	15	22	23	24	33	41
0000100101101111001011010011011110001101101111	0	1	3	4	12	15	22	23	24	33	34
000010010110111100101101001110110101101111	0	1	3	4	12	15	22	23	24	25	33
0000100101101111001011010011110001111001101111	0	1	3	4	12	15	16	22	23	24	33
00001001011011110010110100111100101110101111	0	1	3	4	5	12	15	22	23	24	33
0000100101101111001011010011110011001111001111	2	13	14	15	22	25	31	32	34	35	38
00001001011011110010110100111100110101110111	1	12	13	14	21	24	30	31	33	34	38
0000100101101111001011010011110011011001111011	1	12	13	14	21	24	30	31	33	34	39
00001001011011110010110101001111010101101111	0	1	3	4	12	15	22	23	24	25	34
00001001011011110010110101010111100101101111	0	1	2	3	4	12	15	22	23	25	26
000010010110111100101101010110111001101111	0	1	3	4	12	15	16	22	23	24	25
000010010110111100101101010111001110101111	0	1	3	4	5	12	15	22	23	24	25
00001001011011110010110101011101001111001111	1	2	3	4	12	15	22	23	25	26	30
000010010110111100101101010111010101110111	0	1	2	3	11	14	21	22	24	25	30
00001001011011110010110101011101011001111011	0	1	2	3	11	14	21	22	24	25	31
0000100101101111001011010110001111011001101111	0	1	3	4	12	15	16	22	23	24	26
0000100101101111001011010110010111101001101111	0	1	3	4	12	15	16	17	22	23	24
0000100101101111001011010110011011110001101111	0	1	3	4	6	12	15	16	22	23	24
000010010110111100101101011001110110101111	0	1	3	4	5	12	15	16	22	23	24
0000100101101111001011010110011110001111001111	2	3	4	11	12	15	22	23	25	26	30
00001001011011110010110101100111100101110111	2	3	4	11	12	15	22	23	25	26	31
0000100101101111001011010110011110011001111011	2	3	4	11	12	15	22	23	25	26	32
00001001011011110010110101101001111010101111	0	1	3	4	5	6	12	15	22	23	24
00001001011011110010110101101010111100101111	0	1	2	3	12	14	22	24	32	39	46
000010010110111100101101011010110111001111	1	2	3	11	12	14	22	24	32	39	46
000010010110111100101101011010111001110111	1	2	3	12	14	21	22	24	32	39	46
00001001011011110010110101101011101001111011	1	2	3	12	14	22	24	30	32	39	46
0000100101101111001011010110110001111011001111	0	2	3	11	12	14	22	24	32	39	46
0000100101101111001011010110110010111101001111	2	13	22	30	32	38	40	41	42	45	46
0000100101101111001011010110110011011110001111	2	3	4	12	15	22	23	25	26	30	38
000010010110111100101101011011001110110111	2	3	4	12	15	22	23	25	26	30	31
0000100101101111001011010110110011110001111011	2	3	4	12	15	22	23	25	26	30	32
00001001011011110010110101101101001111010111	2	3	4	12	15	22	23	25	26	31	38
00001001011011110010110101101101010111100111	1	2	3	11	14	21	22	24	25	30	38
000010010110111100101101011011010110111011	1	2	3	11	14	21	22	24	25	30	31
0000100101101111001011010110110110001111011011	1	2	3	11	14	21	22	24	25	31	38
0000100101101111001011010110110110010111101011	1	2	3	11	14	21	22	24	25	31	39
00001001011100011110110100110101101101101111	0	2	4	5	11	12	13	16	23	24	25
00001001011100101111010100110101101101101111	1	2	3	11	14	15	16	17	21	22	24
00001001011100110111100100110101101101101111	0	1	12	13	22	30	32	38	40	45	46
000010010111001110111000110101101101101111	1	2	3	5	11	14	15	16	21	22	24
0000100101110011110011010101101101101111	1	2	3	4	11	14	15	16	21	22	24
00001001011100111101000111100101101101101111	1	2	11	13	21	23	24	31	38	39	46
000010010111001111010010111001101101101111	1	2	11	13	14	21	23	31	38	39	46
000010010111001111010011001110101101101111	1	2	3	11	13	21	23	31	38	39	46
00001001011100111101001101001111001101101111	1	12	13	14	21	24	25	26	30	31	33
000010010111001111010011010101110101101111	0	1	2	3	11	14	15	16	21	22	24
00001001011100111101001101011001111001101111	1	12	13	21	23	30	32	39	45	46	52
000010010111001111010011010110101110101111	0	1	2	11	13	21	23	31	38	39	46
00001001011100111101001101011011001111001111	1	12	13	22	30	32	38	40	41	45	46
000010010111001111010011010110110101110111	1	2	3	11	14	15	16	21	22	24	30
00001001011100111101001101011011011001111011	1	2	3	11	14	15	16	21	22	24	31
00001001011101001111011000110101101101101111	0	11	12	13	22	30	32	38	40	45	46
00001001011101010111101000110101101101101111	0	1	2	3	13	22	24	31	33	39	40
00001001011101011011110000110101101101101111	1	2	3	11	13	22	24	31	33	39	40
00001001011101011101010101101101101111	0	1	2	11	12	21	23	30	32	38	39
00001001011101011110000111100101101101101111	1	2	3	13	21	22	24	31	33	39	40
000010010111010111100010111001101101101111	1	2	3	13	22	24	30	31	33	39	40
000010010111010111100011001110101101101111	1	2	3	11	13	21	23	31	38	39	40
00001001011101011110001101001111001101101111	1	2	3	13	22	24	31	33	39	40	45
000010010111010111100011010101110101101111	0	1	2	3	5	11	14	15	21	22	24
00001001011101011110001101011001111001101111	0	1	2	12	21	23	30	32	38	39	46
000010010111010111100011010110101110101111	0	1	2	11	13	21	23	31	38	39	40
00001001011101011110001101011011001111001111	0	1	2	12	21	23	30	32	33	38	39
000010010111010111100011010110110101110111	0	1	2	12	21	23	24	30	32	38	39
00001001011101011110001101011011011001111011	0	1	2	12	14	21	23	30	32	38	39
0000100101110110011110010101101101101111	1	2	11	13	21	23	31	32	33	38	39
00001001011101101011100101101101101111	1	2	11	13	21	23	24	31	32	38	39
00001001011101101100111001101101101111	1	2	11	13	14	21	23	31	32	38	39
00001001011101101101001110101101101111	1	2	3	11	13	21	23	31	32	38	39
0000100101110110110101001111001101101111	1	3	4	11	12	15	21	22	23	24	33
00001001011101101101010101110101101111	0	1	2	3	4	11	14	15	21	22	24
0000100101110110110101011001111001101111	1	2	11	12	21	23	30	32	38	39	46
00001001011101101101010110101110101111	0	1	2	11	13	21	23	31	32	38	39
0000100101110110110101011011001111001111	1	2	11	12	21	23	30	32	33	38	39
00001001011101101101010110110101110111	1	2	3	4	11	14	15	21	22	24	30
0000100101110110110101011011011001111011	1	2	3	4	11	14	15	21	22	24	31
00001001011101110000111101100101101101101111	1	2	11	13	21	23	24	31	33	38	39
00001001011101110001011110100101101101101111	1	2	11	13	21	23	24	25	31	38	39
00001001011101110001101111000101101101101111	1	2	4	13	14	15	22	30	32	38	39
0000100101110111000111011001101101101111	1	2	11	13	14	21	23	24	31	38	39
000010010111011100011110001110101101101111	1	2	3	11	13	21	23	24	31	38	39
00001001011101110001111001001111001101101111	1	3	4	11	12	15	22	23	24	30	33
000010010111011100011110010101110101101111	1	3	4	11	12	15	22	23	24	25	30
00001001011101110001111001011001111001101111	1	3	4	11	12	15	16	22	23	24	30
000010010111011100011110010110101110101111	0	1	2	11	13	21	23	24	31	38	39
00001001011101110001111001011011001111001111	2	3	11	12	14	22	24	25	32	39	40
000010010111011100011110010110110101110111	2	3	4	13	15	24	30	31	32	38	40
00001001011101110001111001011011011001111011	2	3	12	14	22	24	25	30	32	39	40
000010010111011100100111101001101101101111	1	2	11	13	14	15	21	23	31	38	39
000010010111011100101011110001101101101111	1	2	4	11	13	14	21	23	31	38	39
00001001011101110010110110101101101111	1	2	3	11	13	14	21	23	31	38	39
000010010111011100101110001111001101101111	1	3	4	11	12	15	22	23	24	31	33
0000100101110111001011100101110101101111	1	3	4	11	12	15	22	23	24	25	31
000010010111011100101110011001111001101111	1	3	4	11	12	15	16	22	23	24	31
0000100101110111001011100110101110101111	0	1	2	11	13	14	21	23	31	38	39
000010010111011100101110011011001111001111	2	3	11	12	14	15	22	24	32	39	40
0000100101110111001011100110110101110111	2	3	4	13	15	24	30	31	32	33	38
000010010111011100101110011011011001111011	2	3	12	14	15	22	24	30	32	39	40
000010010111011100110001111010101101101111	1	2	3	4	11	13	21	23	31	38	39
000010010111011100110010111100101101101111	1	3	4	11	12	15	22	23	24	32	40
0000100101110111001100110111001101101111	1	2	12	13	14	21	24	25	30	31	33
0000100101110111001100111001110101101111	1	3	4	11	12	15	22	23	24	25	32
000010010111011100110011101001111001101111	1	3	4	11	12	15	16	22	23	24	32
0000100101110111001100111010101110101111	0	1	2	3	11	13	21	23	31	38	39
000010010111011100110011101011001111001111	2	3	4	11	12	14	22	24	32	39	40
0000100101110111001100111010110101110111	2	3	4	12	14	21	22	24	32	39	40
000010010111011100110011101011011001111011	2	3	4	12	14	22	24	30	32	39	40
00001001011101110011010001111011001101101111	1	3	4	11	12	15	22	23	24	33	40
00001001011101110011010010111101001101101111	1	3	4	11	12	15	22	23	24	33	41
00001001011101110011010011011110001101101111	0	1	12	13	14	21	24	25	30	31	33
0000100101110111001101001110110101101111	1	3	4	11	12	15	22	23	24	25	33
00001001011101110011010011110001111001101111	1	3	4	11	12	15	16	22	23	24	33
000010010111011100110100111100101110101111	1	3	4	5	11	12	15	22	23	24	33
00001001011101110011010011110011001111001111	2	3	13	22	24	31	33	34	39	40	45
000010010111011100110100111100110101110111	1	12	13	14	21	24	25	30	31	33	38
00001001011101110011010011110011011001111011	1	12	13	14	21	24	25	30	31	33	39
000010010111011100110101001111010101101111	0	11	12	13	14	21	24	25	30	31	33
000010010111011100110101010111100101101111	0	1	2	3	4	12	15	16	22	23	25
0000100101110111001101010110111001101111	1	2	3	4	11	12	15	16	22	23	25
0000100101110111001101010111001110101111	1	2	3	4	12	15	16	21	22	23	25
000010010111011100110101011101001111001111	1	2	3	4	12	15	16	22	23	25	30
0000100101110111001101010111010101110111	0	1	2	3	11	14	15	21	22	24	30
000010010111011100110101011101011001111011	0	1	2	3	11	14	15	21	22	24	31
00001001011101110011010110001111011001101111	0	2	3	4	11	12	15	16	22	23	25
00001001011101110011010110010111101001101111	1	2	12	21	23	30	32	38	39	46	52
00001001011101110011010110011011110001101111	0	1	12	13	21	23	30	32	39	45	46
0000100101110111001101011001110110101111	1	2	12	21	23	30	32	38	39	40	46
00001001011101110011010110011110001111001111	1	2	12	21	23	30	32	33	38	39	46
000010010111011100110101100111100101110111	1	2	12	21	23	24	30	32	38	39	46
00001001011101110011010110011110011001111011	1	2	12	14	21	23	30	32	38	39	46
000010010111011100110101101001111010101111	0	11	12	13	21	23	30	32	39	45	46
000010010111011100110101101010111100101111	0	1	2	3	12	14	22	24	32	39	40
0000100101110111001101011010110111001111	1	2	3	11	12	14	22	24	32	39	40
0000100101110111001101011010111001110111	1	2	3	12	14	21	22	24	32	39	40
000010010111011100110101101011101001111011	1	2	3	12	14	22	24	30	32	39	40
00001001011101110011010110110001111011001111	0	2	3	11	12	14	22	24	32	39	40
00001001011101110011010110110010111101001111	1	2	12	21	23	30	32	33	34	38	39
00001001011101110011010110110011011110001111	1	2	12	21	23	25	30	32	33	38	39
0000100101110111001101011011001110110111	1	2	12	21	23	24	30	32	33	38	39
00001001011101110011010110110011110001111011	1	2	12	14	21	23	30	32	33	38	39
000010010111011100110101101101001111010111	1	2	12	21	23	24	25	30	32	38	39
000010010111011100110101101101010111100111	1	2	3	4	13	15	24	30	31	32	38
0000100101110111001101011011010110111011	1	2	3	11	14	15	21	22	24	30	31
00001001011101110011010110110110001111011011	1	2	3	11	14	15	21	22	24	31	38
00001001011101110011010110110110010111101011	1	2	3	11	14	15	21	22	24	31	39
00001001011110000111101101010101101101101111	1	2	3	4	5	11	14	16	21	22	24
00001001011110001011110101010101101101101111	0	11	13	21	22	30	32	38	40	45	46
00001001011110001101111001010101101101101111	0	1	3	12	13	22	24	31	33	39	40
000010010111100011101110010101101101101111	1	2	11	13	21	23	31	32	33	38	40
000010010111100011110011100101101101101111	1	2	11	13	21	23	24	31	32	38	40
000010010111100011110100111001101101101111	1	2	11	13	14	21	23	31	32	38	40
000010010111100011110101001110101101101111	1	2	3	11	13	21	23	31	32	38	40
00001001011110001111010101001111001101101111	1	3	12	13	22	24	31	33	39	40	45
000010010111100011110101010101110101101111	0	1	2	3	4	5	11	14	21	22	24
00001001011110001111010101011001111001101111	0	2	11	12	21	23	30	32	38	39	46
000010010111100011110101010110101110101111	0	1	2	11	13	21	23	31	32	38	40
00001001011110001111010101011011001111001111	0	2	11	12	21	23	30	32	33	38	39
000010010111100011110101010110110101110111	0	2	11	12	21	23	24	30	32	38	39
00001001011110001111010101011011011001111011	0	2	11	12	14	21	23	30	32	38	39
00001001011110010011110110010101101101101111	0	3	11	12	13	22	24	31	33	39	40
00001001011110010101111010010101101101101111	1	2	11	13	21	23	31	32	33	34	38
00001001011110010110111100010101101101101111	1	2	11	13	21	23	25	31	32	33	38
0000100101111001011101100101101101101111	1	2	11	13	21	23	24	31	32	33	38
000010010111100101111000111001101101101111	1	2	11	13	14	21	23	31	32	33	38
000010010111100101111001001110101101101111	1	2	3	11	13	21	23	31	32	33	38
00001001011110010111100101001111001101101111	1	5	12	13	14	15	21	24	30	31	33
000010010111100101111001010101110101101111	2	4	5	13	16	22	23	24	25	26	30
00001001011110010111100101011001111001101111	1	12	13	21	23	30	32	39	40	41	45
000010010111100101111001010110101110101111	0	1	2	11	13	21	23	31	32	33	38
00001001011110010111100101011011001111001111	2	3	11	12	14	22	24	32	33	34	39
000010010111100101111001010110110101110111	2	3	4	13	15	24	30	31	32	39	46
00001001011110010111100101011011011001111011	2	3	12	14	22	24	30	32	33	34	39
000010010111100110011110100101101101101111	1	2	11	13	21	23	24	25	31	32	38
000010010111100110101111000101101101101111	1	2	3	13	14	15	22	30	32	38	39
00001001011110011011011001101101101111	1	2	11	13	14	21	23	24	31	32	38
0000100101111001101110001110101101101111	1	2	3	11	13	21	23	24	31	32	38
000010010111100110111001001111001101101111	1	3	4	12	15	21	22	23	24	30	33
0000100101111001101110010101110101101111	1	3	4	12	15	21	22	23	24	25	30
000010010111100110111001011001111001101111	1	3	4	12	15	16	21	22	23	24	30
0000100101111001101110010110101110101111	0	1	2	11	13	21	23	24	31	32	38
000010010111100110111001011011001111001111	2	3	11	12	14	22	24	25	32	33	39
0000100101111001101110010110110101110111	2	3	4	13	15	24	30	31	32	39	40
000010010111100110111001011011011001111011	2	3	12	14	22	24	25	30	32	33	39
000010010111100111000111101001101101101111	1	2	11	13	14	15	21	23	31	32	38
000010010111100111001011110001101101101111	1	2	4	11	13	14	21	23	31	32	38
00001001011110011100110110101101101111	1	2	3	11	13	14	21	23	31	32	38
000010010111100111001110001111001101101111	1	3	4	12	15	21	22	23	24	31	33
0000100101111001110011100101110101101111	1	3	4	12	15	21	22	23	24	25	31
000010010111100111001110011001111001101111	1	3	4	12	15	16	21	22	23	24	31
0000100101111001110011100110101110101111	0	1	2	11	13	14	21	23	31	32	38
000010010111100111001110011011001111001111	2	3	11	12	14	15	22	24	32	33	39
0000100101111001110011100110110101110111	2	3	4	13	15	24	30	31	32	33	39
000010010111100111001110011011011001111011	2	3	12	14	15	22	24	30	32	33	39
000010010111100111010001111010101101101111	1	2	3	4	11	13	21	23	31	32	38
000010010111100111010010111100101101101111	1	3	4	12	15	21	22	23	24	32	40
0000100101111001110100110111001101101111	1	2	12	13	14	15	21	24	30	31	33
0000100101111001110100111001110101101111	1	3	4	12	15	21	22	23	24	25	32
000010010111100111010011101001111001101111	1	3	4	12	15	16	21	22	23	24	32
0000100101111001110100111010101110101111	0	1	2	3	11	13	21	23	31	32	38
000010010111100111010011101011001111001111	2	3	4	11	12	14	22	24	32	33	39
0000100101111001110100111010110101110111	2	3	4	12	14	21	22	24	32	33	39
000010010111100111010011101011011001111011	2	3	4	12	14	22	24	30	32	33	39
00001001011110011101010001111011001101101111	1	3	4	12	15	21	22	23	24	33	40
00001001011110011101010010111101001101101111	1	3	4	12	15	21	22	23	24	33	41
00001001011110011101010011011110001101101111	0	1	12	13	14	15	21	24	30	31	33
0000100101111001110101001110110101101111	1	3	4	12	15	21	22	23	24	25	33
00001001011110011101010011110001111001101111	1	3	4	12	15	16	21	22	23	24	33
000010010111100111010100111100101110101111	1	3	4	5	12	15	21	22	23	24	33
00001001011110011101010011110011001111001111	2	13	14	15	16	22	25	31	32	34	38
000010010111100111010100111100110101110111	1	12	13	14	15	21	24	30	31	33	38
00001001011110011101010011110011011001111011	1	12	13	14	15	21	24	30	31	33	39
000010010111100111010101001111010101101111	0	11	12	13	14	15	21	24	30	31	33
000010010111100111010101010111100101101111	0	1	2	3	4	5	12	15	22	23	25
0000100101111001110101010110111001101111	1	2	3	4	5	11	12	15	22	23	25
0000100101111001110101010111001110101111	1	2	3	4	5	12	15	21	22	23	25
000010010111100111010101011101001111001111	1	2	3	4	5	12	15	22	23	25	30
0000100101111001110101010111010101110111	0	1	2	3	4	11	14	21	22	24	30
000010010111100111010101011101011001111011	0	1	2	3	4	11	14	21	22	24	31
00001001011110011101010110001111011001101111	0	2	3	4	5	11	12	15	22	23	25
00001001011110011101010110010111101001101111	1	3	4	12	15	16	17	21	22	23	24
00001001011110011101010110011011110001101111	0	1	12	13	21	23	30	32	39	40	45
0000100101111001110101011001110110101111	1	3	4	5	12	15	16	21	22	23	24
00001001011110011101010110011110001111001111	2	3	4	5	11	12	15	22	23	25	30
000010010111100111010101100111100101110111	2	3	4	5	11	12	15	22	23	25	31
00001001011110011101010110011110011001111011	2	3	4	5	11	12	15	22	23	25	32
000010010111100111010101101001111010101111	0	11	12	13	21	23	30	32	39	40	45
000010010111100111010101101010111100101111	0	1	2	3	12	14	22	24	32	33	39
0000100101111001110101011010110111001111	1	2	3	11	12	14	22	24	32	33	39
0000100101111001110101011010111001110111	1	2	3	12	14	21	22	24	32	33	39
000010010111100111010101101011101001111011	1	2	3	12	14	22	24	30	32	33	39
00001001011110011101010110110001111011001111	0	2	3	11	12	14	22	24	32	33	39
00001001011110011101010110110010111101001111	2	11	12	21	23	30	32	33	34	38	39
00001001011110011101010110110011011110001111	2	3	4	5	12	15	22	23	25	30	38
0000100101111001110101011011001110110111	2	3	4	5	12	15	22	23	25	30	31
00001001011110011101010110110011110001111011	2	3	4	5	12	15	22	23	25	30	32
000010010111100111010101101101001111010111	2	3	4	5	12	15	22	23	25	31	38
000010010111100111010101101101010111100111	1	2	3	4	11	14	21	22	24	30	38
0000100101111001110101011011010110111011	1	2	3	4	11	14	21	22	24	30	31
00001001011110011101010110110110001111011011	1	2	3	4	11	14	21	22	24	31	38
00001001011110011101010110110110010111101011	1	2	3	4	11	14	21	22	24	31	39
0000100101111010000111101101100101101101101111	1	2	11	13	21	23	24	31	33	38	40
0000100101111010001011110101100101101101101111	0	3	11	13	21	22	24	31	33	39	40
0000100101111010001101111001100101101101101111	1	2	11	13	21	23	24	31	33	34	38
00001001011110100011101110100101101101101111	1	2	11	13	21	23	24	25	31	33	38
0000100101111010001111001111000101101101101111	1	2	11	13	15	21	23	24	31	33	38
000010010111101000111101011001101101101111	1	2	11	13	14	21	23	24	31	33	38
00001001011110100011110110001110101101101111	1	2	3	11	13	21	23	24	31	33	38
0000100101111010001111011001001111001101101111	1	4	5	12	13	14	21	24	30	31	33
00001001011110100011110110010101110101101111	2	4	5	13	16	23	24	25	26	30	31
0000100101111010001111011001011001111001101111	1	12	13	21	23	30	32	33	39	41	45
00001001011110100011110110010110101110101111	0	1	2	11	13	21	23	24	31	33	38
0000100101111010001111011001011011001111001111	2	3	11	12	14	22	24	25	32	34	39
00001001011110100011110110010110110101110111	2	3	4	13	15	24	30	31	32	40	46
0000100101111010001111011001011011011001111011	2	3	12	14	22	24	25	30	32	34	39
0000100101111010010011110110100101101101101111	1	2	11	13	21	23	24	25	31	34	38
0000100101111010010101111010100101101101101111	1	2	11	13	21	23	24	25	26	31	38
0000100101111010010110111100100101101101101111	1	2	11	13	16	21	23	24	25	31	38
00001001011110100101110111000101101101101111	1	2	11	13	15	21	23	24	25	31	38
000010010111101001011110011001101101101111	1	2	11	13	14	21	23	24	25	31	38
00001001011110100101111010001110101101101111	1	2	3	11	13	21	23	24	25	31	38
0000100101111010010111101001001111001101101111	2	4	5	13	16	23	24	25	31	34	38
00001001011110100101111010010101110101101111	2	4	5	13	16	23	24	25	26	31	38
0000100101111010010111101001011001111001101111	1	12	13	21	23	30	32	33	34	39	45
00001001011110100101111010010110101110101111	0	1	2	11	13	21	23	24	25	31	38
0000100101111010010111101001011011001111001111	2	3	11	12	14	22	24	25	26	32	39
00001001011110100101111010010110110101110111	2	3	4	13	15	24	30	31	32	40	47
0000100101111010010111101001011011011001111011	2	3	12	14	22	24	25	26	30	32	39
0000100101111010011001111011000101101101101111	1	2	11	13	15	16	21	23	24	31	38
0000100101111010011010111101000101101101101111	0	1	2	13	14	15	22	30	32	38	39
0000100101111010011011011110000101101101101111	1	2	4	11	13	15	21	23	24	31	38
0000100101111010011011101001101101101111	1	2	11	13	14	15	21	23	24	31	38
00001001011110100110111100001110101101101111	1	2	3	11	13	15	21	23	24	31	38
0000100101111010011011110001001111001101101111	1	3	4	12	15	22	23	24	30	33	38
00001001011110100110111100010101110101101111	1	3	4	12	15	22	23	24	25	30	38
0000100101111010011011110001011001111001101111	1	3	4	12	15	16	22	23	24	30	38
00001001011110100110111100010110101110101111	0	1	2	11	13	15	21	23	24	31	38
0000100101111010011011110001011011001111001111	1	2	13	14	15	22	30	32	38	39	46
00001001011110100110111100010110110101110111	1	2	13	14	15	22	30	32	38	39	40
0000100101111010011011110001011011011001111011	1	2	13	14	15	22	30	32	33	38	39
000010010111101001110011110001101101101111	1	2	4	11	13	14	21	23	24	31	38
00001001011110100111010110101101101111	1	2	3	11	13	14	21	23	24	31	38
000010010111101001110110001111001101101111	1	3	4	12	13	14	21	24	30	31	33
0000100101111010011101100101110101101111	1	3	4	12	15	22	23	24	25	30	31
000010010111101001110110011001111001101111	1	3	4	12	15	16	22	23	24	30	31
0000100101111010011101100110101110101111	0	1	2	11	13	14	21	23	24	31	38
000010010111101001110110011011001111001111	2	3	11	12	14	15	22	24	25	32	39
0000100101111010011101100110110101110111	2	3	4	13	15	24	30	31	32	33	40
000010010111101001110110011011011001111011	2	3	12	14	15	22	24	25	30	32	39
00001001011110100111100001111010101101101111	1	2	3	4	11	13	21	23	24	31	38
00001001011110100111100010111100101101101111	1	3	4	12	15	22	23	24	30	32	40
000010010111101001111000110111001101101111	1	2	4	12	13	14	21	24	30	31	33
000010010111101001111000111001110101101111	1	3	4	12	15	22	23	24	25	30	32
00001001011110100111100011101001111001101111	1	3	4	12	15	16	22	23	24	30	32
000010010111101001111000111010101110101111	0	1	2	3	11	13	21	23	24	31	38
00001001011110100111100011101011001111001111	2	3	4	11	12	14	22	24	25	32	39
000010010111101001111000111010110101110111	2	3	4	12	14	21	22	24	25	32	39
00001001011110100111100011101011011001111011	2	3	4	12	14	22	24	25	30	32	39
0000100101111010011110010001111011001101101111	1	3	4	12	15	22	23	24	30	33	40
0000100101111010011110010010111101001101101111	1	3	4	12	15	22	23	24	30	33	41
0000100101111010011110010011011110001101101111	0	1	4	12	13	14	21	24	30	31	33
000010010111101001111001001110110101101111	1	3	4	12	15	22	23	24	25	30	33
0000100101111010011110010011110001111001101111	1	3	4	12	15	16	22	23	24	30	33
00001001011110100111100100111100101110101111	1	3	4	5	12	15	22	23	24	30	33
0000100101111010011110010011110011001111001111	2	5	13	14	15	22	25	31	32	34	38
00001001011110100111100100111100110101110111	1	4	12	13	14	21	24	30	31	33	38
0000100101111010011110010011110011011001111011	1	4	12	13	14	21	24	30	31	33	39
00001001011110100111100101001111010101101111	0	4	11	12	13	14	21	24	30	31	33
00001001011110100111100101010111100101101111	1	3	4	12	15	22	23	24	25	26	30
000010010111101001111001010110111001101111	1	2	12	13	21	23	30	32	33	39	45
000010010111101001111001010111001110101111	1	3	4	5	12	15	22	23	24	25	30
00001001011110100111100101011101001111001111	3	13	14	21	22	24	31	33	34	40	46
000010010111101001111001010111010101110111	2	3	4	5	13	15	24	30	31	32	40
00001001011110100111100101011101011001111011	3	4	5	12	13	15	24	30	31	32	40
0000100101111010011110010110001111011001101111	1	3	4	12	15	16	22	23	24	26	30
0000100101111010011110010110010111101001101111	1	3	4	12	15	16	17	22	23	24	30
0000100101111010011110010110011011110001101111	0	1	12	13	21	23	30	32	33	39	45
000010010111101001111001011001110110101111	1	3	4	5	12	15	16	22	23	24	30
0000100101111010011110010110011110001111001111	2	13	14	21	22	24	31	33	34	40	46
00001001011110100111100101100111100101110111	2	13	14	22	24	30	31	33	34	40	46
0000100101111010011110010110011110011001111011	2	13	14	22	24	31	33	34	38	40	46
00001001011110100111100101101001111010101111	0	11	12	13	21	23	30	32	33	39	45
00001001011110100111100101101010111100101111	0	1	2	3	12	14	22	24	25	32	39
000010010111101001111001011010110111001111	1	2	3	11	12	14	22	24	25	32	39
000010010111101001111001011010111001110111	1	2	3	12	14	21	22	24	25	32	39
00001001011110100111100101101011101001111011	1	2	3	12	14	22	24	25	30	32	39
0000100101111010011110010110110001111011001111	0	2	3	11	12	14	22	24	25	32	39
0000100101111010011110010110110010111101001111	2	13	14	15	22	30	32	38	39	46	52
0000100101111010011110010110110011011110001111	2	3	14	15	23	25	33	38	39	40	47
000010010111101001111001011011001110110111	2	3	11	12	14	21	22	24	25	32	39
0000100101111010011110010110110011110001111011	2	3	11	12	14	22	24	25	30	32	39
00001001011110100111100101101101001111010111	2	13	14	15	22	30	32	38	39	40	47
00001001011110100111100101101101010111100111	1	2	3	4	13	15	24	30	31	32	40
000010010111101001111001011011010110111011	2	3	4	12	13	15	24	30	31	32	40
0000100101111010011110010110110110001111011011	1	3	4	12	13	15	24	30	31	32	40
0000100101111010011110010110110110010111101011	2	13	14	15	22	30	32	33	34	38	39
00001001011110101000111101101001101101101111	1	2	11	13	14	15	21	23	25	31	38
00001001011110101001011110101001101101101111	1	2	11	13	14	15	16	21	23	31	38
00001001011110101001101111001001101101101111	0	1	12	13	14	15	22	30	32	38	39
000010010111101010011101110001101101101111	1	2	4	11	13	14	15	21	23	31	38
0000100101111010100111100110101101101111	1	2	3	11	13	14	15	21	23	31	38
00001001011110101001111010001111001101101111	1	3	4	12	15	22	23	24	31	33	38
000010010111101010011110100101110101101111	1	3	4	12	15	22	23	24	25	31	38
00001001011110101001111010011001111001101111	1	3	4	12	15	16	22	23	24	31	38
000010010111101010011110100110101110101111	0	1	2	11	13	14	15	21	23	31	38
00001001011110101001111010011011001111001111	1	12	13	14	15	22	30	32	38	39	46
000010010111101010011110100110110101110111	1	12	13	14	15	22	30	32	38	39	40
00001001011110101001111010011011011001111011	1	12	13	14	15	22	30	32	33	38	39
00001001011110101010011110110001101101101111	0	11	12	13	14	15	22	30	32	38	39
00001001011110101010101111010001101101101111	0	1	2	3	4	5	13	22	24	31	32
00001001011110101010110111100001101101101111	0	2	3	11	14	21	22	23	30	38	39
00001001011110101010111010101101101111	0	1	2	3	4	11	12	21	23	30	31
00001001011110101010111100001111001101101111	0	2	3	11	14	21	22	23	30	32	38
000010010111101010101111000101110101101111	0	2	3	11	14	21	22	23	24	30	38
00001001011110101010111100011001111001101111	0	2	3	11	14	15	21	22	23	30	38
000010010111101010101111000110101110101111	0	1	2	3	4	12	21	23	30	31	38
00001001011110101010111100011011001111001111	0	1	2	3	4	12	21	23	30	31	39
000010010111101010101111000110110101110111	0	1	2	3	4	12	21	23	30	31	32
00001001011110101010111100011011011001111011	0	1	2	3	4	12	21	23	24	30	31
0000100101111010101100111100101101101111	0	2	3	11	14	21	22	23	30	31	39
00001001011110101011010111001101101111	0	2	3	11	14	21	22	23	30	31	32
00001001011110101011011001110101101111	0	2	3	11	14	21	22	23	24	30	31
0000100101111010101101101001111001101111	0	2	3	11	14	15	21	22	23	30	31
00001001011110101011011010101110101111	0	1	2	3	11	13	14	21	23	31	38
0000100101111010101101101011001111001111	1	2	3	4	11	12	21	23	30	31	39
00001001011110101011011010110101110111	1	2	3	4	11	12	21	23	30	31	32
0000100101111010101101101011011001111011	1	2	3	4	11	12	21	23	24	30	31
00001001011110101011100001111011001101101111	0	2	3	11	14	21	22	23	30	32	39
00001001011110101011100010111101001101101111	0	2	3	11	14	21	22	23	30	32	40
00001001011110101011100011011110001101101111	0	1	3	12	13	14	21	24	30	31	33
0000100101111010101110001110110101101111	0	2	3	11	14	21	22	23	24	30	32
00001001011110101011100011110001111001101111	0	2	3	11	14	15	21	22	23	30	32
000010010111101010111000111100101110101111	0	2	3	4	11	14	21	22	23	30	32
00001001011110101011100011110011001111001111	2	3	4	5	13	21	22	24	31	32	40
000010010111101010111000111100110101110111	1	3	12	13	14	21	24	30	31	33	38
00001001011110101011100011110011011001111011	1	3	12	13	14	21	24	30	31	33	39
000010010111101010111001001111010101101111	0	2	3	11	14	21	22	23	24	30	33
000010010111101010111001010111100101101111	0	2	3	11	14	21	22	23	24	25	30
0000100101111010101110010110111001101111	0	2	3	11	14	15	21	22	23	24	30
0000100101111010101110010111001110101111	0	2	3	4	11	14	21	22	23	24	30
000010010111101010111001011101001111001111	2	3	4	5	13	22	24	30	31	32	40
0000100101111010101110010111010101110111	2	3	4	5	13	15	24	30	31	32	33
000010010111101010111001011101011001111011	2	3	4	5	13	22	24	25	30	31	32
00001001011110101011100110001111011001101111	0	2	3	11	14	15	21	22	23	25	30
00001001011110101011100110010111101001101111	0	2	3	11	14	15	16	21	22	23	30
00001001011110101011100110011011110001101111	0	1	12	13	21	23	24	30	32	39	45
0000100101111010101110011001110110101111	0	2	3	4	11	14	15	21	22	23	30
00001001011110101011100110011110001111001111	2	3	4	5	13	22	24	31	32	38	40
000010010111101010111001100111100101110111	2	3	4	5	13	22	24	31	32	33	38
00001001011110101011100110011110011001111011	2	3	4	5	13	22	24	25	31	32	38
000010010111101010111001101001111010101111	0	2	3	4	5	11	14	21	22	23	30
000010010111101010111001101010111100101111	0	1	2	3	12	14	15	22	24	32	39
0000100101111010101110011010110111001111	1	2	3	4	12	21	23	30	31	38	39
0000100101111010101110011010111001110111	1	2	3	4	12	21	23	30	31	32	38
000010010111101010111001101011101001111011	1	2	3	4	12	21	23	24	30	31	38
00001001011110101011100110110001111011001111	0	2	3	11	12	14	15	22	24	32	39
00001001011110101011100110110010111101001111	1	2	3	4	12	21	23	30	31	39	46
00001001011110101011100110110011011110001111	1	2	3	4	12	21	23	30	31	39	40
0000100101111010101110011011001110110111	1	2	3	4	12	21	23	30	31	32	39
00001001011110101011100110110011110001111011	1	2	3	4	12	21	23	24	30	31	39
000010010111101010111001101101001111010111	1	2	3	4	12	21	23	30	31	32	40
000010010111101010111001101101010111100111	1	2	3	4	12	21	23	30	31	32	33
0000100101111010101110011011010110111011	1	2	3	4	12	21	23	24	30	31	32
00001001011110101011100110110110001111011011	1	2	3	4	12	21	23	24	30	31	33
00001001011110101011100110110110010111101011	1	2	3	4	12	21	23	24	25	30	31
00001001011110101100001111011010101101101111	1	2	3	4	11	13	15	21	23	31	38
00001001011110101100010111101010101101101111	0	11	13	14	15	21	22	30	32	38	39
00001001011110101100011011110010101101101111	0	1	3	4	5	12	13	22	24	31	32
000010010111101011000111011100101101101111	0	2	3	11	14	21	22	23	31	38	39
000010010111101011000111100111001101101111	0	2	3	11	14	21	22	23	31	32	38
000010010111101011000111101001110101101111	0	2	3	11	14	21	22	23	24	31	38
00001001011110101100011110101001111001101111	0	2	3	11	14	15	21	22	23	31	38
000010010111101011000111101010101110101111	0	1	2	3	4	11	13	21	23	31	38
00001001011110101100011110101011001111001111	0	2	3	4	11	12	21	23	30	31	39
000010010111101011000111101010110101110111	0	2	3	4	11	12	21	23	30	31	32
00001001011110101100011110101011011001111011	0	2	3	4	11	12	21	23	24	30	31
00001001011110101100100111101100101101101111	0	2	3	11	14	21	22	23	31	39	45
00001001011110101100101011110100101101101111	0	2	3	11	14	21	22	23	31	39	46
00001001011110101100101101111000101101101111	0	2	3	11	14	21	22	23	31	39	40
0000100101111010110010111011001101101111	0	2	3	11	14	21	22	23	31	32	39
000010010111101011001011110001110101101111	0	2	3	11	14	21	22	23	24	31	39
00001001011110101100101111001001111001101111	0	2	3	11	14	15	21	22	23	31	39
000010010111101011001011110010101110101111	0	2	3	4	11	14	21	22	23	31	39
00001001011110101100101111001011001111001111	3	4	5	11	12	13	22	24	31	32	40
000010010111101011001011110010110101110111	2	3	4	13	15	24	25	26	30	31	32
00001001011110101100101111001011011001111011	2	11	13	14	21	24	30	31	32	39	46
000010010111101011001100111101001101101111	0	2	3	11	14	21	22	23	31	32	40
000010010111101011001101011110001101101111	0	1	2	12	13	14	21	24	30	31	33
00001001011110101100110110110101101111	0	2	3	11	14	21	22	23	24	31	32
000010010111101011001101110001111001101111	0	2	3	11	14	15	21	22	23	31	32
0000100101111010110011011100101110101111	0	2	3	4	11	14	21	22	23	31	32
000010010111101011001101110011001111001111	2	3	13	14	15	22	25	31	32	34	38
0000100101111010110011011100110101110111	1	2	12	13	14	21	24	30	31	33	38
000010010111101011001101110011011001111011	1	2	12	13	14	21	24	30	31	33	39
000010010111101011001110001111010101101111	0	2	3	11	14	21	22	23	24	31	33
000010010111101011001110010111100101101111	0	2	3	11	14	21	22	23	24	25	31
0000100101111010110011100110111001101111	0	2	3	11	14	15	21	22	23	24	31
0000100101111010110011100111001110101111	0	2	3	4	11	14	21	22	23	24	31
000010010111101011001110011101001111001111	3	4	5	12	13	22	24	30	31	32	40
0000100101111010110011100111010101110111	2	3	4	5	13	15	24	25	30	31	32
000010010111101011001110011101011001111011	2	11	12	13	14	21	24	30	31	33	39
00001001011110101100111010001111011001101111	0	2	3	11	14	15	21	22	23	25	31
00001001011110101100111010010111101001101111	0	2	3	11	14	15	16	21	22	23	31
00001001011110101100111010011011110001101111	0	1	12	13	14	21	23	30	32	39	45
0000100101111010110011101001110110101111	0	2	3	4	11	14	15	21	22	23	31
00001001011110101100111010011110001111001111	2	13	14	15	21	22	24	31	33	40	46
000010010111101011001110100111100101110111	2	13	14	15	22	24	30	31	33	40	46
00001001011110101100111010011110011001111011	2	11	13	14	21	24	25	30	31	32	39
000010010111101011001110101001111010101111	0	2	3	4	5	11	14	21	22	23	31
000010010111101011001110101010111100101111	0	1	2	3	4	12	14	22	24	32	39
0000100101111010110011101010110111001111	1	2	3	4	11	12	14	22	24	32	39
0000100101111010110011101010111001110111	1	2	3	4	12	14	21	22	24	32	39
000010010111101011001110101011101001111011	1	2	3	4	12	14	22	24	30	32	39
00001001011110101100111010110001111011001111	0	2	3	4	11	12	14	22	24	32	39
00001001011110101100111010110010111101001111	2	3	4	11	12	21	23	30	31	39	46
00001001011110101100111010110011011110001111	2	3	4	11	12	21	23	30	31	39	40
0000100101111010110011101011001110110111	2	3	4	11	12	14	21	22	24	32	39
00001001011110101100111010110011110001111011	2	3	4	11	12	14	22	24	30	32	39
000010010111101011001110101101001111010111	2	3	4	11	12	21	23	30	31	32	40
000010010111101011001110101101010111100111	1	2	3	4	13	15	24	25	30	31	32
0000100101111010110011101011010110111011	2	3	4	11	12	21	23	24	30	31	32
00001001011110101100111010110110001111011011	1	3	4	12	13	15	24	25	30	31	32
00001001011110101100111010110110010111101011	2	3	4	11	12	21	23	24	25	30	31
0000100101111010110100001111011011001101101111	0	2	3	11	14	21	22	23	32	38	39
0000100101111010110100010111101011001101101111	0	2	3	11	14	21	22	23	32	39	45
0000100101111010110100011011110011001101101111	0	2	3	11	14	21	22	23	32	39	46
00001001011110101101000111011101001101101111	0	2	3	11	14	21	22	23	32	39	40
0000100101111010110100011110011110001101101111	0	2	3	11	14	21	22	23	32	33	39
000010010111101011010001111010110101101111	0	2	3	11	14	21	22	23	24	32	39
0000100101111010110100011110110001111001101111	0	2	3	11	14	15	21	22	23	32	39
00001001011110101101000111101100101110101111	0	2	3	4	11	14	21	22	23	32	39
0000100101111010110100011110110011001111001111	3	4	5	11	13	21	22	24	31	32	40
00001001011110101101000111101100110101110111	2	3	4	13	15	16	24	26	30	31	32
0000100101111010110100011110110011011001111011	2	11	13	14	21	24	30	31	32	40	46
0000100101111010110100100111101101001101101111	0	2	3	11	14	21	22	23	32	40	46
0000100101111010110100101011110101001101101111	0	2	3	11	14	21	22	23	32	40	47
0000100101111010110100101101111001001101101111	0	1	12	22	23	24	30	33	38	39	41
00001001011110101101001011101110001101101111	0	2	3	11	14	21	22	23	32	33	40
000010010111101011010010111100110101101111	0	2	3	11	14	21	22	23	24	32	40
0000100101111010110100101111010001111001101111	0	2	3	11	14	15	21	22	23	32	40
00001001011110101101001011110100101110101111	0	2	3	4	11	14	21	22	23	32	40
0000100101111010110100101111010011001111001111	2	13	23	24	25	31	34	39	40	42	45
00001001011110101101001011110100110101110111	1	12	22	23	24	30	33	38	39	41	45
0000100101111010110100101111010011011001111011	1	12	22	23	24	30	33	38	39	41	46
0000100101111010110100110011110110001101101111	0	2	3	11	14	21	22	23	32	33	41
0000100101111010110100110101111010001101101111	0	1	2	13	14	15	22	25	31	32	34
0000100101111010110100110110111100001101101111	0	2	3	11	14	21	22	23	25	32	33
0000100101111010110100110111010101101111	0	1	11	12	13	14	21	24	30	31	33
0000100101111010110100110111100001111001101111	0	2	3	11	14	15	21	22	23	32	33
00001001011110101101001101111000101110101111	0	2	3	4	11	14	21	22	23	32	33
0000100101111010110100110111100011001111001111	1	2	13	14	15	22	25	31	32	34	38
00001001011110101101001101111000110101110111	0	1	12	13	14	21	24	30	31	33	38
0000100101111010110100110111100011011001111011	0	1	12	13	14	21	24	30	31	33	39
000010010111101011010011100111100101101111	0	2	3	11	14	21	22	23	24	25	32
0000100101111010110100111010111001101111	0	2	3	11	14	15	21	22	23	24	32
0000100101111010110100111011001110101111	0	2	3	4	11	14	21	22	23	24	32
000010010111101011010011101101001111001111	2	12	13	14	15	22	25	31	32	34	38
0000100101111010110100111011010101110111	1	11	12	13	14	21	24	30	31	33	38
000010010111101011010011101101011001111011	1	11	12	13	14	21	24	30	31	33	39
0000100101111010110100111100001111011001101111	0	2	3	11	14	15	21	22	23	25	32
0000100101111010110100111100010111101001101111	0	2	3	11	14	15	16	21	22	23	32
0000100101111010110100111100011011110001101111	0	1	3	12	13	21	23	30	32	39	45
000010010111101011010011110001110110101111	0	2	3	4	11	14	15	21	22	23	32
0000100101111010110100111100011110001111001111	2	4	13	14	21	22	24	31	33	40	46
00001001011110101101001111000111100101110111	2	4	13	14	22	24	30	31	33	40	46
0000100101111010110100111100011110011001111011	2	4	13	14	22	24	31	33	38	40	46
00001001011110101101001111001001111010101111	0	2	3	4	5	11	14	21	22	23	32
00001001011110101101001111001010111100101111	3	4	5	13	21	22	24	31	32	39	46
000010010111101011010011110010110111001111	2	13	14	15	22	25	30	31	32	34	38
000010010111101011010011110010111001110111	2	13	14	15	22	25	30	31	32	34	39
00001001011110101101001111001011101001111011	2	11	13	14	15	21	24	30	31	32	40
0000100101111010110100111100110001111011001111	3	4	5	13	21	22	24	31	32	40	46
0000100101111010110100111100110010111101001111	3	4	5	13	21	22	24	31	32	40	47
0000100101111010110100111100110011011110001111	2	3	14	15	23	25	26	33	38	39	40
000010010111101011010011110011001110110111	2	13	14	15	22	25	31	32	34	38	39
0000100101111010110100111100110011110001111011	2	4	11	13	14	21	24	30	31	32	40
00001001011110101101001111001101001111010111	2	13	14	15	22	25	31	32	34	39	45
00001001011110101101001111001101010111100111	1	2	3	4	13	15	16	24	30	31	32
000010010111101011010011110011010110111011	1	12	13	14	21	24	30	31	33	38	39
0000100101111010110100111100110110001111011011	1	3	4	12	13	15	16	24	30	31	32
0000100101111010110100111100110110010111101011	1	12	13	14	21	24	30	31	33	39	46
00001001011110101101010001111011010101101111	0	2	3	11	14	21	22	23	24	33	40
00001001011110101101010010111101010101101111	0	2	3	11	14	21	22	23	24	33	41
00001001011110101101010011011110010101101111	0	1	12	13	14	15	22	25	31	32	34
000010010111101011010100111011100101101111	0	2	3	11	14	21	22	23	24	25	33
000010010111101011010100111100111001101111	0	2	3	11	14	15	21	22	23	24	33
000010010111101011010100111101001110101111	0	2	3	4	11	14	21	22	23	24	33
00001001011110101101010011110101001111001111	1	12	13	14	15	22	25	31	32	34	38
000010010111101011010100111101010101110111	0	11	12	13	14	21	24	30	31	33	38
00001001011110101101010011110101011001111011	0	11	12	13	14	21	24	30	31	33	39
00001001011110101101010100111101100101101111	0	2	3	11	14	21	22	23	24	25	34
00001001011110101101010101011110100101101111	0	1	2	3	4	5	13	16	23	24	26
00001001011110101101010101101111000101101111	0	2	3	11	14	16	21	22	23	24	25
0000100101111010110101010111011001101111	0	1	2	3	4	11	12	15	22	23	25
000010010111101011010101011110001110101111	0	1	2	3	4	12	15	21	22	23	25
00001001011110101101010101111001001111001111	0	1	2	3	4	12	15	22	23	25	30
000010010111101011010101011110010101110111	0	1	2	3	4	12	15	22	23	25	31
00001001011110101101010101111001011001111011	0	1	2	3	4	12	15	22	23	25	32
000010010111101011010101100111101001101111	0	2	3	11	14	15	16	21	22	23	24
000010010111101011010101101011110001101111	0	1	2	12	13	21	23	30	32	39	45
00001001011110101101010110110110101111	0	2	3	4	11	14	15	21	22	23	24
000010010111101011010101101110001111001111	1	2	3	4	11	12	15	22	23	25	30
0000100101111010110101011011100101110111	1	2	3	4	11	12	15	22	23	25	31
000010010111101011010101101110011001111011	1	2	3	4	11	12	15	22	23	25	32
000010010111101011010101110001111010101111	0	2	3	4	5	11	14	21	22	23	24
000010010111101011010101110010111100101111	2	3	4	5	13	16	22	23	24	26	30
0000100101111010110101011100110111001111	1	2	3	4	12	15	21	22	23	25	30
0000100101111010110101011100111001110111	1	2	3	4	12	15	21	22	23	25	31
000010010111101011010101110011101001111011	1	2	3	4	12	15	21	22	23	25	32
00001001011110101101010111010001111011001111	2	3	4	5	13	16	23	24	26	30	31
00001001011110101101010111010010111101001111	2	3	4	5	13	16	23	24	26	31	38
00001001011110101101010111010011011110001111	1	2	3	4	12	15	22	23	25	30	38
0000100101111010110101011101001110110111	1	2	3	4	12	15	22	23	25	30	31
00001001011110101101010111010011110001111011	1	2	3	4	12	15	22	23	25	30	32
000010010111101011010101110101001111010111	1	2	3	4	12	15	22	23	25	31	38
000010010111101011010101110101010111100111	0	1	2	3	11	14	21	22	24	30	38
0000100101111010110101011101010110111011	0	1	2	3	11	14	21	22	24	30	31
00001001011110101101010111010110001111011011	0	1	2	3	11	14	21	22	24	31	38
00001001011110101101010111010110010111101011	0	1	2	3	11	14	21	22	24	31	39
0000100101111010110101100001111011011001101111	0	2	3	11	14	15	21	22	23	25	33
0000100101111010110101100010111101011001101111	0	2	3	11	14	15	21	22	23	25	34
0000100101111010110101100011011110011001101111	0	1	3	4	5	12	13	16	23	24	26
00001001011110101101011000111011101001101111	0	2	3	11	14	15	16	21	22	23	25
0000100101111010110101100011110011110001101111	0	2	3	5	11	14	15	21	22	23	25
000010010111101011010110001111010110101111	0	2	3	4	11	12	15	21	22	23	25
0000100101111010110101100011110110001111001111	0	2	3	4	11	12	15	22	23	25	30
00001001011110101101011000111101100101110111	0	2	3	4	11	12	15	22	23	25	31
0000100101111010110101100011110110011001111011	0	2	3	4	11	12	15	22	23	25	32
0000100101111010110101100100111101101001101111	0	2	3	11	14	15	16	21	22	23	26
0000100101111010110101100101011110101001101111	0	2	3	11	14	15	16	17	21	22	23
0000100101111010110101100101101111001001101111	0	1	12	22	23	30	32	38	40	46	51
00001001011110101101011001011101110001101111	0	2	3	5	11	14	15	16	21	22	23
000010010111101011010110010111100110101111	0	2	3	4	11	14	15	16	21	22	23
0000100101111010110101100101111010001111001111	2	12	21	23	30	32	33	38	39	46	52
00001001011110101101011001011110100101110111	2	12	21	23	24	30	32	38	39	46	52
0000100101111010110101100101111010011001111011	2	11	13	14	21	24	25	26	30	31	32
0000100101111010110101100110011110110001101111	0	2	3	5	6	11	14	15	21	22	23
0000100101111010110101100110101111010001101111	0	1	2	13	14	22	24	31	33	40	46
0000100101111010110101100110110111100001101111	1	2	11	13	14	22	24	31	33	40	46
0000100101111010110101100110111010101111	0	1	11	12	13	21	23	30	32	39	45
0000100101111010110101100110111100001111001111	1	2	13	14	21	22	24	31	33	40	46
00001001011110101101011001101111000101110111	1	2	13	14	22	24	30	31	33	40	46
0000100101111010110101100110111100011001111011	1	2	13	14	22	24	31	33	38	40	46
000010010111101011010110011100111100101111	2	11	12	13	14	22	24	31	33	40	46
0000100101111010110101100111010111001111	2	3	4	11	12	15	21	22	23	25	30
0000100101111010110101100111011001110111	2	3	4	11	12	15	21	22	23	25	31
000010010111101011010110011101101001111011	2	3	4	11	12	15	21	22	23	25	32
0000100101111010110101100111100001111011001111	2	11	13	14	21	22	24	31	33	40	46
0000100101111010110101100111100010111101001111	2	12	21	23	30	32	33	34	38	39	46
0000100101111010110101100111100011011110001111	2	3	4	11	12	15	22	23	25	30	38
000010010111101011010110011110001110110111	2	3	4	11	12	15	22	23	25	30	31
0000100101111010110101100111100011110001111011	2	3	4	11	12	15	22	23	25	30	32
00001001011110101101011001111001001111010111	2	3	4	11	12	15	22	23	25	31	38
00001001011110101101011001111001010111100111	2	3	4	11	12	15	22	23	25	31	39
000010010111101011010110011110010110111011	2	3	4	11	12	15	22	23	25	31	32
0000100101111010110101100111100110001111011011	2	3	4	11	12	15	22	23	25	32	39
0000100101111010110101100111100110010111101011	2	3	4	11	12	15	22	23	25	32	40
00001001011110101101011010001111011010101111	0	2	3	4	5	11	14	16	21	22	23
00001001011110101101011010010111101010101111	0	2	3	4	5	6	11	14	21	22	23
00001001011110101101011010011011110010101111	0	1	12	13	14	22	24	31	33	40	46
000010010111101011010110100111011100101111	1	11	12	13	14	22	24	31	33	40	46
000010010111101011010110100111100111001111	1	12	13	14	21	22	24	31	33	40	46
000010010111101011010110100111101001110111	1	12	13	14	22	24	30	31	33	40	46
00001001011110101101011010011110101001111011	1	12	13	14	22	24	31	33	38	40	46
00001001011110101101011010100111101100101111	0	11	12	13	14	22	24	31	33	40	46
00001001011110101101011010101011110100101111	0	1	2	3	4	13	15	23	25	33	40
00001001011110101101011010101101111000101111	1	2	3	4	11	13	15	23	25	33	40
0000100101111010110101101010111011001111	0	1	2	3	11	12	14	22	24	32	39
000010010111101011010110101011110001110111	0	1	2	3	12	14	21	22	24	32	39
00001001011110101101011010101111001001111011	0	1	2	3	12	14	22	24	30	32	39
000010010111101011010110101100111101001111	2	3	4	11	12	13	15	23	25	33	40
000010010111101011010110101101011110001111	2	3	4	12	13	15	21	23	25	33	40
00001001011110101101011010110110110111	1	2	3	11	12	14	21	22	24	32	39
000010010111101011010110101101110001111011	1	2	3	11	12	14	22	24	30	32	39
000010010111101011010110101110001111010111	2	3	4	12	15	21	22	23	25	31	38
000010010111101011010110101110010111100111	2	3	4	12	15	21	22	23	25	31	39
0000100101111010110101101011100110111011	1	2	3	12	14	21	22	24	30	32	39
00001001011110101101011010111010001111011011	2	3	4	12	15	21	22	23	25	32	39
00001001011110101101011010111010010111101011	2	3	4	12	15	21	22	23	25	32	40
0000100101111010110101101100001111011011001111	1	11	13	14	21	22	24	31	33	40	46
0000100101111010110101101100010111101011001111	0	11	13	14	21	22	24	31	33	40	46
0000100101111010110101101100011011110011001111	0	1	3	4	12	13	15	23	25	33	40
00001001011110101101011011000111011101001111	1	3	4	11	12	13	15	23	25	33	40
0000100101111010110101101100011110011110001111	1	3	4	12	13	15	21	23	25	33	40
000010010111101011010110110001111010110111	0	2	3	11	12	14	21	22	24	32	39
0000100101111010110101101100011110110001111011	0	2	3	11	12	14	22	24	30	32	39
0000100101111010110101101100100111101101001111	0	3	4	11	12	13	15	23	25	33	40
0000100101111010110101101100101011110101001111	2	3	4	12	21	23	30	31	39	46	52
0000100101111010110101101100101101111001001111	2	3	4	12	21	23	30	31	39	46	47
00001001011110101101011011001011101110001111	2	3	4	12	21	23	30	31	39	40	46
000010010111101011010110110010111100110111	2	3	4	12	21	23	30	31	32	39	46
0000100101111010110101101100101111010001111011	2	3	4	12	21	23	24	30	31	39	46
0000100101111010110101101100110011110110001111	2	3	4	12	21	23	30	31	39	40	47
0000100101111010110101101100110101111010001111	1	2	3	14	15	23	25	33	38	39	40
0000100101111010110101101100110110111100001111	2	3	4	12	15	22	23	25	30	38	39
0000100101111010110101101100110111010111	2	3	4	12	15	22	23	25	30	31	38
0000100101111010110101101100110111100001111011	2	3	4	12	15	22	23	25	30	32	38
000010010111101011010110110011100111100111	2	3	4	12	15	22	23	25	30	31	39
0000100101111010110101101100111010111011	2	3	4	11	13	14	21	24	30	31	32
0000100101111010110101101100111100001111011011	2	3	4	12	15	22	23	25	30	32	39
0000100101111010110101101100111100010111101011	2	3	4	12	15	22	23	25	30	32	40
00001001011110101101011011010001111011010111	2	3	4	12	21	23	30	31	32	40	46
00001001011110101101011011010010111101010111	2	3	4	12	21	23	30	31	32	40	47
00001001011110101101011011010011011110010111	1	2	13	14	15	23	25	33	38	39	40
000010010111101011010110110100111011100111	2	3	4	12	15	22	23	25	31	38	39
000010010111101011010110110100111100111011	2	3	4	12	15	22	23	25	31	32	38
00001001011110101101011011010100111101100111	1	12	13	14	15	23	25	33	38	39	40
00001001011110101101011011010101011110100111	0	1	2	3	4	13	15	24	30	31	32
00001001011110101101011011010101101111000111	1	2	3	4	11	13	15	24	30	31	32
0000100101111010110101101101010111011011	1	2	3	4	12	13	15	24	30	31	32
000010010111101011010110110101100111101011	1	2	3	11	14	21	22	24	30	31	39
0000100101111010110101101101100001111011011011	2	3	4	12	15	22	23	25	32	38	39
0000100101111010110101101101100010111101011011	1	12	14	15	22	23	25	33	38	39	40
0000100101111010110101101101100011011110011011	0	1	3	4	12	13	15	24	30	31	32
00001001011110101101011011011000111011101011	1	2	3	11	14	21	22	24	31	38	39
0000100101111010110101101101100100111101101011	0	3	4	11	12	13	15	24	30	31	32
0000100101111010110101101101100101011110101011	1	2	3	11	14	21	22	24	31	39	46
0000100101111010110101101101100101101111001011	1	2	3	11	14	21	22	24	31	39	40
0000100110000111101101101100110101101101101111	1	2	3	11	14	15	21	22	25	32	33
0000100110001011110101101100110101101101101111	1	2	3	11	14	15	21	22	25	33	40
0000100110001101111001101100110101101101101111	1	2	3	11	14	15	21	22	25	33	41
00001001100011101110101100110101101101101111	0	1	11	14	15	21	22	25	31	32	33
0000100110001111001111001100110101101101101111	1	2	3	11	14	15	21	22	25	26	33
00001001100011110101110100110101101101101111	1	2	3	11	14	15	16	21	22	25	33
0000100110001111011001111000110101101101101111	1	2	3	5	11	14	15	21	22	25	33
000010011000111101101011010101101101101111	1	2	3	4	11	14	15	21	22	25	33
0000100110001111011011000111100101101101101111	1	11	14	15	21	22	25	31	32	33	38
00001001100011110110110010111001101101101111	1	11	14	15	21	22	25	31	32	33	39
00001001100011110110110011001110101101101111	1	11	14	15	21	22	25	31	32	33	40
0000100110001111011011001101001111001101101111	1	11	14	15	21	22	25	31	32	33	41
00001001100011110110110011010101110101101111	0	1	2	3	11	14	15	21	22	25	33
0000100110001111011011001101011001111001101111	1	11	14	15	21	22	25	26	31	32	33
00001001100011110110110011010110101110101111	1	2	3	12	14	22	24	32	40	45	46
0000100110001111011011001101011011001111001111	1	5	11	14	15	21	22	25	31	32	33
00001001100011110110110011010110110101110111	1	2	3	11	14	15	21	22	25	30	33
0000100110001111011011001101011011011001111011	1	2	3	11	14	15	21	22	25	31	33
0000100110010011110110101100110101101101101111	1	2	3	11	14	15	21	22	25	34	41
0000100110010101111010101100110101101101101111	0	11	21	24	25	30	31	34	39	40	41
0000100110010110111100101100110101101101101111	0	1	12	15	16	22	23	26	32	33	34
00001001100101110111001100110101101101101111	1	2	3	11	14	15	21	22	25	26	34
00001001100101111001110100110101101101101111	1	2	3	11	14	15	16	21	22	25	34
0000100110010111101001111000110101101101101111	1	2	3	5	11	14	15	21	22	25	34
000010011001011110101011010101101101101111	0	11	14	15	21	22	25	30	31	32	33
0000100110010111101011000111100101101101101111	0	11	14	15	21	22	25	31	32	33	38
00001001100101111010110010111001101101101111	0	11	14	15	21	22	25	31	32	33	39
00001001100101111010110011001110101101101111	0	11	14	15	21	22	25	31	32	33	40
0000100110010111101011001101001111001101101111	0	11	14	15	21	22	25	31	32	33	41
00001001100101111010110011010101110101101111	0	1	2	3	11	14	15	21	22	25	34
0000100110010111101011001101011001111001101111	0	11	14	15	21	22	25	26	31	32	33
00001001100101111010110011010110101110101111	0	11	14	15	16	21	22	25	31	32	33
0000100110010111101011001101011011001111001111	0	5	11	14	15	21	22	25	31	32	33
00001001100101111010110011010110110101110111	0	4	11	14	15	21	22	25	31	32	33
0000100110010111101011001101011011011001111011	0	3	11	14	15	21	22	25	31	32	33
0000100110011001111011001100110101101101101111	0	11	12	15	16	22	23	26	32	33	34
0000100110011010111101001100110101101101101111	0	1	2	5	6	13	14	17	24	25	26
0000100110011011011110001100110101101101101111	1	2	3	11	14	15	17	21	22	25	26
000010011001101110110100110101101101101111	0	1	4	5	11	12	13	16	23	24	25
0000100110011011110001111000110101101101101111	0	1	4	5	12	13	16	21	23	24	25
000010011001101111001011010101101101101111	0	1	4	5	12	13	16	22	23	24	25
0000100110011011110011000111100101101101101111	0	1	4	5	12	13	16	23	24	25	31
00001001100110111100110010111001101101101111	0	1	4	5	12	13	16	23	24	25	32
00001001100110111100110011001110101101101111	0	1	4	5	12	13	16	23	24	25	33
0000100110011011110011001101001111001101101111	0	1	4	5	12	13	16	23	24	25	34
00001001100110111100110011010101110101101111	0	1	2	3	11	14	15	21	22	25	26
0000100110011011110011001101011001111001101111	0	1	4	5	12	13	16	17	23	24	25
00001001100110111100110011010110101110101111	0	1	2	11	13	21	23	31	39	45	51
0000100110011011110011001101011011001111001111	2	3	4	12	15	16	22	23	26	27	30
00001001100110111100110011010110110101110111	1	2	3	11	14	15	21	22	25	26	30
0000100110011011110011001101011011011001111011	1	2	3	11	14	15	21	22	25	26	31
00001001100111001111010100110101101101101111	1	2	3	11	14	15	16	17	21	22	25
00001001100111010111100100110101101101101111	0	1	2	12	22	30	32	38	40	45	46
000010011001110110111000110101101101101111	1	2	3	5	11	14	15	16	21	22	25
0000100110011101110011010101101101101111	1	2	3	4	11	14	15	16	21	22	25
00001001100111011101000111100101101101101111	1	2	11	13	21	23	24	31	39	45	46
000010011001110111010010111001101101101111	1	2	11	13	14	21	23	31	39	45	46
000010011001110111010011001110101101101111	1	2	3	11	13	21	23	31	39	45	46
00001001100111011101001101001111001101101111	1	4	5	11	12	13	16	23	24	25	34
000010011001110111010011010101110101101111	0	1	2	3	11	14	15	16	21	22	25
00001001100111011101001101011001111001101111	1	2	12	22	30	32	38	40	45	46	52
000010011001110111010011010110101110101111	0	1	2	11	13	21	23	31	39	45	46
00001001100111011101001101011011001111001111	1	2	12	22	30	32	38	40	41	45	46
000010011001110111010011010110110101110111	1	2	3	11	14	15	16	21	22	25	30
00001001100111011101001101011011011001111011	1	2	3	11	14	15	16	21	22	25	31
0000100110011110001111011000110101101101101111	0	2	11	12	22	30	32	38	40	45	46
0000100110011110010111101000110101101101101111	1	2	11	13	21	23	31	39	40	41	45
0000100110011110011011110000110101101101101111	1	2	11	13	21	23	31	33	39	40	45
0000100110011110011101010101101101101111	1	2	3	4	5	11	14	15	21	22	25
0000100110011110011110000111100101101101101111	1	2	11	13	21	23	24	31	39	40	45
00001001100111100111100010111001101101101111	1	2	11	13	14	21	23	31	39	40	45
00001001100111100111100011001110101101101111	1	2	3	11	13	21	23	31	39	40	45
0000100110011110011110001101001111001101101111	1	4	5	12	13	16	21	23	24	25	34
00001001100111100111100011010101110101101111	0	1	2	3	5	11	14	15	21	22	25
0000100110011110011110001101011001111001101111	1	4	5	12	13	16	17	21	23	24	25
00001001100111100111100011010110101110101111	0	1	2	11	13	21	23	31	39	40	45
0000100110011110011110001101011011001111001111	2	3	4	6	12	15	16	22	23	26	30
00001001100111100111100011010110110101110111	1	2	3	5	11	14	15	21	22	25	30
0000100110011110011110001101011011011001111011	1	2	3	5	11	14	15	21	22	25	31
000010011001111010011110010101101101101111	1	2	11	13	21	23	31	32	33	39	45
0000100110011110101011100101101101101111	0	3	4	11	12	15	21	22	23	24	30
0000100110011110101100111001101101101111	0	3	4	11	12	15	21	22	23	24	31
0000100110011110101101001110101101101111	0	3	4	11	12	15	21	22	23	24	32
000010011001111010110101001111001101101111	0	3	4	11	12	15	21	22	23	24	33
0000100110011110101101010101110101101111	0	1	2	3	4	11	14	15	21	22	25
000010011001111010110101011001111001101111	0	3	4	11	12	15	16	21	22	23	24
0000100110011110101101010110101110101111	0	1	2	11	13	21	23	31	32	39	45
000010011001111010110101011011001111001111	2	3	4	5	12	15	16	22	23	26	30
0000100110011110101101010110110101110111	1	2	3	4	11	14	15	21	22	25	30
000010011001111010110101011011011001111011	1	2	3	4	11	14	15	21	22	25	31
0000100110011110110000111101100101101101101111	1	2	11	13	21	23	24	31	33	39	45
0000100110011110110001011110100101101101101111	1	2	11	13	21	23	24	25	31	39	45
0000100110011110110001101111000101101101101111	0	3	4	11	12	15	22	23	24	30	38
000010011001111011000111011001101101101111	0	3	4	11	12	15	22	23	24	30	31
00001001100111101100011110001110101101101111	0	3	4	11	12	15	22	23	24	30	32
0000100110011110110001111001001111001101101111	0	3	4	11	12	15	22	23	24	30	33
00001001100111101100011110010101110101101111	0	3	4	11	12	15	22	23	24	25	30
0000100110011110110001111001011001111001101111	0	3	4	11	12	15	16	22	23	24	30
00001001100111101100011110010110101110101111	0	1	2	11	13	21	23	24	31	39	45
0000100110011110110001111001011011001111001111	2	3	11	12	14	22	24	25	32	40	46
00001001100111101100011110010110110101110111	2	3	12	14	21	22	24	25	32	40	46
0000100110011110110001111001011011011001111011	2	3	12	14	22	24	25	30	32	40	46
00001001100111101100100111101001101101101111	0	3	4	11	12	15	22	23	24	31	38
00001001100111101100101011110001101101101111	0	3	4	11	12	15	22	23	24	31	39
0000100110011110110010110110101101101111	0	3	4	11	12	15	22	23	24	31	32
00001001100111101100101110001111001101101111	0	3	4	11	12	15	22	23	24	31	33
000010011001111011001011100101110101101111	0	3	4	11	12	15	22	23	24	25	31
00001001100111101100101110011001111001101111	0	3	4	11	12	15	16	22	23	24	31
000010011001111011001011100110101110101111	0	1	2	11	13	14	21	23	31	39	45
00001001100111101100101110011011001111001111	2	3	11	12	14	15	22	24	32	40	46
000010011001111011001011100110110101110111	2	3	12	14	15	21	22	24	32	40	46
00001001100111101100101110011011011001111011	2	3	12	14	15	22	24	30	32	40	46
00001001100111101100110001111010101101101111	0	3	4	11	12	15	22	23	24	32	39
00001001100111101100110010111100101101101111	0	3	4	11	12	15	22	23	24	32	40
000010011001111011001100110111001101101111	0	3	4	11	12	15	22	23	24	32	33
000010011001111011001100111001110101101111	0	3	4	11	12	15	22	23	24	25	32
00001001100111101100110011101001111001101111	0	3	4	11	12	15	16	22	23	24	32
000010011001111011001100111010101110101111	0	1	2	3	11	13	21	23	31	39	45
00001001100111101100110011101011001111001111	2	3	4	11	12	14	22	24	32	40	46
000010011001111011001100111010110101110111	2	3	4	12	14	21	22	24	32	40	46
00001001100111101100110011101011011001111011	2	3	4	12	14	22	24	30	32	40	46
0000100110011110110011010001111011001101101111	0	3	4	11	12	15	22	23	24	33	40
0000100110011110110011010010111101001101101111	0	3	4	11	12	15	22	23	24	33	41
0000100110011110110011010011011110001101101111	0	1	12	13	14	21	24	25	30	31	34
000010011001111011001101001110110101101111	0	3	4	11	12	15	22	23	24	25	33
0000100110011110110011010011110001111001101111	0	3	4	11	12	15	16	22	23	24	33
00001001100111101100110100111100101110101111	0	3	4	5	11	12	15	22	23	24	33
0000100110011110110011010011110011001111001111	2	13	14	15	22	25	26	31	32	35	38
00001001100111101100110100111100110101110111	1	12	13	14	21	24	25	30	31	34	38
0000100110011110110011010011110011011001111011	1	12	13	14	21	24	25	30	31	34	39
00001001100111101100110101001111010101101111	0	3	4	11	12	15	22	23	24	25	34
00001001100111101100110101010111100101101111	0	1	2	3	4	12	15	16	22	23	26
000010011001111011001101010110111001101111	0	3	4	11	12	15	16	22	23	24	25
000010011001111011001101010111001110101111	0	3	4	5	11	12	15	22	23	24	25
00001001100111101100110101011101001111001111	1	2	3	4	12	15	16	22	23	26	30
000010011001111011001101010111010101110111	0	1	2	3	11	14	15	21	22	25	30
00001001100111101100110101011101011001111011	0	1	2	3	11	14	15	21	22	25	31
0000100110011110110011010110001111011001101111	0	2	3	4	11	12	15	16	22	23	26
0000100110011110110011010110010111101001101111	0	3	4	11	12	15	16	17	22	23	24
0000100110011110110011010110011011110001101111	0	1	12	13	21	23	30	32	39	46	51
000010011001111011001101011001110110101111	0	3	4	5	11	12	15	16	22	23	24
0000100110011110110011010110011110001111001111	2	3	4	11	12	15	16	22	23	26	30
00001001100111101100110101100111100101110111	2	3	4	11	12	15	16	22	23	26	31
0000100110011110110011010110011110011001111011	2	3	4	11	12	15	16	22	23	26	32
00001001100111101100110101101001111010101111	0	3	4	5	6	11	12	15	22	23	24
00001001100111101100110101101010111100101111	0	1	2	3	12	14	22	24	32	40	46
000010011001111011001101011010110111001111	1	2	3	11	12	14	22	24	32	40	46
000010011001111011001101011010111001110111	1	2	3	12	14	21	22	24	32	40	46
00001001100111101100110101101011101001111011	1	2	3	12	14	22	24	30	32	40	46
0000100110011110110011010110110001111011001111	0	2	3	11	12	14	22	24	32	40	46
0000100110011110110011010110110010111101001111	2	12	22	30	32	38	40	41	42	45	46
0000100110011110110011010110110011011110001111	2	3	4	12	15	16	22	23	26	30	38
000010011001111011001101011011001110110111	2	3	4	12	15	16	22	23	26	30	31
0000100110011110110011010110110011110001111011	2	3	4	12	15	16	22	23	26	30	32
00001001100111101100110101101101001111010111	2	3	4	12	15	16	22	23	26	31	38
00001001100111101100110101101101010111100111	1	2	3	11	14	15	21	22	25	30	38
000010011001111011001101011011010110111011	1	2	3	11	14	15	21	22	25	30	31
0000100110011110110011010110110110001111011011	1	2	3	11	14	15	21	22	25	31	38
0000100110011110110011010110110110010111101011	1	2	3	11	14	15	21	22	25	31	39
0000100110011110110011010110110110011011110011	1	2	3	11	14	15	21	22	25	31	32
0000100110100011110110110100110101101101101111	1	2	3	11	14	15	16	21	22	26	34
0000100110100101111010110100110101101101101111	0	11	15	16	21	22	23	26	32	33	34
0000100110100110111100110100110101101101101111	0	1	5	6	12	13	14	17	24	25	26
00001001101001110111010100110101101101101111	1	2	3	11	14	15	16	17	21	22	26
0000100110100111100111100100110101101101101111	1	2	3	6	11	14	15	16	21	22	26
00001001101001111010111000110101101101101111	0	4	5	11	12	13	16	21	23	24	25
000010011010011110110011010101101101101111	0	4	5	11	12	13	16	22	23	24	25
0000100110100111101101000111100101101101101111	0	4	5	11	12	13	16	23	24	25	31
00001001101001111011010010111001101101101111	0	4	5	11	12	13	16	23	24	25	32
00001001101001111011010011001110101101101111	0	4	5	11	12	13	16	23	24	25	33
0000100110100111101101001101001111001101101111	0	4	5	11	12	13	16	23	24	25	34
00001001101001111011010011010101110101101111	0	1	2	3	11	14	15	16	21	22	26
0000100110100111101101001101011001111001101111	0	4	5	11	12	13	16	17	23	24	25
00001001101001111011010011010110101110101111	0	1	2	11	13	21	23	31	39	46	51
0000100110100111101101001101011011001111001111	2	3	4	12	15	16	17	22	23	27	30
00001001101001111011010011010110110101110111	1	2	3	11	14	15	16	21	22	26	30
0000100110100111101101001101011011011001111011	1	2	3	11	14	15	16	21	22	26	31
0000100110101001111011010100110101101101101111	0	5	6	11	12	13	14	17	24	25	26
0000100110101010111101010100110101101101101111	1	2	3	11	14	15	16	17	18	21	22
0000100110101011011110010100110101101101101111	0	1	12	22	31	38	40	45	47	51	52
00001001101010111011100100110101101101101111	1	2	3	6	11	14	15	16	17	21	22
00001001101010111100111000110101101101101111	1	2	3	5	11	14	15	16	17	21	22
000010011010101111010011010101101101101111	1	2	3	4	11	14	15	16	17	21	22
0000100110101011110101000111100101101101101111	1	2	11	13	21	23	24	31	39	46	52
00001001101010111101010010111001101101101111	1	2	11	13	14	21	23	31	39	46	52
00001001101010111101010011001110101101101111	1	2	3	11	13	21	23	31	39	46	52
0000100110101011110101001101001111001101101111	1	12	13	14	21	24	25	26	27	30	31
00001001101010111101010011010101110101101111	0	1	2	3	11	14	15	16	17	21	22
0000100110101011110101001101011001111001101111	2	3	4	11	12	15	16	17	18	22	23
00001001101010111101010011010110101110101111	0	1	2	11	13	21	23	31	39	46	52
0000100110101011110101001101011011001111001111	1	12	22	31	38	40	45	47	48	51	52
00001001101010111101010011010110110101110111	1	2	3	11	14	15	16	17	21	22	30
0000100110101011110101001101011011011001111011	1	2	3	11	14	15	16	17	21	22	31
0000100110101100111101100100110101101101101111	0	11	12	22	31	38	40	45	47	51	52
0000100110101101011110100100110101101101101111	0	1	2	13	23	31	33	39	41	46	47
0000100110101101101111000100110101101101101111	1	2	11	13	21	23	31	39	41	46	47
000010011010110111011000110101101101101111	0	1	11	12	22	30	32	38	40	45	46
000010011010110111100011010101101101101111	0	1	12	21	22	30	32	38	40	45	46
0000100110101101111001000111100101101101101111	1	2	11	13	21	23	24	31	39	46	47
00001001101011011110010010111001101101101111	1	2	11	13	14	21	23	31	39	46	47
00001001101011011110010011001110101101101111	1	2	3	11	13	21	23	31	39	46	47
0000100110101101111001001101001111001101101111	1	2	13	23	31	33	39	41	46	47	51
00001001101011011110010011010101110101101111	0	1	2	3	6	11	14	15	16	21	22
0000100110101101111001001101011001111001101111	0	1	12	22	30	32	38	40	45	46	52
00001001101011011110010011010110101110101111	0	1	2	11	13	21	23	31	39	46	47
0000100110101101111001001101011011001111001111	0	1	12	22	30	32	38	40	41	45	46
00001001101011011110010011010110110101110111	0	1	12	22	30	32	33	38	40	45	46
0000100110101101111001001101011011011001111011	0	1	12	22	24	30	32	38	40	45	46
00001001101011100111101000110101101101101111	1	2	11	13	21	23	31	39	40	41	46
00001001101011101011110000110101101101101111	1	2	11	13	21	23	31	33	39	40	46
00001001101011101101010101101101101111	1	2	3	4	5	11	14	15	16	21	22
00001001101011101110000111100101101101101111	1	2	11	13	21	23	24	31	39	40	46
000010011010111011100010111001101101101111	1	2	11	13	14	21	23	31	39	40	46
000010011010111011100011001110101101101111	1	2	3	11	13	21	23	31	39	40	46
00001001101011101110001101001111001101101111	1	12	13	14	16	21	24	25	26	30	31
000010011010111011100011010101110101101111	0	1	2	3	5	11	14	15	16	21	22
00001001101011101110001101011001111001101111	1	11	12	22	30	32	38	40	45	46	52
000010011010111011100011010110101110101111	0	1	2	11	13	21	23	31	39	40	46
00001001101011101110001101011011001111001111	1	11	12	22	30	32	38	40	41	45	46
000010011010111011100011010110110101110111	1	2	3	5	11	14	15	16	21	22	30
00001001101011101110001101011011011001111011	1	2	3	5	11	14	15	16	21	22	31
000010011010111100011110010101101101101111	1	2	11	13	21	23	31	32	33	39	46
0000100110101111001011100101101101101111	1	2	11	13	21	23	24	31	32	39	46
0000100110101111001100111001101101101111	1	2	11	13	14	21	23	31	32	39	46
0000100110101111001101001110101101101111	1	2	3	11	13	21	23	31	32	39	46
000010011010111100110101001111001101101111	1	12	13	14	15	21	24	25	26	30	31
0000100110101111001101010101110101101111	0	1	2	3	4	11	14	15	16	21	22
000010011010111100110101011001111001101111	1	12	13	21	23	30	32	39	40	46	52
0000100110101111001101010110101110101111	0	1	2	11	13	21	23	31	32	39	46
000010011010111100110101011011001111001111	1	12	21	22	30	32	38	40	41	45	46
0000100110101111001101010110110101110111	1	2	3	4	11	14	15	16	21	22	30
000010011010111100110101011011011001111011	1	2	3	4	11	14	15	16	21	22	31
0000100110101111010000111101100101101101101111	1	2	11	13	21	23	24	31	33	39	46
0000100110101111010001011110100101101101101111	1	2	11	13	21	23	24	25	31	39	46
0000100110101111010001101111000101101101101111	1	2	11	13	15	21	23	24	31	39	46
000010011010111101000111011001101101101111	1	2	11	13	14	21	23	24	31	39	46
00001001101011110100011110001110101101101111	1	2	3	11	13	21	23	24	31	39	46
0000100110101111010001111001001111001101101111	1	4	12	13	14	21	24	25	26	30	31
00001001101011110100011110010101110101101111	2	12	13	21	23	30	32	33	39	46	52
0000100110101111010001111001011001111001101111	1	12	13	21	23	30	32	33	39	46	52
00001001101011110100011110010110101110101111	0	1	2	11	13	21	23	24	31	39	46
0000100110101111010001111001011011001111001111	2	3	11	12	14	22	24	25	32	40	47
00001001101011110100011110010110110101110111	2	3	12	14	21	22	24	25	32	40	47
0000100110101111010001111001011011011001111011	2	3	12	14	22	24	25	30	32	40	47
00001001101011110100100111101001101101101111	1	2	11	13	14	15	21	23	31	39	46
00001001101011110100101011110001101101101111	1	2	4	11	13	14	21	23	31	39	46
0000100110101111010010110110101101101111	1	2	3	11	13	14	21	23	31	39	46
00001001101011110100101110001111001101101111	1	3	12	13	14	21	24	25	26	30	31
000010011010111101001011100101110101101111	2	12	13	21	23	24	30	32	39	46	52
00001001101011110100101110011001111001101111	1	12	13	21	23	24	30	32	39	46	52
000010011010111101001011100110101110101111	0	1	2	11	13	14	21	23	31	39	46
00001001101011110100101110011011001111001111	2	3	11	12	14	15	22	24	32	40	47
000010011010111101001011100110110101110111	2	3	12	14	15	21	22	24	32	40	47
00001001101011110100101110011011011001111011	2	3	12	14	15	22	24	30	32	40	47
00001001101011110100110001111010101101101111	1	2	3	4	11	13	21	23	31	39	46
00001001101011110100110010111100101101101111	2	13	22	23	24	30	33	34	35	38	39
000010011010111101001100110111001101101111	1	2	12	13	14	21	24	25	26	30	31
000010011010111101001100111001110101101111	2	11	12	13	14	21	24	25	26	30	31
00001001101011110100110011101001111001101111	1	12	13	14	21	23	30	32	39	46	52
000010011010111101001100111010101110101111	0	1	2	3	11	13	21	23	31	39	46
00001001101011110100110011101011001111001111	2	3	4	11	12	14	22	24	32	40	47
000010011010111101001100111010110101110111	2	3	4	12	14	21	22	24	32	40	47
00001001101011110100110011101011011001111011	2	3	4	12	14	22	24	30	32	40	47
0000100110101111010011010001111011001101101111	2	12	22	23	24	30	33	34	35	38	39
0000100110101111010011010010111101001101101111	1	12	22	23	24	30	33	34	35	38	39
0000100110101111010011010011011110001101101111	0	1	12	13	14	21	24	25	26	30	31
000010011010111101001101001110110101101111	1	11	12	13	14	21	24	25	26	30	31
0000100110101111010011010011110001111001101111	1	3	12	13	21	23	30	32	39	46	52
00001001101011110100110100111100101110101111	2	13	14	15	22	25	26	27	30	31	32
0000100110101111010011010011110011001111001111	2	13	14	15	22	25	26	27	31	32	38
00001001101011110100110100111100110101110111	1	12	13	14	21	24	25	26	30	31	38
0000100110101111010011010011110011011001111011	1	12	13	14	21	24	25	26	30	31	39
00001001101011110100110101001111010101101111	0	11	12	13	14	21	24	25	26	30	31
00001001101011110100110101010111100101101111	0	1	2	3	4	12	15	16	17	22	23
000010011010111101001101010110111001101111	1	2	3	4	11	12	15	16	17	22	23
000010011010111101001101010111001110101111	1	2	3	4	12	15	16	17	21	22	23
00001001101011110100110101011101001111001111	1	2	3	4	12	15	16	17	22	23	30
000010011010111101001101010111010101110111	0	1	2	3	11	14	15	16	21	22	30
00001001101011110100110101011101011001111011	0	1	2	3	11	14	15	16	21	22	31
0000100110101111010011010110001111011001101111	0	2	3	4	11	12	15	16	17	22	23
0000100110101111010011010110010111101001101111	3	4	5	11	12	13	16	17	18	23	24
0000100110101111010011010110011011110001101111	0	1	12	13	21	23	30	32	39	46	52
000010011010111101001101011001110110101111	1	11	12	13	21	23	30	32	39	46	52
0000100110101111010011010110011110001111001111	1	12	22	30	32	38	40	41	45	46	52
00001001101011110100110101100111100101110111	1	12	22	30	32	33	38	40	45	46	52
0000100110101111010011010110011110011001111011	1	12	22	24	30	32	38	40	45	46	52
00001001101011110100110101101001111010101111	0	11	12	13	21	23	30	32	39	46	52
00001001101011110100110101101010111100101111	0	1	2	3	12	14	22	24	32	40	47
000010011010111101001101011010110111001111	1	2	3	11	12	14	22	24	32	40	47
000010011010111101001101011010111001110111	1	2	3	12	14	21	22	24	32	40	47
00001001101011110100110101101011101001111011	1	2	3	12	14	22	24	30	32	40	47
0000100110101111010011010110110001111011001111	0	2	3	11	12	14	22	24	32	40	47
0000100110101111010011010110110010111101001111	1	12	22	30	32	38	40	41	42	45	46
0000100110101111010011010110110011011110001111	1	12	22	30	32	34	38	40	41	45	46
000010011010111101001101011011001110110111	1	12	22	30	32	33	38	40	41	45	46
0000100110101111010011010110110011110001111011	1	12	22	24	30	32	38	40	41	45	46
00001001101011110100110101101101001111010111	1	12	22	30	32	33	34	38	40	45	46
00001001101011110100110101101101010111100111	1	2	3	11	14	15	16	21	22	30	38
000010011010111101001101011011010110111011	1	2	3	11	14	15	16	21	22	30	31
0000100110101111010011010110110110001111011011	1	2	3	11	14	15	16	21	22	31	38
0000100110101111010011010110110110010111101011	1	2	3	11	14	15	16	21	22	31	39
0000100110101111010011010110110110011011110011	1	2	3	11	14	15	16	21	22	31	32
0000100110110001111011011000110101101101101111	1	2	3	5	6	11	14	15	17	21	22
0000100110110010111101011000110101101101101111	0	11	21	22	31	38	40	45	47	51	52
0000100110110011011110011000110101101101101111	0	1	12	13	23	31	33	39	41	46	47
00001001101100111011101000110101101101101111	1	2	11	13	21	23	31	39	40	41	47
0000100110110011110011110000110101101101101111	1	2	11	13	21	23	31	33	39	40	47
0000100110110011110101010101101101101111	0	11	12	21	22	30	32	38	40	45	46
0000100110110011110110000111100101101101101111	1	2	11	13	21	23	24	31	39	40	47
00001001101100111101100010111001101101101111	1	2	11	13	14	21	23	31	39	40	47
00001001101100111101100011001110101101101111	1	2	3	11	13	21	23	31	39	40	47
0000100110110011110110001101001111001101101111	1	12	13	14	16	17	21	24	25	30	31
00001001101100111101100011010101110101101111	0	1	2	3	5	6	11	14	15	21	22
0000100110110011110110001101011001111001101111	0	11	12	22	30	32	38	40	45	46	52
00001001101100111101100011010110101110101111	0	1	2	11	13	21	23	31	39	40	47
0000100110110011110110001101011011001111001111	0	11	12	22	30	32	38	40	41	45	46
00001001101100111101100011010110110101110111	0	11	12	22	30	32	33	38	40	45	46
0000100110110011110110001101011011011001111011	0	11	12	22	24	30	32	38	40	45	46
0000100110110100111101101000110101101101101111	0	11	12	13	23	31	33	39	41	46	47
0000100110110101011110101000110101101101101111	0	1	2	3	14	23	25	32	34	40	41
0000100110110101101111001000110101101101101111	1	2	3	11	14	23	25	32	34	40	41
00001001101101011101110000110101101101101111	0	1	2	11	13	22	24	31	33	39	40
0000100110110101111001010101101101101111	0	1	2	12	13	22	24	31	33	39	40
0000100110110101111010000111100101101101101111	0	1	2	13	21	22	24	31	33	39	40
00001001101101011110100010111001101101101111	0	1	2	13	22	24	30	31	33	39	40
00001001101101011110100011001110101101101111	0	1	2	13	22	24	31	33	38	39	40
0000100110110101111010001101001111001101101111	0	1	2	13	22	24	31	33	39	40	45
00001001101101011110100011010101110101101111	0	1	2	13	22	24	31	33	39	40	46
0000100110110101111010001101011001111001101111	0	1	2	13	22	24	31	33	39	40	47
00001001101101011110100011010110101110101111	0	1	2	11	13	21	23	31	39	40	41
0000100110110101111010001101011011001111001111	0	1	2	13	22	24	31	33	34	39	40
00001001101101011110100011010110110101110111	0	1	2	13	22	24	25	31	33	39	40
0000100110110101111010001101011011011001111011	0	1	2	13	15	22	24	31	33	39	40
0000100110110110011110110000110101101101101111	1	2	11	13	21	23	31	33	34	39	40
0000100110110110101111010000110101101101101111	1	2	11	13	21	23	25	31	33	39	40
00001001101101101110010101101101101111	1	2	11	12	13	22	24	31	33	39	40
00001001101101101111000010111001101101101111	1	2	11	13	14	21	23	31	33	39	40
00001001101101101111000011001110101101101111	1	2	3	11	13	21	23	31	33	39	40
0000100110110110111100001101001111001101101111	1	2	11	13	22	24	31	33	39	40	45
00001001101101101111000011010101110101101111	1	2	11	13	22	24	31	33	39	40	46
0000100110110110111100001101011001111001101111	1	2	11	13	22	24	31	33	39	40	47
00001001101101101111000011010110101110101111	0	1	2	11	13	21	23	31	33	39	40
0000100110110110111100001101011011001111001111	1	2	11	13	22	24	31	33	34	39	40
00001001101101101111000011010110110101110111	1	2	11	13	22	24	25	31	33	39	40
0000100110110110111100001101011011011001111011	1	2	11	13	15	22	24	31	33	39	40
00001001101101110011100101101101101111	1	2	11	13	21	23	24	31	32	39	40
00001001101101110100111001101101101111	1	2	11	13	14	21	23	31	32	39	40
00001001101101110101001110101101101111	1	2	3	11	13	21	23	31	32	39	40
0000100110110111010101001111001101101111	1	2	12	13	22	24	31	33	39	40	45
00001001101101110101010101110101101111	0	1	2	3	4	5	11	14	15	21	22
0000100110110111010101011001111001101111	0	1	11	12	21	23	30	32	38	39	46
00001001101101110101010110101110101111	0	1	2	11	13	21	23	31	32	39	40
0000100110110111010101011011001111001111	0	1	11	12	21	23	30	32	33	38	39
00001001101101110101010110110101110111	0	1	11	12	21	23	24	30	32	38	39
0000100110110111010101011011011001111011	0	1	11	12	14	21	23	30	32	38	39
0000100110110111100001011110100101101101101111	1	2	11	13	21	23	24	25	31	39	40
0000100110110111100001101111000101101101101111	1	2	11	13	15	21	23	24	31	39	40
000010011011011110000111011001101101101111	1	2	11	13	14	21	23	24	31	39	40
00001001101101111000011110001110101101101111	1	2	3	11	13	21	23	24	31	39	40
0000100110110111100001111001001111001101101111	1	2	13	21	22	24	31	33	39	40	45
00001001101101111000011110010101110101101111	1	2	13	21	22	24	31	33	39	40	46
0000100110110111100001111001011001111001101111	1	2	13	21	22	24	31	33	39	40	47
00001001101101111000011110010110101110101111	0	1	2	11	13	21	23	24	31	39	40
0000100110110111100001111001011011001111001111	1	2	13	21	22	24	31	33	34	39	40
00001001101101111000011110010110110101110111	1	2	13	21	22	24	25	31	33	39	40
0000100110110111100001111001011011011001111011	1	2	13	15	21	22	24	31	33	39	40
00001001101101111000100111101001101101101111	1	2	11	13	14	15	21	23	31	39	40
00001001101101111000101011110001101101101111	1	2	4	11	13	14	21	23	31	39	40
0000100110110111100010110110101101101111	1	2	3	11	13	14	21	23	31	39	40
00001001101101111000101110001111001101101111	1	2	13	22	24	30	31	33	39	40	45
000010011011011110001011100101110101101111	1	2	13	22	24	30	31	33	39	40	46
00001001101101111000101110011001111001101111	1	2	13	22	24	30	31	33	39	40	47
000010011011011110001011100110101110101111	0	1	2	11	13	14	21	23	31	39	40
00001001101101111000101110011011001111001111	1	2	13	22	24	30	31	33	34	39	40
000010011011011110001011100110110101110111	1	2	13	22	24	25	30	31	33	39	40
00001001101101111000101110011011011001111011	1	2	13	15	22	24	30	31	33	39	40
00001001101101111000110001111010101101101111	1	2	3	4	11	13	21	23	31	39	40
00001001101101111000110010111100101101101111	2	3	14	23	25	32	34	39	40	41	45
000010011011011110001100110111001101101111	1	2	12	13	14	16	21	24	25	30	31
000010011011011110001100111001110101101111	1	2	13	22	24	31	33	38	39	40	46
00001001101101111000110011101001111001101111	1	2	13	22	24	31	33	38	39	40	47
000010011011011110001100111010101110101111	0	1	2	3	11	13	21	23	31	39	40
00001001101101111000110011101011001111001111	1	2	13	22	24	31	33	34	38	39	40
000010011011011110001100111010110101110111	1	2	13	22	24	25	31	33	38	39	40
00001001101101111000110011101011011001111011	1	2	13	15	22	24	31	33	38	39	40
0000100110110111100011010001111011001101101111	2	3	14	23	25	32	34	40	41	45	46
0000100110110111100011010010111101001101101111	1	12	22	23	24	26	30	33	34	38	39
0000100110110111100011010011011110001101101111	0	1	12	13	14	16	21	24	25	30	31
000010011011011110001101001110110101101111	1	2	13	22	24	31	33	39	40	45	46
0000100110110111100011010011110001111001101111	1	2	13	22	24	31	33	39	40	45	47
00001001101101111000110100111100101110101111	1	2	13	22	24	31	33	39	40	41	45
0000100110110111100011010011110011001111001111	1	2	13	22	24	31	33	34	39	40	45
00001001101101111000110100111100110101110111	1	2	13	22	24	25	31	33	39	40	45
0000100110110111100011010011110011011001111011	1	2	13	15	22	24	31	33	39	40	45
00001001101101111000110101001111010101101111	0	11	12	13	14	16	21	24	25	30	31
00001001101101111000110101010111100101101111	0	1	2	3	4	6	12	15	16	22	23
000010011011011110001101010110111001101111	0	1	12	21	23	30	32	38	39	45	46
000010011011011110001101010111001110101111	0	1	12	21	23	30	32	38	39	40	45
00001001101101111000110101011101001111001111	0	1	12	21	23	30	32	33	38	39	45
000010011011011110001101010111010101110111	0	1	2	3	5	11	14	15	21	22	30
00001001101101111000110101011101011001111011	0	1	2	3	5	11	14	15	21	22	31
0000100110110111100011010110001111011001101111	0	1	12	21	23	30	32	38	39	46	51
0000100110110111100011010110010111101001101111	0	1	12	21	23	30	32	38	39	46	52
0000100110110111100011010110011011110001101111	0	1	12	13	21	23	30	32	39	46	47
000010011011011110001101011001110110101111	0	1	12	21	23	30	32	38	39	40	46
0000100110110111100011010110011110001111001111	0	1	12	21	23	30	32	33	38	39	46
00001001101101111000110101100111100101110111	0	1	12	21	23	24	30	32	38	39	46
0000100110110111100011010110011110011001111011	0	1	12	14	21	23	30	32	38	39	46
00001001101101111000110101101001111010101111	0	1	12	21	23	30	32	38	39	40	47
00001001101101111000110101101010111100101111	0	1	2	3	12	14	22	24	32	40	41
000010011011011110001101011010110111001111	0	1	12	21	23	30	32	33	38	39	40
000010011011011110001101011010111001110111	0	1	12	21	23	24	30	32	38	39	40
00001001101101111000110101101011101001111011	0	1	12	14	21	23	30	32	38	39	40
0000100110110111100011010110110001111011001111	0	1	12	21	23	30	32	33	38	39	41
0000100110110111100011010110110010111101001111	0	1	12	21	23	30	32	33	34	38	39
0000100110110111100011010110110011011110001111	0	1	12	21	23	25	30	32	33	38	39
000010011011011110001101011011001110110111	0	1	12	21	23	24	30	32	33	38	39
0000100110110111100011010110110011110001111011	0	1	12	14	21	23	30	32	33	38	39
00001001101101111000110101101101001111010111	0	1	12	21	23	24	25	30	32	38	39
00001001101101111000110101101101010111100111	0	1	12	15	21	23	24	30	32	38	39
000010011011011110001101011011010110111011	0	1	12	14	21	23	24	30	32	38	39
0000100110110111100011010110110110001111011011	0	1	12	14	15	21	23	30	32	38	39
0000100110110111100011010110110110010111101011	0	1	4	12	14	21	23	30	32	38	39
0000100110110111100011010110110110011011110011	0	1	3	12	14	21	23	30	32	38	39
000010011011100011110110010101101101101111	0	2	11	12	13	22	24	31	33	39	40
000010011011100101111010010101101101101111	1	2	11	13	21	23	31	32	33	34	39
000010011011100110111100010101101101101111	1	2	11	13	21	23	25	31	32	33	39
00001001101110011101100101101101101111	1	2	11	13	21	23	24	31	32	33	39
0000100110111001111000111001101101101111	1	2	11	13	14	21	23	31	32	33	39
0000100110111001111001001110101101101111	1	2	3	11	13	21	23	31	32	33	39
000010011011100111100101001111001101101111	1	5	12	13	14	15	21	24	25	30	31
0000100110111001111001010101110101101111	2	11	12	13	22	24	31	33	39	40	46
000010011011100111100101011001111001101111	1	12	13	21	23	30	32	39	40	41	46
0000100110111001111001010110101110101111	0	1	2	11	13	21	23	31	32	33	39
000010011011100111100101011011001111001111	2	3	11	12	14	22	24	32	33	34	40
0000100110111001111001010110110101110111	2	3	4	13	15	24	31	32	38	39	46
000010011011100111100101011011011001111011	2	3	12	14	22	24	30	32	33	34	40
0000100110111010011110100101101101101111	1	2	11	13	21	23	24	25	31	32	39
0000100110111010101111000101101101101111	1	2	3	4	13	14	22	30	32	38	39
000010011011101011011001101101101111	1	2	11	13	14	21	23	24	31	32	39
00001001101110101110001110101101101111	1	2	3	11	13	21	23	24	31	32	39
0000100110111010111001001111001101101111	1	4	12	13	14	15	21	24	25	30	31
00001001101110101110010101110101101111	2	12	13	21	22	24	31	33	39	40	46
0000100110111010111001011001111001101111	1	12	13	21	23	30	32	33	39	40	46
00001001101110101110010110101110101111	0	1	2	11	13	21	23	24	31	32	39
0000100110111010111001011011001111001111	2	3	4	13	14	22	30	32	38	39	46
00001001101110101110010110110101110111	2	3	4	13	14	22	30	32	38	39	40
0000100110111010111001011011011001111011	2	3	4	13	14	22	30	32	33	38	39
0000100110111011000111101001101101101111	1	2	11	13	14	15	21	23	31	32	39
0000100110111011001011110001101101101111	1	2	4	11	13	14	21	23	31	32	39
000010011011101100110110101101101111	1	2	3	11	13	14	21	23	31	32	39
0000100110111011001110001111001101101111	1	3	12	13	14	15	21	24	25	30	31
00001001101110110011100101110101101111	2	12	13	21	23	24	30	32	39	40	46
0000100110111011001110011001111001101111	1	12	13	21	23	24	30	32	39	40	46
00001001101110110011100110101110101111	0	1	2	11	13	14	21	23	31	32	39
0000100110111011001110011011001111001111	2	3	11	12	14	15	22	24	32	33	40
00001001101110110011100110110101110111	2	3	4	13	15	24	31	32	33	38	39
0000100110111011001110011011011001111011	2	3	12	14	15	22	24	30	32	33	40
0000100110111011010001111010101101101111	1	2	3	4	11	13	21	23	31	32	39
0000100110111011010010111100101101101111	2	13	22	23	24	25	30	33	34	38	39
00001001101110110100110111001101101111	1	2	12	13	14	15	21	24	25	30	31
00001001101110110100111001110101101111	2	11	12	13	14	15	21	24	25	30	31
0000100110111011010011101001111001101111	1	12	13	14	21	23	30	32	39	40	46
00001001101110110100111010101110101111	0	1	2	3	11	13	21	23	31	32	39
0000100110111011010011101011001111001111	2	3	4	11	12	14	22	24	32	33	40
00001001101110110100111010110101110111	2	3	4	12	14	21	22	24	32	33	40
0000100110111011010011101011011001111011	2	3	4	12	14	22	24	30	32	33	40
000010011011101101010001111011001101101111	2	12	22	23	24	25	30	33	34	38	39
000010011011101101010010111101001101101111	1	12	22	23	24	25	30	33	34	38	39
000010011011101101010011011110001101101111	0	1	12	13	14	15	21	24	25	30	31
00001001101110110101001110110101101111	1	11	12	13	14	15	21	24	25	30	31
000010011011101101010011110001111001101111	1	3	12	13	21	23	30	32	39	40	46
0000100110111011010100111100101110101111	2	12	13	22	24	31	33	39	40	41	45
000010011011101101010011110011001111001111	2	12	13	22	24	31	33	34	39	40	45
0000100110111011010100111100110101110111	1	12	13	14	15	21	24	25	30	31	38
000010011011101101010011110011011001111011	1	12	13	14	15	21	24	25	30	31	39
0000100110111011010101001111010101101111	0	11	12	13	14	15	21	24	25	30	31
0000100110111011010101010111100101101111	0	1	2	3	4	5	12	15	16	22	23
00001001101110110101010110111001101111	1	2	3	4	5	11	12	15	16	22	23
00001001101110110101010111001110101111	1	2	3	4	5	12	15	16	21	22	23
0000100110111011010101011101001111001111	1	2	3	4	5	12	15	16	22	23	30
00001001101110110101010111010101110111	0	1	2	3	4	11	14	15	21	22	30
0000100110111011010101011101011001111011	0	1	2	3	4	11	14	15	21	22	31
000010011011101101010110001111011001101111	0	2	3	4	5	11	12	15	16	22	23
000010011011101101010110010111101001101111	1	11	12	21	23	30	32	38	39	46	52
000010011011101101010110011011110001101111	0	1	12	13	21	23	30	32	39	40	46
00001001101110110101011001110110101111	1	11	12	13	21	23	30	32	39	40	46
000010011011101101010110011110001111001111	1	11	12	21	23	30	32	33	38	39	46
0000100110111011010101100111100101110111	1	11	12	21	23	24	30	32	38	39	46
000010011011101101010110011110011001111011	1	11	12	14	21	23	30	32	38	39	46
0000100110111011010101101001111010101111	0	11	12	13	21	23	30	32	39	40	46
0000100110111011010101101010111100101111	0	1	2	3	12	14	22	24	32	33	40
00001001101110110101011010110111001111	1	2	3	11	12	14	22	24	32	33	40
00001001101110110101011010111001110111	1	2	3	12	14	21	22	24	32	33	40
0000100110111011010101101011101001111011	1	2	3	12	14	22	24	30	32	33	40
000010011011101101010110110001111011001111	0	2	3	11	12	14	22	24	32	33	40
000010011011101101010110110010111101001111	1	11	12	21	23	30	32	33	34	38	39
000010011011101101010110110011011110001111	1	11	12	21	23	25	30	32	33	38	39
00001001101110110101011011001110110111	1	11	12	21	23	24	30	32	33	38	39
000010011011101101010110110011110001111011	1	11	12	14	21	23	30	32	33	38	39
0000100110111011010101101101001111010111	1	11	12	21	23	24	25	30	32	38	39
0000100110111011010101101101010111100111	1	2	3	4	11	14	15	21	22	30	38
00001001101110110101011011010110111011	1	2	3	4	11	14	15	21	22	30	31
000010011011101101010110110110001111011011	1	2	3	4	11	14	15	21	22	31	38
000010011011101101010110110110010111101011	1	2	3	4	11	14	15	21	22	31	39
000010011011101101010110110110011011110011	1	2	3	4	11	14	15	21	22	31	32
0000100110111100001011110101100101101101101111	0	2	11	13	21	22	24	31	33	39	40
0000100110111100001101111001100101101101101111	1	2	11	13	21	23	24	31	33	34	39
00001001101111000011101110100101101101101111	1	2	11	13	21	23	24	25	31	33	39
0000100110111100001111001111000101101101101111	1	2	11	13	15	21	23	24	31	33	39
000010011011110000111101011001101101101111	1	2	11	13	14	21	23	24	31	33	39
00001001101111000011110110001110101101101111	1	2	3	11	13	21	23	24	31	33	39
0000100110111100001111011001001111001101101111	1	4	5	12	13	14	21	24	25	30	31
00001001101111000011110110010101110101101111	2	11	13	21	22	24	31	33	39	40	46
0000100110111100001111011001011001111001101111	1	12	13	21	23	30	32	33	39	41	46
00001001101111000011110110010110101110101111	0	1	2	11	13	21	23	24	31	33	39
0000100110111100001111011001011011001111001111	2	3	11	12	14	22	24	25	32	34	40
00001001101111000011110110010110110101110111	2	3	4	13	15	24	31	32	38	40	46
0000100110111100001111011001011011011001111011	2	3	12	14	22	24	25	30	32	34	40
0000100110111100010011110110100101101101101111	1	2	11	13	21	23	24	25	31	34	39
0000100110111100010101111010100101101101101111	1	2	11	13	21	23	24	25	26	31	39
0000100110111100010110111100100101101101101111	1	2	11	13	16	21	23	24	25	31	39
00001001101111000101110111000101101101101111	1	2	11	13	15	21	23	24	25	31	39
000010011011110001011110011001101101101111	1	2	11	13	14	21	23	24	25	31	39
00001001101111000101111010001110101101101111	1	2	3	11	13	21	23	24	25	31	39
0000100110111100010111101001001111001101101111	3	4	13	15	16	24	31	32	38	40	47
00001001101111000101111010010101110101101111	2	12	13	21	23	30	32	33	34	39	46
0000100110111100010111101001011001111001101111	1	12	13	21	23	30	32	33	34	39	46
00001001101111000101111010010110101110101111	0	1	2	11	13	21	23	24	25	31	39
0000100110111100010111101001011011001111001111	2	3	11	12	14	22	24	25	26	32	40
00001001101111000101111010010110110101110111	2	3	4	13	15	24	31	32	38	40	47
0000100110111100010111101001011011011001111011	2	3	12	14	22	24	25	26	30	32	40
0000100110111100011001111011000101101101101111	1	2	11	13	15	16	21	23	24	31	39
0000100110111100011010111101000101101101101111	0	1	2	4	13	14	22	30	32	38	39
0000100110111100011011011110000101101101101111	1	2	4	11	13	14	22	30	32	38	39
0000100110111100011011101001101101101111	1	2	4	12	13	14	22	30	32	38	39
00001001101111000110111100001110101101101111	1	2	3	11	13	15	21	23	24	31	39
0000100110111100011011110001001111001101101111	2	3	5	14	15	23	30	31	33	39	40
00001001101111000110111100010101110101101111	2	3	5	14	15	23	31	33	38	39	40
0000100110111100011011110001011001111001101111	1	12	13	21	23	25	30	32	33	39	46
00001001101111000110111100010110101110101111	0	1	2	11	13	15	21	23	24	31	39
0000100110111100011011110001011011001111001111	1	2	4	13	14	22	30	32	38	39	46
00001001101111000110111100010110110101110111	1	2	4	13	14	22	30	32	38	39	40
0000100110111100011011110001011011011001111011	1	2	4	13	14	22	30	32	33	38	39
000010011011110001110011110001101101101111	1	2	4	11	13	14	21	23	24	31	39
00001001101111000111010110101101101111	1	2	3	11	13	14	21	23	24	31	39
000010011011110001110110001111001101101111	1	3	4	12	13	14	21	24	25	30	31
0000100110111100011101100101110101101111	2	12	13	21	23	24	30	32	33	39	46
000010011011110001110110011001111001101111	1	12	13	21	23	24	30	32	33	39	46
0000100110111100011101100110101110101111	0	1	2	11	13	14	21	23	24	31	39
000010011011110001110110011011001111001111	2	3	11	12	14	15	22	24	25	32	40
0000100110111100011101100110110101110111	2	3	4	13	15	24	31	32	33	38	40
000010011011110001110110011011011001111011	2	3	12	14	15	22	24	25	30	32	40
00001001101111000111100001111010101101101111	1	2	3	4	11	13	21	23	24	31	39
00001001101111000111100010111100101101101111	2	13	15	22	23	24	30	33	34	38	39
000010011011110001111000110111001101101111	1	2	4	12	13	14	21	24	25	30	31
000010011011110001111000111001110101101111	2	4	11	12	13	14	21	24	25	30	31
00001001101111000111100011101001111001101111	1	12	13	14	21	23	30	32	33	39	46
000010011011110001111000111010101110101111	0	1	2	3	11	13	21	23	24	31	39
00001001101111000111100011101011001111001111	2	3	4	11	12	14	22	24	25	32	40
000010011011110001111000111010110101110111	2	3	4	12	14	21	22	24	25	32	40
00001001101111000111100011101011011001111011	2	3	4	12	14	22	24	25	30	32	40
0000100110111100011110010001111011001101101111	2	12	15	22	23	24	30	33	34	38	39
0000100110111100011110010010111101001101101111	1	12	15	22	23	24	30	33	34	38	39
0000100110111100011110010011011110001101101111	0	1	4	12	13	14	21	24	25	30	31
000010011011110001111001001110110101101111	1	4	11	12	13	14	21	24	25	30	31
0000100110111100011110010011110001111001101111	1	3	12	13	21	23	30	32	33	39	46
00001001101111000111100100111100101110101111	2	5	13	14	15	22	25	26	30	31	32
0000100110111100011110010011110011001111001111	2	5	13	14	15	22	25	26	31	32	38
00001001101111000111100100111100110101110111	1	4	12	13	14	21	24	25	30	31	38
0000100110111100011110010011110011011001111011	1	4	12	13	14	21	24	25	30	31	39
00001001101111000111100101001111010101101111	0	4	11	12	13	14	21	24	25	30	31
00001001101111000111100101010111100101101111	2	13	21	22	24	31	33	39	40	46	52
000010011011110001111001010110111001101111	1	2	12	13	21	23	30	32	33	39	46
000010011011110001111001010111001110101111	2	11	12	13	21	23	30	32	33	39	46
00001001101111000111100101011101001111001111	2	13	21	22	24	31	33	34	39	40	46
000010011011110001111001010111010101110111	2	3	4	5	13	15	24	31	32	38	40
00001001101111000111100101011101011001111011	2	13	15	21	22	24	31	33	39	40	46
0000100110111100011110010110001111011001101111	2	12	22	23	30	32	38	40	41	46	52
0000100110111100011110010110010111101001101111	1	12	22	23	30	32	38	40	41	46	52
0000100110111100011110010110011011110001101111	0	1	12	13	21	23	30	32	33	39	46
000010011011110001111001011001110110101111	1	11	12	13	21	23	30	32	33	39	46
0000100110111100011110010110011110001111001111	2	13	14	21	22	24	31	33	34	40	47
00001001101111000111100101100111100101110111	2	13	14	22	24	30	31	33	34	40	47
0000100110111100011110010110011110011001111011	2	13	14	22	24	31	33	34	38	40	47
00001001101111000111100101101001111010101111	0	11	12	13	21	23	30	32	33	39	46
00001001101111000111100101101010111100101111	0	1	2	3	12	14	22	24	25	32	40
000010011011110001111001011010110111001111	1	2	3	11	12	14	22	24	25	32	40
000010011011110001111001011010111001110111	1	2	3	12	14	21	22	24	25	32	40
00001001101111000111100101101011101001111011	1	2	3	12	14	22	24	25	30	32	40
0000100110111100011110010110110001111011001111	0	2	3	11	12	14	22	24	25	32	40
0000100110111100011110010110110010111101001111	2	4	13	14	22	30	32	38	39	46	52
0000100110111100011110010110110011011110001111	2	3	14	15	23	25	33	39	40	45	47
000010011011110001111001011011001110110111	2	3	11	12	14	21	22	24	25	32	40
0000100110111100011110010110110011110001111011	2	3	11	12	14	22	24	25	30	32	40
00001001101111000111100101101101001111010111	2	4	13	14	22	30	32	38	39	40	47
00001001101111000111100101101101010111100111	1	2	3	4	13	15	24	31	32	38	40
000010011011110001111001011011010110111011	2	3	4	12	13	15	24	31	32	38	40
0000100110111100011110010110110110001111011011	1	3	4	12	13	15	24	31	32	38	40
0000100110111100011110010110110110010111101011	2	4	13	14	22	30	32	33	34	38	39
0000100110111100011110010110110110011011110011	2	3	12	14	22	24	25	30	32	38	40
00001001101111001000111101101001101101101111	1	2	11	13	14	15	21	23	25	31	39
00001001101111001001011110101001101101101111	1	2	11	13	14	15	16	21	23	31	39
00001001101111001001101111001001101101101111	0	1	4	12	13	14	22	30	32	38	39
000010011011110010011101110001101101101111	1	2	4	11	13	14	15	21	23	31	39
0000100110111100100111100110101101101111	1	2	3	11	13	14	15	21	23	31	39
00001001101111001001111010001111001101101111	2	5	13	14	15	23	30	31	33	39	40
000010011011110010011110100101110101101111	2	5	13	14	15	23	31	33	38	39	40
00001001101111001001111010011001111001101111	1	12	13	21	23	24	25	30	32	39	46
000010011011110010011110100110101110101111	0	1	2	11	13	14	15	21	23	31	39
00001001101111001001111010011011001111001111	1	4	12	13	14	22	30	32	38	39	46
000010011011110010011110100110110101110111	1	4	12	13	14	22	30	32	38	39	40
00001001101111001001111010011011011001111011	1	4	12	13	14	22	30	32	33	38	39
00001001101111001010011110110001101101101111	0	4	11	12	13	14	22	30	32	38	39
00001001101111001010101111010001101101101111	3	4	11	12	15	22	23	24	31	39	46
00001001101111001010110111100001101101101111	2	3	14	22	23	24	30	33	34	38	39
00001001101111001010111010101101101111	1	2	3	4	11	13	14	21	23	31	39
00001001101111001010111100001111001101101111	3	4	11	12	15	22	23	24	31	33	39
000010011011110010101111000101110101101111	2	12	13	15	21	23	24	30	32	39	46
00001001101111001010111100011001111001101111	1	12	13	15	21	23	24	30	32	39	46
000010011011110010101111000110101110101111	0	1	2	4	11	13	14	21	23	31	39
00001001101111001010111100011011001111001111	2	3	5	11	12	14	15	22	24	32	40
000010011011110010101111000110110101110111	2	3	4	13	15	24	31	32	33	34	38
00001001101111001010111100011011011001111011	2	3	5	12	14	15	22	24	30	32	40
0000100110111100101100111100101101101111	2	13	14	22	23	24	30	33	34	38	39
00001001101111001011010111001101101111	1	2	3	12	13	14	21	24	25	30	31
00001001101111001011011001110101101111	2	3	11	12	13	14	21	24	25	30	31
0000100110111100101101101001111001101111	1	12	13	14	21	23	24	30	32	39	46
00001001101111001011011010101110101111	0	1	2	3	11	13	14	21	23	31	39
0000100110111100101101101011001111001111	2	3	4	11	12	14	15	22	24	32	40
00001001101111001011011010110101110111	2	3	4	12	14	15	21	22	24	32	40
0000100110111100101101101011011001111011	2	3	4	12	14	15	22	24	30	32	40
00001001101111001011100001111011001101101111	2	12	14	22	23	24	30	33	34	38	39
00001001101111001011100010111101001101101111	1	12	14	22	23	24	30	33	34	38	39
00001001101111001011100011011110001101101111	0	1	3	12	13	14	21	24	25	30	31
0000100110111100101110001110110101101111	1	3	11	12	13	14	21	24	25	30	31
00001001101111001011100011110001111001101111	1	3	12	13	21	23	24	30	32	39	46
000010011011110010111000111100101110101111	2	4	13	14	15	22	25	26	30	31	32
00001001101111001011100011110011001111001111	2	4	13	14	15	22	25	26	31	32	38
000010011011110010111000111100110101110111	1	3	12	13	14	21	24	25	30	31	38
00001001101111001011100011110011011001111011	1	3	12	13	14	21	24	25	30	31	39
000010011011110010111001001111010101101111	0	3	11	12	13	14	21	24	25	30	31
000010011011110010111001010111100101101111	2	13	22	23	30	32	33	38	40	46	52
0000100110111100101110010110111001101111	1	2	12	13	21	23	24	30	32	39	46
0000100110111100101110010111001110101111	2	11	12	13	21	23	24	30	32	39	46
000010011011110010111001011101001111001111	2	13	22	24	30	31	33	34	39	40	46
0000100110111100101110010111010101110111	2	3	4	5	13	15	24	31	32	33	38
000010011011110010111001011101011001111011	2	13	15	22	24	30	31	33	39	40	46
00001001101111001011100110001111011001101111	2	12	22	23	30	32	33	38	40	46	52
00001001101111001011100110010111101001101111	1	12	22	23	30	32	33	38	40	46	52
00001001101111001011100110011011110001101111	0	1	12	13	21	23	24	30	32	39	46
0000100110111100101110011001110110101111	1	11	12	13	21	23	24	30	32	39	46
00001001101111001011100110011110001111001111	2	13	14	21	22	24	25	31	33	40	47
000010011011110010111001100111100101110111	2	13	14	22	24	25	30	31	33	40	47
00001001101111001011100110011110011001111011	2	13	14	22	24	25	31	33	38	40	47
000010011011110010111001101001111010101111	0	11	12	13	21	23	24	30	32	39	46
000010011011110010111001101010111100101111	0	1	2	3	12	14	15	22	24	32	40
0000100110111100101110011010110111001111	1	2	3	11	12	14	15	22	24	32	40
0000100110111100101110011010111001110111	1	2	3	12	14	15	21	22	24	32	40
000010011011110010111001101011101001111011	1	2	3	12	14	15	22	24	30	32	40
00001001101111001011100110110001111011001111	0	2	3	11	12	14	15	22	24	32	40
00001001101111001011100110110010111101001111	2	13	22	24	30	31	33	34	35	39	40
00001001101111001011100110110011011110001111	2	3	14	15	23	25	33	39	40	41	45
0000100110111100101110011011001110110111	2	3	11	12	14	15	21	22	24	32	40
00001001101111001011100110110011110001111011	2	3	11	12	14	15	22	24	30	32	40
000010011011110010111001101101001111010111	2	13	14	15	23	25	33	39	40	41	45
000010011011110010111001101101010111100111	1	2	3	4	13	15	24	31	32	33	38
0000100110111100101110011011010110111011	2	3	4	12	13	15	24	31	32	33	38
00001001101111001011100110110110001111011011	1	3	4	12	13	15	24	31	32	33	38
00001001101111001011100110110110010111101011	2	5	13	15	22	24	30	31	33	39	40
00001001101111001011100110110110011011110011	2	3	12	14	15	22	24	30	32	38	40
00001001101111001100001111011010101101101111	1	2	3	4	11	13	15	21	23	31	39
00001001101111001100010111101010101101101111	0	4	11	13	14	21	22	30	32	38	39
00001001101111001100011011110010101101101111	3	4	11	12	15	22	23	24	32	39	46
000010011011110011000111011100101101101111	2	3	13	22	23	24	30	33	34	38	39
000010011011110011000111100111001101101111	3	4	11	12	15	22	23	24	32	33	39
000010011011110011000111101001110101101111	2	12	13	14	15	21	23	30	32	39	46
00001001101111001100011110101001111001101111	1	12	13	14	15	21	23	30	32	39	46
000010011011110011000111101010101110101111	0	1	2	3	4	11	13	21	23	31	39
00001001101111001100011110101011001111001111	2	3	4	5	11	12	14	22	24	32	40
000010011011110011000111101010110101110111	2	3	4	5	12	14	21	22	24	32	40
00001001101111001100011110101011011001111011	2	3	4	5	12	14	22	24	30	32	40
00001001101111001100100111101100101101101111	3	4	11	12	15	22	23	24	32	40	46
00001001101111001100101011110100101101101111	2	13	23	31	32	33	38	41	42	45	46
00001001101111001100101101111000101101101111	1	2	13	22	23	24	30	33	34	38	39
0000100110111100110010111011001101101111	2	12	13	22	23	24	30	33	34	38	39
000010011011110011001011110001110101101111	2	4	12	13	14	21	23	30	32	39	46
00001001101111001100101111001001111001101111	1	4	12	13	14	21	23	30	32	39	46
000010011011110011001011110010101110101111	3	4	5	11	12	15	22	23	24	32	40
00001001101111001100101111001011001111001111	3	14	15	23	25	33	34	35	39	40	45
000010011011110011001011110010110101110111	2	3	4	13	15	24	25	26	31	32	38
00001001101111001100101111001011011001111011	2	13	22	23	24	30	33	34	38	39	46
000010011011110011001100111101001101101111	1	12	13	22	23	24	30	33	34	38	39
000010011011110011001101011110001101101111	0	1	2	12	13	14	21	24	25	30	31
00001001101111001100110110110101101111	1	2	11	12	13	14	21	24	25	30	31
000010011011110011001101110001111001101111	1	3	12	13	14	21	23	30	32	39	46
0000100110111100110011011100101110101111	2	3	13	14	15	22	25	26	30	31	32
000010011011110011001101110011001111001111	2	3	13	14	15	22	25	26	31	32	38
0000100110111100110011011100110101110111	1	2	12	13	14	21	24	25	30	31	38
000010011011110011001101110011011001111011	1	2	12	13	14	21	24	25	30	31	39
000010011011110011001110001111010101101111	0	2	11	12	13	14	21	24	25	30	31
000010011011110011001110010111100101101111	2	13	22	23	24	30	32	38	40	46	52
0000100110111100110011100110111001101111	1	2	12	13	14	21	23	30	32	39	46
0000100110111100110011100111001110101111	2	11	12	13	14	21	23	30	32	39	46
000010011011110011001110011101001111001111	2	13	22	24	31	33	34	38	39	40	46
0000100110111100110011100111010101110111	2	3	4	5	13	15	24	25	31	32	38
000010011011110011001110011101011001111011	2	11	12	13	14	21	24	25	30	31	39
00001001101111001100111010001111011001101111	2	12	22	23	24	30	32	38	40	46	52
00001001101111001100111010010111101001101111	1	12	22	23	24	30	32	38	40	46	52
00001001101111001100111010011011110001101111	0	1	12	13	14	21	23	30	32	39	46
0000100110111100110011101001110110101111	1	11	12	13	14	21	23	30	32	39	46
00001001101111001100111010011110001111001111	2	13	14	15	21	22	24	31	33	40	47
000010011011110011001110100111100101110111	2	13	14	15	22	24	30	31	33	40	47
00001001101111001100111010011110011001111011	2	13	14	15	22	24	31	33	38	40	47
000010011011110011001110101001111010101111	0	11	12	13	14	21	23	30	32	39	46
000010011011110011001110101010111100101111	0	1	2	3	4	12	14	22	24	32	40
0000100110111100110011101010110111001111	1	2	3	4	11	12	14	22	24	32	40
0000100110111100110011101010111001110111	1	2	3	4	12	14	21	22	24	32	40
000010011011110011001110101011101001111011	1	2	3	4	12	14	22	24	30	32	40
00001001101111001100111010110001111011001111	0	2	3	4	11	12	14	22	24	32	40
00001001101111001100111010110010111101001111	2	13	22	24	31	33	34	35	38	39	40
00001001101111001100111010110011011110001111	2	3	14	15	23	25	33	34	39	40	45
0000100110111100110011101011001110110111	2	3	4	11	12	14	21	22	24	32	40
00001001101111001100111010110011110001111011	2	3	4	11	12	14	22	24	30	32	40
000010011011110011001110101101001111010111	2	13	14	15	23	25	33	34	39	40	45
000010011011110011001110101101010111100111	1	2	3	4	13	15	24	25	31	32	38
0000100110111100110011101011010110111011	2	3	4	12	13	15	24	25	31	32	38
00001001101111001100111010110110001111011011	1	3	4	12	13	15	24	25	31	32	38
00001001101111001100111010110110010111101011	2	5	13	15	22	24	31	33	38	39	40
00001001101111001100111010110110011011110011	2	3	4	12	14	22	24	30	32	38	40
0000100110111100110100001111011011001101101111	2	3	12	22	23	24	30	33	34	38	39
0000100110111100110100010111101011001101101111	3	4	5	12	13	21	23	30	32	39	46
0000100110111100110100011011110011001101101111	2	13	22	31	32	33	38	41	42	45	46
00001001101111001101000111011101001101101111	1	2	12	22	23	24	30	33	34	38	39
0000100110111100110100011110011110001101101111	2	11	12	22	23	24	30	33	34	38	39
000010011011110011010001111010110101101111	2	3	4	12	13	21	23	30	32	39	46
0000100110111100110100011110110001111001101111	1	3	4	12	13	21	23	30	32	39	46
00001001101111001101000111101100101110101111	3	4	5	11	12	15	22	23	24	33	40
0000100110111100110100011110110011001111001111	3	13	23	24	25	31	34	35	39	40	45
00001001101111001101000111101100110101110111	2	3	4	13	15	16	24	26	31	32	38
0000100110111100110100011110110011011001111011	2	12	22	23	24	30	33	34	38	39	46
0000100110111100110100100111101101001101101111	2	12	22	31	32	33	38	41	42	45	46
0000100110111100110100101011110101001101101111	1	12	22	31	32	33	38	41	42	45	46
0000100110111100110100101101111001001101101111	0	1	12	22	23	24	30	33	34	38	39
00001001101111001101001011101110001101101111	1	11	12	22	23	24	30	33	34	38	39
000010011011110011010010111100110101101111	1	12	21	22	23	24	30	33	34	38	39
0000100110111100110100101111010001111001101111	2	13	23	24	25	30	31	34	35	39	40
00001001101111001101001011110100101110101111	2	13	23	24	25	31	34	35	38	39	40
0000100110111100110100101111010011001111001111	2	13	23	24	25	31	34	35	39	40	45
00001001101111001101001011110100110101110111	1	12	22	23	24	30	33	34	38	39	45
0000100110111100110100101111010011011001111011	1	12	22	23	24	30	33	34	38	39	46
0000100110111100110100110011110110001101101111	0	11	12	22	23	24	30	33	34	38	39
0000100110111100110100110101111010001101101111	0	1	2	13	14	15	22	25	26	31	32
0000100110111100110100110110111100001101101111	1	2	11	13	14	15	22	25	26	31	32
0000100110111100110100110111010101101111	0	1	11	12	13	14	21	24	25	30	31
0000100110111100110100110111100001111001101111	1	2	13	14	15	21	22	25	26	31	32
00001001101111001101001101111000101110101111	1	2	13	14	15	22	25	26	30	31	32
0000100110111100110100110111100011001111001111	1	2	13	14	15	22	25	26	31	32	38
00001001101111001101001101111000110101110111	0	1	12	13	14	21	24	25	30	31	38
0000100110111100110100110111100011011001111011	0	1	12	13	14	21	24	25	30	31	39
000010011011110011010011100111100101101111	2	11	12	13	14	15	22	25	26	31	32
0000100110111100110100111010111001101111	1	2	3	12	13	21	23	30	32	39	46
0000100110111100110100111011001110101111	2	3	11	12	13	21	23	30	32	39	46
000010011011110011010011101101001111001111	2	12	13	14	15	22	25	26	31	32	38
0000100110111100110100111011010101110111	1	11	12	13	14	21	24	25	30	31	38
000010011011110011010011101101011001111011	1	11	12	13	14	21	24	25	30	31	39
0000100110111100110100111100001111011001101111	2	11	13	14	15	21	22	25	26	31	32
0000100110111100110100111100010111101001101111	1	12	14	22	23	30	32	38	40	46	52
0000100110111100110100111100011011110001101111	0	1	3	12	13	21	23	30	32	39	46
000010011011110011010011110001110110101111	1	3	11	12	13	21	23	30	32	39	46
0000100110111100110100111100011110001111001111	2	4	13	14	21	22	24	31	33	40	47
00001001101111001101001111000111100101110111	2	4	13	14	22	24	30	31	33	40	47
0000100110111100110100111100011110011001111011	2	4	13	14	22	24	31	33	38	40	47
00001001101111001101001111001001111010101111	0	3	11	12	13	21	23	30	32	39	46
00001001101111001101001111001010111100101111	2	13	22	24	31	33	39	40	41	42	45
000010011011110011010011110010110111001111	2	13	14	15	22	25	26	30	31	32	38
000010011011110011010011110010111001110111	2	13	14	15	22	25	26	30	31	32	39
00001001101111001101001111001011101001111011	2	13	14	15	22	25	26	30	31	32	40
0000100110111100110100111100110001111011001111	2	13	22	24	31	33	34	39	40	42	45
0000100110111100110100111100110010111101001111	2	13	22	24	31	33	34	35	39	40	45
0000100110111100110100111100110011011110001111	2	3	14	15	23	25	26	33	39	40	45
000010011011110011010011110011001110110111	2	13	14	15	22	25	26	31	32	38	39
0000100110111100110100111100110011110001111011	2	13	14	15	22	25	26	31	32	38	40
00001001101111001101001111001101001111010111	2	13	14	15	22	25	26	31	32	39	45
00001001101111001101001111001101010111100111	1	2	3	4	13	15	16	24	31	32	38
000010011011110011010011110011010110111011	1	12	13	14	21	24	25	30	31	38	39
0000100110111100110100111100110110001111011011	1	3	4	12	13	15	16	24	31	32	38
0000100110111100110100111100110110010111101011	1	12	13	14	21	24	25	30	31	39	46
0000100110111100110100111100110110011011110011	1	12	13	14	21	24	25	30	31	39	40
00001001101111001101010001111011010101101111	1	11	21	22	23	24	30	33	34	38	39
00001001101111001101010010111101010101101111	0	11	21	22	23	24	30	33	34	38	39
00001001101111001101010011011110010101101111	0	1	12	13	14	15	22	25	26	31	32
000010011011110011010100111011100101101111	1	11	12	13	14	15	22	25	26	31	32
000010011011110011010100111100111001101111	1	12	13	14	15	21	22	25	26	31	32
000010011011110011010100111101001110101111	1	12	13	14	15	22	25	26	30	31	32
00001001101111001101010011110101001111001111	1	12	13	14	15	22	25	26	31	32	38
000010011011110011010100111101010101110111	0	11	12	13	14	21	24	25	30	31	38
00001001101111001101010011110101011001111011	0	11	12	13	14	21	24	25	30	31	39
00001001101111001101010100111101100101101111	0	11	12	13	14	15	22	25	26	31	32
00001001101111001101010101011110100101101111	0	1	2	3	4	5	13	16	17	23	24
00001001101111001101010101101111000101101111	1	2	3	4	5	11	13	16	17	23	24
0000100110111100110101010111011001101111	0	1	2	3	4	11	12	15	16	22	23
000010011011110011010101011110001110101111	0	1	2	3	4	12	15	16	21	22	23
00001001101111001101010101111001001111001111	0	1	2	3	4	12	15	16	22	23	30
000010011011110011010101011110010101110111	0	1	2	3	4	12	15	16	22	23	31
00001001101111001101010101111001011001111011	0	1	2	3	4	12	15	16	22	23	32
000010011011110011010101100111101001101111	1	12	13	22	23	30	32	38	40	46	52
000010011011110011010101101011110001101111	0	1	2	12	13	21	23	30	32	39	46
00001001101111001101010110110110101111	1	2	3	4	11	12	15	16	21	22	23
000010011011110011010101101110001111001111	1	2	3	4	11	12	15	16	22	23	30
0000100110111100110101011011100101110111	1	2	3	4	11	12	15	16	22	23	31
000010011011110011010101101110011001111011	1	2	3	4	11	12	15	16	22	23	32
000010011011110011010101110001111010101111	0	2	11	12	13	21	23	30	32	39	46
000010011011110011010101110010111100101111	1	12	21	23	30	32	38	39	40	41	45
0000100110111100110101011100110111001111	1	2	3	4	12	15	16	21	22	23	30
0000100110111100110101011100111001110111	1	2	3	4	12	15	16	21	22	23	31
000010011011110011010101110011101001111011	1	2	3	4	12	15	16	21	22	23	32
00001001101111001101010111010001111011001111	1	12	21	23	30	32	33	38	39	41	45
00001001101111001101010111010010111101001111	1	12	21	23	30	32	33	34	38	39	45
00001001101111001101010111010011011110001111	1	2	3	4	12	15	16	22	23	30	38
0000100110111100110101011101001110110111	1	2	3	4	12	15	16	22	23	30	31
00001001101111001101010111010011110001111011	1	2	3	4	12	15	16	22	23	30	32
000010011011110011010101110101001111010111	1	2	3	4	12	15	16	22	23	31	38
000010011011110011010101110101010111100111	0	1	2	3	11	14	15	21	22	30	38
0000100110111100110101011101010110111011	0	1	2	3	11	14	15	21	22	30	31
00001001101111001101010111010110001111011011	0	1	2	3	11	14	15	21	22	31	38
00001001101111001101010111010110010111101011	0	1	2	3	11	14	15	21	22	31	39
00001001101111001101010111010110011011110011	0	1	2	3	11	14	15	21	22	31	32
0000100110111100110101100001111011011001101111	1	11	13	14	15	21	22	25	26	31	32
0000100110111100110101100010111101011001101111	0	11	13	14	15	21	22	25	26	31	32
0000100110111100110101100011011110011001101111	0	1	3	4	5	12	13	16	17	23	24
00001001101111001101011000111011101001101111	1	2	12	22	23	30	32	38	40	46	52
0000100110111100110101100011110011110001101111	1	3	4	5	12	13	16	17	21	23	24
000010011011110011010110001111010110101111	0	2	3	4	11	12	15	16	21	22	23
0000100110111100110101100011110110001111001111	0	2	3	4	11	12	15	16	22	23	30
00001001101111001101011000111101100101110111	0	2	3	4	11	12	15	16	22	23	31
0000100110111100110101100011110110011001111011	0	2	3	4	11	12	15	16	22	23	32
0000100110111100110101100100111101101001101111	0	3	4	5	11	12	13	16	17	23	24
0000100110111100110101100101011110101001101111	3	4	11	12	15	16	17	18	22	23	24
0000100110111100110101100101101111001001101111	0	1	12	22	23	30	32	38	40	46	52
00001001101111001101011001011101110001101111	1	11	12	22	23	30	32	38	40	46	52
000010011011110011010110010111100110101111	1	12	21	22	23	30	32	38	40	46	52
0000100110111100110101100101111010001111001111	1	12	21	23	30	32	33	38	39	46	52
00001001101111001101011001011110100101110111	1	12	21	23	24	30	32	38	39	46	52
0000100110111100110101100101111010011001111011	1	12	14	21	23	30	32	38	39	46	52
0000100110111100110101100110011110110001101111	0	11	12	22	23	30	32	38	40	46	52
0000100110111100110101100110101111010001101111	0	1	2	13	14	22	24	31	33	40	47
0000100110111100110101100110110111100001101111	1	2	11	13	14	22	24	31	33	40	47
0000100110111100110101100110111010101111	0	1	11	12	13	21	23	30	32	39	46
0000100110111100110101100110111100001111001111	1	2	13	14	21	22	24	31	33	40	47
00001001101111001101011001101111000101110111	1	2	13	14	22	24	30	31	33	40	47
0000100110111100110101100110111100011001111011	1	2	13	14	22	24	31	33	38	40	47
000010011011110011010110011100111100101111	1	12	21	23	30	32	38	39	40	41	46
0000100110111100110101100111010111001111	1	12	21	23	30	32	33	38	39	40	46
0000100110111100110101100111011001110111	1	12	21	23	24	30	32	38	39	40	46
000010011011110011010110011101101001111011	1	12	14	21	23	30	32	38	39	40	46
0000100110111100110101100111100001111011001111	1	12	21	23	30	32	33	38	39	41	46
0000100110111100110101100111100010111101001111	1	12	21	23	30	32	33	34	38	39	46
0000100110111100110101100111100011011110001111	1	12	21	23	25	30	32	33	38	39	46
000010011011110011010110011110001110110111	1	12	21	23	24	30	32	33	38	39	46
0000100110111100110101100111100011110001111011	1	12	14	21	23	30	32	33	38	39	46
00001001101111001101011001111001001111010111	1	12	21	23	24	25	30	32	38	39	46
00001001101111001101011001111001010111100111	1	12	15	21	23	24	30	32	38	39	46
000010011011110011010110011110010110111011	1	12	14	21	23	24	30	32	38	39	46
0000100110111100110101100111100110001111011011	1	12	14	15	21	23	30	32	38	39	46
0000100110111100110101100111100110010111101011	1	4	12	14	21	23	30	32	38	39	46
0000100110111100110101100111100110011011110011	1	3	12	14	21	23	30	32	38	39	46
00001001101111001101011010001111011010101111	1	11	21	22	23	30	32	38	40	46	52
00001001101111001101011010010111101010101111	0	11	21	22	23	30	32	38	40	46	52
00001001101111001101011010011011110010101111	0	1	12	13	14	22	24	31	33	40	47
000010011011110011010110100111011100101111	1	11	12	13	14	22	24	31	33	40	47
000010011011110011010110100111100111001111	1	12	13	14	21	22	24	31	33	40	47
000010011011110011010110100111101001110111	1	12	13	14	22	24	30	31	33	40	47
00001001101111001101011010011110101001111011	1	12	13	14	22	24	31	33	38	40	47
00001001101111001101011010100111101100101111	0	11	12	13	14	22	24	31	33	40	47
00001001101111001101011010101011110100101111	0	1	2	3	4	13	15	23	25	33	41
00001001101111001101011010101101111000101111	1	2	3	4	11	13	15	23	25	33	41
0000100110111100110101101010111011001111	0	1	2	3	11	12	14	22	24	32	40
000010011011110011010110101011110001110111	0	1	2	3	12	14	21	22	24	32	40
00001001101111001101011010101111001001111011	0	1	2	3	12	14	22	24	30	32	40
000010011011110011010110101100111101001111	1	12	21	23	30	32	33	34	38	39	40
000010011011110011010110101101011110001111	1	12	21	23	25	30	32	33	38	39	40
00001001101111001101011010110110110111	1	2	3	11	12	14	21	22	24	32	40
000010011011110011010110101101110001111011	1	2	3	11	12	14	22	24	30	32	40
000010011011110011010110101110001111010111	1	12	21	23	24	25	30	32	38	39	40
000010011011110011010110101110010111100111	1	12	15	21	23	24	30	32	38	39	40
0000100110111100110101101011100110111011	1	2	3	12	14	21	22	24	30	32	40
00001001101111001101011010111010001111011011	1	12	14	15	21	23	30	32	38	39	40
00001001101111001101011010111010010111101011	1	4	12	14	21	23	30	32	38	39	40
00001001101111001101011010111010011011110011	1	2	3	12	14	22	24	30	32	38	40
0000100110111100110101101100001111011011001111	1	11	13	14	21	22	24	31	33	40	47
0000100110111100110101101100010111101011001111	0	11	13	14	21	22	24	31	33	40	47
0000100110111100110101101100011011110011001111	0	1	3	4	12	13	15	23	25	33	41
00001001101111001101011011000111011101001111	1	3	4	11	12	13	15	23	25	33	41
0000100110111100110101101100011110011110001111	1	3	4	12	13	15	21	23	25	33	41
000010011011110011010110110001111010110111	0	2	3	11	12	14	21	22	24	32	40
0000100110111100110101101100011110110001111011	0	2	3	11	12	14	22	24	30	32	40
0000100110111100110101101100100111101101001111	0	3	4	11	12	13	15	23	25	33	41
0000100110111100110101101100101011110101001111	1	12	21	23	30	32	33	34	35	38	39
0000100110111100110101101100101101111001001111	1	12	21	23	26	30	32	33	34	38	39
00001001101111001101011011001011101110001111	1	12	21	23	25	30	32	33	34	38	39
000010011011110011010110110010111100110111	1	12	21	23	24	30	32	33	34	38	39
0000100110111100110101101100101111010001111011	1	12	14	21	23	30	32	33	34	38	39
0000100110111100110101101100110011110110001111	1	12	21	23	25	26	30	32	33	38	39
0000100110111100110101101100110101111010001111	1	2	3	14	15	23	25	33	39	40	45
0000100110111100110101101100110110111100001111	1	12	15	21	23	25	30	32	33	38	39
0000100110111100110101101100110111010111	1	12	21	23	24	25	30	32	33	38	39
0000100110111100110101101100110111100001111011	1	12	14	21	23	25	30	32	33	38	39
000010011011110011010110110011100111100111	1	12	15	21	23	24	30	32	33	38	39
0000100110111100110101101100111010111011	1	12	14	21	23	24	30	32	33	38	39
0000100110111100110101101100111100001111011011	1	12	14	15	21	23	30	32	33	38	39
0000100110111100110101101100111100010111101011	1	4	12	14	21	23	30	32	33	38	39
0000100110111100110101101100111100011011110011	1	3	12	14	21	23	30	32	33	38	39
00001001101111001101011011010001111011010111	1	12	21	23	24	25	30	32	34	38	39
00001001101111001101011011010010111101010111	1	12	21	23	24	25	26	30	32	38	39
00001001101111001101011011010011011110010111	1	2	13	14	15	23	25	33	39	40	45
000010011011110011010110110100111011100111	1	12	15	21	23	24	25	30	32	38	39
000010011011110011010110110100111100111011	1	12	14	21	23	24	25	30	32	38	39
00001001101111001101011011010100111101100111	1	12	13	14	15	23	25	33	39	40	45
00001001101111001101011011010101011110100111	0	1	2	3	4	13	15	24	31	32	38
00001001101111001101011011010101101111000111	1	2	3	4	11	13	15	24	31	32	38
0000100110111100110101101101010111011011	1	2	3	4	12	13	15	24	31	32	38
000010011011110011010110110101100111101011	1	2	3	11	14	15	21	22	30	31	39
000010011011110011010110110101101011110011	1	2	3	11	14	15	21	22	30	31	32
0000100110111100110101101101100001111011011011	1	12	14	15	21	23	25	30	32	38	39
0000100110111100110101101101100010111101011011	1	12	14	15	16	21	23	30	32	38	39
0000100110111100110101101101100011011110011011	0	1	3	4	12	13	15	24	31	32	38
00001001101111001101011011011000111011101011	1	2	3	11	14	15	21	22	31	38	39
0000100110111100110101101101100011110011110011	1	2	3	11	14	15	21	22	31	32	38
0000100110111100110101101101100100111101101011	0	3	4	11	12	13	15	24	31	32	38
0000100110111100110101101101100101011110101011	1	2	3	11	14	15	21	22	31	39	46
0000100110111100110101101101100101101111001011	1	2	3	11	14	15	21	22	31	39	40
00001001101111001101011011011001011101110011	1	2	3	11	14	15	21	22	31	32	39
0000100110111100110101101101100110011110110011	1	2	3	11	14	15	21	22	31	32	40
0000100110111100110101101101100110101111010011	1	2	3	11	14	15	21	22	31	32	33
[truncated: 279,649 more rows]
