# Supplementary material for: Graph Theoretical Representation of Atomic Asymmetry and Molecular Chirality of Benzenoids in Two-Dimensional Space
Source: PLoS One. 2014 Jul 17;9(7):e102043. doi: 10.1371/journal.pone.0102043 (PMC4102468; doi:10.1371/journal.pone.0102043)
Supplement: File S2 — The isosceles trapezoid regions used to enumerate benzenoids composed of 3 to 11 benzene rings and all the benzenoids that have been enumerated. (ZIP) [file pone.0102043.s002.zip › Binary codes and position/3-10_rings.txt]

Binary codes	positions of benzene rings in isosceles trapezoid region
01011110101111	0	1	2
00111101101111	0	1	4
011101110111	0	1	3
010101111010101111	0	1	2	3
000111101101101111	0	1	5	7
001011110101101111	0	1	5	8
001101111001101111	0	1	5	6
0011101110101111	0	1	2	5
001111001111001111	1	5	6	7
0011110101110111	0	1	2	4
001111011001111011	0	4	5	8
001111011010111101	0	1	2	6
01101110110111	0	1	4	5
0101010111101010101111	0	1	2	3	4
0000111101101101101111	1	2	5	7	10
0001011110101101101111	0	5	7	9	10
0001101111001101101111	0	1	3	6	7
00011101110101101111	0	1	5	9	10
0001111001111001101111	0	1	6	7	9
00011110101110101111	0	1	2	5	9
0001111011001111001111	0	2	5	6	10
00011110110101110111	0	1	2	5	7
0001111011011001111011	0	2	3	5	6
0001111011011010111101	0	1	2	7	10
0010011110110101101111	0	3	5	6	7
0010101111010101101111	1	2	3	4	5
0010110111100101101111	0	1	6	10	11
00101110111001101111	0	1	6	7	10
00101111001110101111	0	1	2	6	10
0010111101001111001111	1	6	7	8	9
00101111010101110111	0	1	2	3	5
0010111101011001111011	2	3	4	5	6
0010111101011010111101	0	1	2	7	11
0011001111011001101111	0	1	6	7	11
0011010111101001101111	0	1	2	7	8
001101110110101111	0	1	2	6	7
00111001111010101111	0	1	2	3	6
001110110111001111	1	2	5	6	10
001110111001110111	1	2	6	9	10
00111011101001111011	0	5	6	7	10
00111011101010111101	0	1	2	3	7
00111101001111010111	0	5	6	7	9
001111010110111011	0	1	5	6	10
0011110110100111101101	0	5	6	7	11
0011110110101011110101	0	1	2	3	8
0101110110110111	0	1	2	5	6
01010101011110101010101111	0	1	2	3	4	5
00001011110101101101101111	0	2	6	8	11	12
00001101111001101101101111	1	2	6	8	12	16
000011101110101101101111	0	1	6	8	11	12
00001111001111001101101111	1	2	6	8	9	12
000011110101110101101111	0	1	2	6	11	12
00001111011001111001101111	1	2	8	9	11	12
000011110110101110101111	0	1	2	6	8	11
00001111011011001111001111	1	6	8	11	12	16
000011110110110101110111	0	1	2	6	8	12
00001111011011011001111011	1	2	6	11	12	16
00001111011011011010111101	0	1	2	8	11	12
00010011110110101101101111	1	2	3	6	9	11
00010101111010101101101111	0	6	11	13	15	16
00010110111100101101101111	0	1	7	9	12	13
000101110111001101101111	1	2	6	8	9	13
000101111001110101101111	1	2	3	6	8	13
00010111101001111001101111	1	2	8	9	12	15
000101111010101110101111	0	1	2	3	6	11
00010111101011001111001111	0	6	8	11	12	16
000101111010110101110111	0	1	2	6	8	13
00010111101011011001111011	0	6	8	9	11	12
00010111101011011010111101	0	1	2	8	12	15
00011001111011001101101111	0	6	7	9	12	13
00011010111101001101101111	0	1	2	4	8	9
00011011011110001101101111	0	1	7	11	15	16
0001101110110101101111	0	1	3	6	7	8
00011011110001111001101111	0	1	3	7	8	11
000110111100101110101111	0	1	2	7	11	15
00011011110011001111001111	0	1	3	7	8	13
000110111100110101110111	0	1	2	6	8	9
00011011110011011001111011	0	1	3	4	7	8
00011011110011011010111101	0	1	2	8	12	16
000111001111010101101111	0	1	7	11	12	16
000111010111100101101111	0	1	2	7	12	13
0001110110111001101111	0	1	7	8	11	12
0001110111001110101111	0	1	2	7	11	12
000111011101001111001111	1	2	7	12	13	15
0001110111010101110111	0	1	2	3	6	8
000111011101011001111011	0	1	6	11	12	16
000111011101011010111101	0	1	2	8	12	13
00011110001111011001101111	0	1	7	8	11	13
00011110010111101001101111	0	1	7	8	9	11
0001111001110110101111	0	1	2	7	8	11
00011110011110001111001111	1	3	7	8	11	13
000111100111100101110111	1	3	7	8	9	11
00011110011110011001111011	0	6	7	12	13	15
00011110011110011010111101	0	1	2	8	9	12
000111101001111010101111	0	1	2	3	7	11
000111101010111100101111	0	1	2	3	7	12
0001111010110111001111	0	2	6	7	11	12
0001111010111001110111	0	2	6	7	8	11
000111101011101001111011	0	2	3	6	7	11
000111101011101010111101	0	1	2	3	8	12
00011110110001111011001111	0	2	3	6	7	12
00011110110010111101001111	0	2	6	7	12	16
0001111011001110110111	0	2	6	7	8	12
00011110110011110010111101	2	3	6	7	12	16
000111101101001111010111	0	2	6	7	8	13
000111101101010111100111	0	1	2	3	7	9
0001111011010110111011	0	1	6	7	12	15
000111101101011100111101	1	2	3	7	9	11
00011110110110001111011011	0	2	3	6	7	9
00011110110110010111101011	0	2	3	4	6	7
00011110110110011011110011	0	1	7	8	13	16
000111101101100111011101	1	6	11	12	13	16
00011110110110100111101101	0	6	7	8	13	16
00011110110110101011110101	0	1	2	3	9	13
00011110110110101101111001	1	2	3	6	9	13
00100101111010110101101111	0	6	9	11	12	13
00100110111100110101101111	0	1	4	7	8	9
001001110111010101101111	0	1	6	11	15	16
00100111100111100101101111	0	1	7	12	13	15
001001111010111001101111	0	1	7	8	12	15
001001111011001110101111	0	1	2	7	12	15
00100111101101001111001111	0	3	6	7	8	13
001001111011010101110111	0	1	2	3	6	9
00100111101101011001111011	0	3	4	6	7	8
00100111101101011010111101	0	1	2	8	13	16
00101001111011010101101111	0	4	6	7	8	9
00101010111101010101101111	1	2	3	4	5	6
00101011011110010101101111	0	1	7	12	16	17
001010111011100101101111	0	1	7	12	13	16
001010111100111001101111	0	1	7	8	12	16
001010111101001110101111	0	1	2	7	12	16
00101011110101001111001111	1	7	8	9	10	11
001010111101010101110111	0	1	2	3	4	6
00101011110101011001111011	2	3	4	5	6	7
00101011110101011010111101	0	1	2	8	13	17
00101100111101100101101111	0	1	7	12	13	17
00101101011110100101101111	0	1	2	8	13	14
0010110111011001101111	0	1	6	7	12	13
001011100111101001101111	0	1	7	8	9	12
00101110110110101111	0	1	2	7	8	12
0010111011100101110111	1	6	7	12	13	16
001011101110011001111011	0	6	7	12	13	16
001011101110011010111101	0	1	2	8	9	13
001011110010111100101111	2	8	12	13	14	15
0010111100110111001111	1	2	7	8	9	11
0010111100111001110111	1	6	7	8	12	16
001011110011101001111011	0	6	7	8	12	16
001011110011101010111101	0	1	2	3	8	13
00101111010010111101001111	1	7	12	13	14	15
0010111101001110110111	1	2	6	7	12	16
001011110101001111010111	0	6	7	8	9	11
001011110101010111100111	0	1	2	3	4	7
0010111101010110111011	0	1	6	7	12	16
001011110101011100111101	0	6	11	12	13	15
00101111010110010111101011	3	4	5	6	7	8
00101111010110011011110011	0	1	7	8	13	17
001011110101100111011101	0	6	11	12	13	16
00101111010110100111101101	0	6	11	12	13	17
00101111010110101011110101	0	1	2	3	9	14
00110011011110011001101111	0	1	7	8	13	14
001100111011101001101111	0	1	7	8	9	13
0011001111010110101111	0	1	2	7	8	13
00110011110110011001111011	0	6	7	12	13	17
00110011110110011010111101	0	1	2	8	9	14
00110100111101101001101111	0	1	7	8	9	14
00110101011110101001101111	0	1	2	3	9	10
0011010111100110101111	0	1	2	7	8	9
00110101111010011010111101	0	1	2	8	9	10
00110110111010101111	0	1	2	3	7	8
00110111010111001111	0	1	6	7	8	11
00110111011001110111	0	1	6	7	8	12
0011011101101001111011	0	1	6	7	8	13
0011011101101010111101	0	1	2	3	8	9
0011100111100111001111	1	7	8	11	12	16
0011100111101001110111	1	2	7	11	12	16
001110011110101001111011	0	6	7	8	9	12
001110011110101010111101	0	1	2	3	4	8
00111010111011001111	0	1	2	6	7	12
0011101100111101001111	1	7	8	12	13	15
001110110110110111	1	2	6	7	11	12
0011101110100111011101	1	2	7	12	15	16
001110111010100111101101	0	6	7	8	9	13
001110111010101011110101	0	1	2	3	4	9
001111010011110100111101	1	7	8	9	12	15
00111101010111011011	0	1	2	3	6	7
0011110101100111101011	0	6	7	11	12	16
00111101011011011101	0	6	7	8	11	12
00111101101010011110110101	0	6	7	8	9	14
00111101101010101111010101	0	1	2	3	4	10
010110111010110111	0	1	6	7	11	12
010111010111010111	0	1	2	6	7	11
010111011010111011	0	1	2	6	7	8
010101010101111010101010101111	0	1	2	3	4	5	6
000010011110110101101101101111	1	2	3	7	10	13	14
000010101111010101101101101111	0	7	9	13	15	18	19
000010110111100101101101101111	0	1	3	8	10	14	15
0000101110111001101101101111	1	2	7	9	10	13	15
0000101111001110101101101111	1	2	3	7	9	13	15
000010111101001111001101101111	1	2	7	9	10	14	18
0000101111010101110101101111	0	1	2	3	7	13	14
000010111101011001111001101111	0	2	7	9	13	14	19
0000101111010110101110101111	0	1	2	7	9	13	15
000010111101011011001111001111	0	2	7	9	10	13	14
0000101111010110110101110111	0	1	2	7	9	14	18
000010111101011011011001111011	1	2	3	7	13	14	19
000010111101011011011010111101	1	2	3	10	13	14	15
000011001111011001101101101111	0	3	7	8	10	14	15
000011010111101001101101101111	1	2	7	9	10	11	13
000011011011110001101101101111	0	1	8	13	15	18	19
00001101110110101101101111	1	2	3	7	9	10	13
000011011110001111001101101111	1	2	7	9	10	14	19
0000110111100101110101101111	1	2	3	7	9	14	19
000011011110011001111001101111	1	8	9	13	15	16	18
0000110111100110101110101111	0	1	2	7	9	10	13
000011011110011011001111001111	1	8	13	15	18	19	23
0000110111100110110101110111	0	1	2	7	9	14	19
000011011110011011011001111011	1	8	13	15	16	18	19
000011011110011011011010111101	1	2	3	10	14	15	18
0000111001111010101101101111	0	7	8	13	15	18	19
0000111010111100101101101111	0	1	2	8	10	14	15
00001110110111001101101111	1	2	7	8	10	14	15
00001110111001110101101111	1	2	3	7	9	14	15
0000111011101001111001101111	1	2	8	10	14	15	18
00001110111010101110101111	0	1	2	3	7	9	13
0000111011101011001111001111	0	1	7	9	13	14	19
00001110111010110101110111	0	1	2	7	9	14	15
0000111011101011011001111011	0	1	7	9	10	13	14
0000111011101011011010111101	0	1	2	9	13	14	18
000011110001111011001101101111	0	2	7	8	10	14	15
000011110010111101001101101111	1	2	7	9	10	11	14
000011110011011110001101101111	0	1	8	9	13	18	19
00001111001110110101101111	1	2	3	7	9	10	14
000011110011110001111001101111	1	2	9	10	13	14	19
0000111100111100101110101111	1	2	3	9	13	14	19
000011110011110011001111001111	1	8	9	13	15	16	19
0000111100111100110101110111	0	1	2	7	9	10	14
000011110011110011011001111011	1	8	9	13	18	19	23
000011110011110011011010111101	0	1	2	9	13	14	19
0000111101001111010101101111	0	7	8	9	13	18	19
0000111101010111100101101111	0	1	2	3	8	14	15
00001111010110111001101111	1	2	3	7	8	14	15
00001111010111001110101111	1	2	3	8	13	14	15
0000111101011101001111001111	1	2	3	8	14	15	18
00001111010111010101110111	0	1	2	3	7	9	14
0000111101011101011001111011	0	1	2	7	13	14	19
0000111101011101011010111101	0	1	2	7	13	14	15
000011110110001111011001101111	0	2	3	7	8	14	15
000011110110010111101001101111	1	2	9	10	11	13	14
000011110110011011110001101111	0	1	8	9	13	15	18
00001111011001110110101111	1	2	3	9	10	13	14
000011110110011110001111001111	1	3	8	9	13	15	19
0000111101100111100101110111	10	11	14	15	20	21	24
000011110110011110011001111011	1	8	9	15	16	18	19
000011110110011110011010111101	0	1	2	9	10	13	14
0000111101101001111010101111	0	7	8	9	13	15	18
0000111101101010111100101111	0	1	2	3	8	10	14
00001111011010110111001111	1	2	3	7	8	10	14
00001111011010111001110111	1	2	3	8	10	13	14
0000111101101011101001111011	1	2	3	8	10	14	18
0000111101101011101010111101	0	1	2	3	9	13	14
000011110110110001111011001111	0	2	3	7	8	10	14
000011110110110010111101001111	1	7	9	13	14	19	23
000011110110110011011110001111	0	1	8	9	13	15	19
00001111011011001110110111	1	7	8	9	13	15	19
000011110110110011110001111011	1	3	8	9	15	18	19
000011110110110011110010111101	1	3	7	9	13	14	19
0000111101101101001111010111	0	7	8	9	13	15	19
0000111101101101010111100111	0	1	2	3	8	10	15
00001111011011010110111011	1	2	3	7	8	10	15
0000111101101101011100111101	1	2	3	8	10	13	15
000011110110110110001111011011	0	2	3	7	8	10	15
000011110110110110010111101011	1	2	7	13	14	19	23
000011110110110110011011110011	0	1	8	9	15	18	19
0000111101101101100111011101	1	2	7	13	14	15	19
000011110110110110100111101101	0	7	8	9	15	18	19
000011110110110110101011110101	0	1	2	3	10	14	15
000011110110110110101101111001	1	2	3	7	10	14	15
000100011110110110101101101111	1	2	3	7	10	13	15
000100101111010110101101101111	0	3	7	10	13	14	15
000100110111100110101101101111	1	2	3	7	10	11	13
0001001110111010101101101111	0	1	7	13	15	18	19
000100111100111100101101101111	1	2	7	9	15	16	19
0001001111010111001101101111	1	2	3	8	13	18	19
0001001111011001110101101111	1	2	3	7	9	15	19
000100111101101001111001101111	1	8	9	10	13	16	18
0001001111011010101110101111	0	1	2	3	7	10	13
000100111101101011001111001111	1	7	13	15	18	19	23
0001001111011010110101110111	0	1	2	7	9	15	19
000100111101101011011001111011	1	7	13	15	16	18	19
000100111101101011011010111101	1	2	3	10	15	18	19
000101001111011010101101101111	1	2	3	4	7	11	13
000101010111101010101101101111	0	7	13	18	20	22	23
000101011011110010101101101111	0	1	8	14	16	19	20
0001010111011100101101101111	1	2	7	9	15	16	20
0001010111100111001101101111	1	2	7	9	10	15	20
0001010111101001110101101111	1	2	3	7	9	15	20
000101011110101001111001101111	1	8	14	16	19	20	22
0001010111101010101110101111	0	1	2	3	4	7	13
000101011110101011001111001111	0	7	13	15	18	19	23
0001010111101010110101110111	0	1	2	7	9	15	20
000101011110101011011001111011	0	7	13	15	16	18	19
000101011110101011011010111101	0	7	10	13	15	18	19
000101100111101100101101101111	0	7	8	14	16	19	20
000101101011110100101101101111	0	1	2	9	11	15	16
000101101101111000101101101111	1	2	7	9	11	15	16
00010110111011001101101111	0	1	7	8	10	14	15
0001011011110001110101101111	0	1	8	10	13	14	15
000101101111001001111001101111	0	1	8	10	14	15	18
0001011011110010101110101111	0	1	8	10	14	15	19
000101101111001011001111001111	0	1	8	10	14	15	20
0001011011110010110101110111	0	1	2	7	9	15	16
000101101111001011011001111011	0	1	8	10	11	14	15
000101101111001011011010111101	0	1	2	9	14	18	22
0001011100111101001101101111	1	2	7	9	10	11	15
0001011101011110001101101111	0	1	2	8	13	18	19
000101110110110101101111	1	2	3	7	9	10	15
0001011101110001111001101111	1	2	9	10	14	18	19
00010111011100101110101111	1	2	3	9	14	18	19
0001011101110011001111001111	1	7	8	10	14	15	20
00010111011100110101110111	0	1	2	7	9	10	15
0001011101110011011001111011	1	2	8	13	18	19	23
0001011101110011011010111101	0	1	2	9	14	18	19
0001011110001111010101101111	0	2	7	8	13	18	19
0001011110010111100101101111	1	2	9	14	15	16	18
00010111100110111001101111	1	2	8	9	10	13	18
00010111100111001110101111	1	2	3	9	14	15	18
0001011110011101001111001111	1	8	10	13	14	15	20
00010111100111010101110111	0	1	2	3	7	9	15
0001011110011101011001111011	1	8	10	11	13	14	15
0001011110011101011010111101	0	1	2	9	14	15	18
000101111010001111011001101111	1	2	9	10	14	16	18
000101111010010111101001101111	1	2	9	10	11	14	18
000101111010011011110001101111	0	1	8	9	10	13	18
00010111101001110110101111	1	2	3	9	10	14	18
000101111010011110001111001111	1	3	8	9	13	15	20
0001011110100111100101110111	1	8	10	14	15	16	18
000101111010011110011001111011	1	8	10	11	14	15	18
000101111010011110011010111101	0	1	2	9	10	14	18
0001011110101001111010101111	0	7	8	9	10	13	18
0001011110101010111100101111	0	1	2	3	4	8	14
00010111101010110111001111	0	7	9	13	14	18	19
00010111101010111001110111	0	7	9	13	14	15	18
0001011110101011101001111011	0	7	9	10	13	14	18
0001011110101011101010111101	0	1	2	3	7	13	18
000101111010110001111011001111	0	2	3	4	7	8	14
000101111010110010111101001111	0	7	9	13	14	19	23
000101111010110011011110001111	0	1	8	9	13	15	20
00010111101011001110110111	0	7	9	13	14	15	19
000101111010110011110001111011	0	7	9	10	13	14	19
000101111010110011110010111101	0	3	7	9	13	14	19
0001011110101101001111010111	0	7	8	9	13	15	20
0001011110101101010111100111	0	1	2	3	8	10	16
00010111101011010110111011	0	7	9	10	13	14	15
0001011110101101011100111101	0	3	7	9	13	14	15
000101111010110110001111011011	0	2	3	7	8	10	16
000101111010110110010111101011	0	7	9	10	11	13	14
000101111010110110011011110011	0	1	8	9	15	19	22
0001011110101101100111011101	0	3	7	9	10	13	14
000101111010110110100111101101	0	3	4	7	9	13	14
000101111010110110101011110101	0	1	2	3	10	15	19
000101111010110110101101111001	1	2	3	7	10	15	19
000110001111011011001101101111	1	2	7	9	10	16	20
000110010111101011001101101111	0	7	13	14	16	19	20
000110011011110011001101101111	0	1	8	9	11	15	16
0001100111011101001101101111	1	2	7	9	10	11	16
000110011110011110001101101111	1	2	4	7	9	10	16
00011001111010110101101111	0	7	8	10	13	14	15
000110011110110001111001101111	0	7	8	10	14	15	18
0001100111101100101110101111	0	7	8	10	14	15	19
000110011110110011001111001111	0	7	8	10	14	15	20
0001100111101100110101110111	0	1	2	7	9	10	16
000110011110110011011001111011	0	7	8	10	11	14	15
000110011110110011011010111101	0	1	2	9	14	19	22
000110100111101101001101101111	0	7	8	9	11	15	16
000110101011110101001101101111	0	1	2	3	5	10	11
000110101101111001001101101111	0	1	8	13	18	22	23
0001101011101110001101101111	0	1	2	4	7	9	10
00011010111100110101101111	0	1	2	4	8	9	10
000110101111010001111001101111	0	1	2	4	9	10	14
0001101011110100101110101111	0	1	2	4	9	10	15
000110101111010011001111001111	0	1	2	4	9	10	16
0001101011110100110101110111	0	1	2	4	9	10	11
000110101111010011011001111011	0	1	2	4	5	9	10
000110101111010011011010111101	0	1	2	9	14	19	23
000110110011110110001101101111	0	1	8	13	18	19	23
000110110101111010001101101111	0	1	2	9	14	19	20
000110110111010101101111	0	1	7	8	13	18	19
00011011100111100101101111	0	1	8	13	14	15	18
000110111010111001101111	0	1	3	7	8	9	13
000110111011001110101111	0	1	2	8	13	14	18
00011011101101001111001111	0	1	3	7	8	9	15
000110111011010101110111	0	1	2	3	7	9	10
00011011101101011001111011	0	1	3	4	7	8	9
00011011101101011010111101	0	1	2	9	14	15	19
000110111100011011110001101111	0	1	3	8	9	13	18
00011011110001110110101111	0	1	2	8	9	13	18
000110111100011110001111001111	0	1	3	8	9	13	15
0001101111000111100101110111	0	1	3	8	9	10	13
000110111100011110011001111011	0	1	3	4	8	9	13
000110111100011110011010111101	0	1	2	9	10	14	19
0001101111001001111010101111	0	1	2	3	8	13	18
0001101111001010111100101111	0	1	3	8	9	14	19
00011011110010110111001111	0	1	3	8	9	14	15
00011011110010111001110111	0	1	3	8	9	10	14
0001101111001011101001111011	0	1	3	4	8	9	14
0001101111001011101010111101	0	1	2	3	9	14	19
000110111100110001111011001111	0	1	3	8	9	15	19
000110111100110010111101001111	0	1	3	8	9	15	20
000110111100110011011110001111	0	1	3	8	9	15	16
00011011110011001110110111	0	1	3	8	9	10	15
000110111100110011110001111011	0	1	3	4	8	9	15
000110111100110011110010111101	11	13	14	16	19	20	24
0001101111001101001111010111	0	1	3	8	9	10	16
0001101111001101010111100111	0	1	2	3	8	10	11
00011011110011010110111011	0	1	3	4	8	9	10
0001101111001101011100111101	1	2	3	8	10	11	13
000110111100110110001111011011	0	1	3	4	8	9	11
000110111100110110010111101011	0	1	3	4	5	8	9
000110111100110110011011110011	0	1	8	9	15	19	23
0001101111001101100111011101	1	7	8	9	15	19	23
000110111100110110100111101101	0	7	8	9	15	19	23
000110111100110110101011110101	0	1	2	3	10	15	20
000110111100110110101101111001	1	2	3	7	10	15	20
0001110001111011010101101111	0	1	8	13	14	19	22
0001110010111101010101101111	0	1	8	13	14	19	23
0001110011011110010101101111	0	1	8	13	14	19	20
00011100111011100101101111	0	1	8	13	14	15	19
00011100111100111001101111	0	1	8	9	13	14	19
00011100111101001110101111	0	1	2	8	13	14	19
0001110011110101001111001111	1	8	9	10	11	13	15
00011100111101010101110111	0	1	2	3	4	7	9
0001110011110101011001111011	0	7	8	13	18	19	23
0001110011110101011010111101	0	1	2	9	14	15	20
0001110100111101100101101111	0	1	8	13	14	15	20
0001110101011110100101101111	0	1	2	3	9	15	16
000111010111011001101111	0	1	2	7	8	14	15
00011101011110001110101111	0	1	2	8	13	14	15
0001110101111001001111001111	0	1	2	8	14	15	18
00011101011110010101110111	0	1	2	8	14	15	19
0001110101111001011001111011	0	1	2	8	14	15	20
0001110101111001011010111101	0	1	2	8	14	15	16
00011101100111101001101111	0	1	8	9	10	13	14
0001110110110110101111	0	1	2	8	9	13	14
00011101101110001111001111	1	2	7	8	14	15	18
000111011011100101110111	1	2	7	8	14	15	19
00011101101110011001111011	0	7	8	14	15	18	19
00011101101110011010111101	0	1	2	9	10	14	15
00011101110001111010101111	0	1	2	3	8	13	14
00011101110010111100101111	1	3	7	8	9	14	19
000111011100110111001111	1	2	8	13	14	15	18
000111011100111001110111	1	2	8	13	14	15	19
00011101110011101001111011	0	7	8	9	14	18	19
00011101110011101010111101	0	1	2	3	9	14	15
0001110111010001111011001111	1	3	7	8	9	15	19
0001110111010010111101001111	1	3	7	8	9	15	20
0001110111010011011110001111	0	1	8	9	10	13	15
000111011101001110110111	1	2	7	8	14	18	19
0001110111010011110001111011	0	2	7	8	14	18	19
0001110111010011110010111101	1	2	8	14	15	16	18
00011101110101001111010111	0	7	8	9	10	13	15
00011101110101010111100111	0	1	2	3	4	8	10
000111011101010110111011	0	1	7	13	14	18	19
00011101110101011100111101	0	1	7	13	14	15	18
0001110111010110001111011011	0	1	7	13	14	19	22
0001110111010110010111101011	0	1	7	13	14	19	23
0001110111010110011011110011	0	1	7	13	14	19	20
00011101110101100111011101	0	1	7	13	14	15	19
0001110111010110100111101101	0	1	7	13	14	15	20
0001110111010110101011110101	0	1	2	3	10	15	16
0001110111010110101101111001	0	1	7	10	13	14	15
00011110001111010110101111	0	1	2	8	9	13	15
000111100011110110001111001111	0	2	7	8	14	15	18
0001111000111101100101110111	0	2	7	8	14	15	19
000111100011110110011001111011	0	2	7	8	14	15	20
000111100011110110011010111101	0	1	2	9	10	14	16
000111100100111101101001101111	0	1	8	9	10	13	16
000111100101011110101001101111	0	1	8	9	10	11	13
000111100101101111001001101111	0	1	4	8	9	10	13
00011110010111100110101111	0	1	2	8	9	10	13
000111100101111010001111001111	10	13	14	15	20	21	23
0001111001011110100101110111	1	7	8	14	15	16	18
000111100101111010011001111011	0	7	8	14	15	16	18
000111100101111010011010111101	0	1	2	9	10	11	14
000111100110111010101111	0	1	2	3	8	9	13
00011110011100111100101111	1	3	8	9	13	14	19
000111100111010111001111	1	2	3	8	9	13	15
000111100111011001110111	1	3	8	9	10	13	14
00011110011101101001111011	0	7	8	9	14	15	18
00011110011101101010111101	0	1	2	3	9	10	14
0001111001111001001111010111	0	3	7	8	9	13	15
0001111001111001010111100111	1	3	8	9	10	11	13
00011110011110010110111011	0	1	7	8	14	15	18
0001111001111001011100111101	11	14	15	16	19	21	22
000111100111100110001111011011	1	3	4	8	9	11	13
000111100111100110010111101011	0	7	13	14	19	20	22
000111100111100110011011110011	0	1	8	9	15	16	19
0001111001111001100111011101	1	7	8	9	15	16	19
000111100111100110100111101101	0	7	8	9	15	16	19
000111100111100110101011110101	0	1	2	3	10	11	15
000111100111100110101101111001	1	2	3	7	10	11	15
0001111010001111011010101111	0	1	2	3	8	10	13
0001111010010111101010101111	0	1	2	3	4	8	13
0001111010011011110010101111	0	1	8	9	10	14	19
00011110100111011100101111	1	3	8	9	14	18	19
00011110100111100111001111	1	3	8	9	14	15	18
00011110100111101001110111	1	3	8	9	10	14	18
0001111010011110101001111011	0	7	8	9	10	14	18
0001111010011110101010111101	0	1	2	3	4	9	14
0001111010100111101100101111	0	7	8	9	10	14	19
0001111010101011110100101111	0	1	2	3	4	9	15
000111101010111011001111	0	1	2	3	7	8	14
0001111010101111001001111011	0	1	2	3	8	14	18
0001111010101111001010111101	0	1	2	3	8	14	19
00011110101100111101001111	0	2	7	8	13	14	19
0001111010110110110111	0	2	7	8	9	13	14
00011110101101110001111011	0	2	3	7	8	13	14
00011110101101110010111101	1	2	3	7	8	14	19
00011110101110001111010111	0	2	7	8	9	13	15
00011110101110010111100111	0	2	7	8	9	10	13
000111101011100110111011	0	1	7	8	9	14	18
00011110101110011100111101	1	2	3	8	13	14	19
0001111010111010001111011011	0	2	3	7	8	10	13
0001111010111010010111101011	0	2	3	4	7	8	13
0001111010111010011011110011	0	1	8	9	10	15	19
00011110101110100111011101	1	2	3	8	14	18	19
0001111010111010100111101101	0	7	8	9	10	15	19
0001111010111010101011110101	0	1	2	3	4	10	15
0001111010111010101101111001	0	1	2	7	13	18	19
000111101100011110110001111011	0	2	3	7	8	14	18
000111101100011110110010111101	0	2	3	7	8	14	19
000111101100100111101101001111	0	2	7	8	14	19	22
000111101100101011110101001111	0	2	7	8	14	19	23
000111101100101101111001001111	0	1	8	14	15	18	20
00011110110010111100110111	0	2	7	8	9	14	19
000111101100101111010010111101	10	11	13	14	15	20	24
000111101100110111010111	0	1	7	8	9	13	15
00011110110011100111100111	0	2	7	8	9	10	14
000111101100111010111011	0	1	2	7	8	14	18
00011110110011101100111101	10	11	14	15	16	21	24
000111101100111100100111101101	0	3	7	8	9	15	19
000111101100111100101011110101	11	13	14	15	16	21	24
000111101100111100101101111001	1	2	9	15	16	18	19
0001111011010001111011010111	0	2	7	8	9	15	19
0001111011010010111101010111	0	2	7	8	9	15	20
0001111011010011011110010111	0	1	8	9	10	14	16
00011110110100111011100111	0	2	7	8	9	10	15
00011110110100111100111011	0	2	3	7	8	9	15
0001111011010011110100111101	1	8	9	10	14	16	18
0001111011010100111101100111	0	2	7	8	9	10	16
0001111011010101011110100111	0	1	2	3	4	9	11
000111101101010111011011	0	1	2	3	7	8	10
00011110110101100111101011	0	2	3	4	7	8	9
00011110110101101011110011	0	1	2	8	9	15	19
000111101101011011011101	1	2	3	7	8	10	13
0001111011010111001011110101	1	7	13	14	15	16	18
0001111011010111001101111001	1	2	3	8	10	13	18
000111101101100100111101101011	0	2	3	4	7	8	11
000111101101100101011110101011	0	2	3	4	5	7	8
000111101101100101101111001011	0	1	8	14	15	20	23
0001111011011001011101110011	1	7	13	14	19	20	23
0001111011011001011110011101	1	7	13	14	15	19	23
000111101101100110011110110011	0	7	8	14	15	20	23
000111101101100110101111010011	0	1	2	9	10	16	20
00011110110110011011101101	0	1	7	8	9	15	19
0001111011011001110011110101	1	7	13	14	15	16	19
0001111011011001110101111001	1	2	3	9	15	18	19
000111101101101000111101101101	1	7	13	14	15	20	23
000111101101101001011110101101	0	7	13	14	15	20	23
000111101101101001101111001101	0	1	8	9	10	16	20
0001111011011010011101110101	1	7	13	14	15	16	20
000111101101101001111001111001	1	7	10	13	14	15	20
000111101101101010011110110101	0	7	8	9	10	16	20
000111101101101010101111010101	0	1	2	3	4	11	16
000111101101101010110111100101	1	2	3	4	7	11	16
0001111011011010101110111001	0	1	2	3	7	10	15
000111101101101011001111011001	1	2	7	13	18	19	23
000111101101101011010111101001	0	1	2	9	15	18	19
001001001111011010110101101111	1	2	3	7	10	16	20
001001010111101010110101101111	0	7	13	16	18	19	20
001001011011110010110101101111	0	1	8	11	14	15	16
0010010111011100110101101111	1	2	3	7	10	11	16
0010010111100111010101101111	1	2	3	4	7	10	16
001001011110100111100101101111	1	2	9	15	16	19	22
0010010111101010111001101111	0	7	10	13	14	15	18
0010010111101011001110101111	0	7	10	13	14	15	19
001001011110101101001111001111	0	7	10	13	14	15	20
0010010111101011010101110111	0	1	2	3	7	10	16
001001011110101101011001111011	0	7	10	11	13	14	15
001001011110101101011010111101	0	1	2	9	15	19	22
001001100111101100110101101111	0	7	8	11	14	15	16
001001101011110100110101101111	0	1	2	5	9	10	11
00100110111011010101101111	0	1	4	7	8	9	10
0010011011110010111001101111	0	1	4	8	9	10	14
0010011011110011001110101111	0	1	2	8	14	18	22
001001101111001101001111001111	0	1	4	8	9	10	16
0010011011110011010101110111	0	1	2	3	7	10	11
001001101111001101011001111011	0	1	4	5	8	9	10
001001101111001101011010111101	0	1	2	9	15	19	23
0010011100111101010101101111	0	1	8	14	18	19	23
0010011101011110010101101111	0	1	2	8	14	19	20
00100111011011100101101111	0	1	8	14	15	18	19
00100111011100111001101111	0	1	8	9	14	18	19
00100111011101001110101111	0	1	2	8	14	18	19
0010011101110101001111001111	1	2	8	14	19	20	22
00100111011101010101110111	0	1	2	3	4	7	10
0010011101110101011001111011	0	1	7	13	18	19	23
0010011101110101011010111101	0	1	2	9	15	19	20
001001111001011110100101101111	0	1	8	14	15	16	18
00100111100111011001101111	0	1	8	9	14	15	18
001001111001111001001111001111	1	4	8	9	10	13	16
0010011110011110010101110111	1	4	8	9	10	11	13
001001111001111001011001111011	0	7	8	14	19	20	22
001001111001111001011010111101	0	1	2	9	15	16	19
0010011110100111101001101111	0	1	8	9	10	14	18
001001111010110110101111	0	1	2	8	9	14	18
00100111101011100101110111	0	3	7	8	9	10	13
0010011110101110011001111011	0	3	4	7	8	9	13
0010011110101110011010111101	0	1	2	9	10	15	19
0010011110110010111100101111	0	3	7	8	9	14	19
00100111101100110111001111	0	3	7	8	9	14	15
00100111101100111001110111	0	3	7	8	9	10	14
0010011110110011101001111011	0	3	4	7	8	9	14
0010011110110011101010111101	0	1	2	3	9	15	19
001001111011010010111101001111	0	3	7	8	9	15	20
00100111101101001110110111	0	3	7	8	9	10	15
001001111011010011110010111101	11	13	16	18	19	20	24
0010011110110101001111010111	0	3	7	8	9	10	16
0010011110110101010111100111	0	1	2	3	4	8	11
00100111101101010110111011	0	1	7	8	14	19	22
0010011110110101011100111101	1	2	3	4	8	11	13
001001111011010110010111101011	0	3	4	5	7	8	9
001001111011010110011011110011	0	1	8	9	15	20	23
0010011110110101100111011101	1	7	13	18	19	20	23
001001111011010110100111101101	0	7	8	9	15	20	23
001001111011010110101011110101	0	1	2	3	10	16	20
001010010111101011010101101111	0	7	11	13	14	15	16
001010011011110011010101101111	0	1	5	8	9	10	11
0010100111011101010101101111	0	1	7	13	18	22	23
001010011110011110010101101111	0	1	8	14	19	20	22
0010100111101011100101101111	0	1	8	14	15	19	22
0010100111101100111001101111	0	1	8	9	14	19	22
0010100111101101001110101111	0	1	2	8	14	19	22
001010011110110101001111001111	0	4	7	8	9	10	16
0010100111101101010101110111	0	1	2	3	4	7	11
001010011110110101011001111011	0	4	5	7	8	9	10
001010011110110101011010111101	0	1	2	9	15	20	23
001010100111101101010101101111	0	5	7	8	9	10	11
001010101011110101010101101111	1	2	3	4	5	6	7
001010101101111001010101101111	0	1	8	14	19	23	24
0010101011101110010101101111	0	1	8	14	19	20	23
0010101011110011100101101111	0	1	8	14	15	19	23
0010101011110100111001101111	0	1	8	9	14	19	23
0010101011110101001110101111	0	1	2	8	14	19	23
001010101111010101001111001111	1	8	9	10	11	12	13
0010101011110101010101110111	0	1	2	3	4	5	7
001010101111010101011001111011	2	3	4	5	6	7	8
001010101111010101011010111101	0	1	2	9	15	20	24
001010110011110110010101101111	0	1	8	14	19	20	24
001010110101111010010101101111	0	1	2	9	15	20	21
00101011011101100101101111	0	1	7	8	14	19	20
0010101110011110100101101111	0	1	8	14	15	16	19
001010111011011001101111	0	1	8	9	14	15	19
00101011101110010101110111	1	7	8	14	19	20	23
0010101110111001011001111011	0	7	8	14	19	20	23
0010101110111001011010111101	0	1	2	9	15	16	20
001010111100110110101111	0	1	2	8	9	14	19
00101011110011100101110111	1	7	8	14	15	19	23
0010101111001110011001111011	0	7	8	14	15	19	23
0010101111001110011010111101	0	1	2	9	10	15	20
0010101111010010111100101111	11	13	14	15	16	20	24
00101011110100110111001111	1	2	8	9	10	11	13
00101011110100111001110111	1	7	8	9	14	19	23
0010101111010011101001111011	0	7	8	9	14	19	23
0010101111010011101010111101	0	1	2	3	9	15	20
001010111101010010111101001111	1	8	14	15	16	17	18
00101011110101001110110111	1	2	7	8	14	19	23
001010111101010011110010111101	1	8	14	19	20	21	22
0010101111010101001111010111	0	7	8	9	10	11	13
0010101111010101010111100111	0	1	2	3	4	5	8
00101011110101010110111011	0	1	7	8	14	19	23
0010101111010101011100111101	0	7	13	18	19	20	22
001010111101010110010111101011	3	4	5	6	7	8	9
001010111101010110011011110011	0	1	8	9	15	20	24
0010101111010101100111011101	0	7	13	18	19	20	23
001010111101010110100111101101	0	7	13	18	19	20	24
001010111101010110101011110101	0	1	2	3	10	16	21
001011001011110101100101101111	0	1	8	14	15	20	24
001011001101111001100101101111	0	1	8	14	15	20	21
0010110011101110100101101111	0	1	8	14	15	16	20
00101100111101011001101111	0	1	8	9	14	15	20
001011001111011001011001111011	0	7	8	14	19	20	24
001011001111011001011010111101	0	1	2	9	15	16	21
001011010011110110100101101111	0	1	8	14	15	16	21
001011010101111010100101101111	0	1	2	3	10	16	17
00101101011110011001101111	0	1	2	8	9	15	16
001011010111101001011010111101	0	1	2	9	15	16	17
001011011011101001101111	0	1	8	9	10	14	15
0010110111010110101111	0	1	2	8	9	14	15
001011011101100101110111	0	1	7	8	14	15	19
00101101110110011001111011	0	1	7	8	14	15	20
00101101110110011010111101	0	1	2	9	10	15	16
0010111001011110101001101111	0	1	8	9	10	11	14
001011100111100110101111	0	1	2	8	9	10	14
00101110011110100101110111	1	7	8	14	15	16	19
0010111001111010011001111011	0	7	8	14	15	16	19
0010111001111010011010111101	0	1	2	9	10	11	15
0010111010111010101111	0	1	2	3	8	9	14
001011101100111100101111	10	11	14	15	16	20	24
0010111011010111001111	1	2	3	8	9	10	13
0010111011011001110111	1	7	8	13	14	15	19
001011101101101001111011	0	7	8	9	14	15	19
001011101101101010111101	0	1	2	3	9	10	15
0010111011100110010111101011	0	7	13	14	19	20	23
0010111011100110011011110011	0	1	8	9	15	16	20
00101110111001100111011101	1	7	8	14	15	16	20
0010111011100110100111101101	0	7	8	9	15	16	20
0010111011100110101011110101	0	1	2	3	10	11	16
00101111001100111101001111	1	8	9	14	15	16	18
0010111100110110110111	1	2	7	8	9	10	13
00101111001101110010111101	1	8	13	14	15	16	18
00101111001110010111100111	1	8	13	14	15	19	23
001011110011100110111011	0	1	7	8	9	14	19
00101111001110011100111101	1	8	13	14	15	16	19
0010111100111010010111101011	0	7	13	14	15	19	23
0010111100111010011011110011	0	1	8	9	10	15	20
00101111001110100111011101	1	7	8	9	10	15	20
0010111100111010100111101101	0	7	8	9	10	15	20
0010111100111010101011110101	0	1	2	3	4	10	16
001011110100101111010010111101	2	9	15	16	17	19	22
001011110100110111010111	0	1	7	8	9	10	13
00101111010011100111100111	1	8	14	15	18	19	23
001011110100111010111011	0	1	2	7	8	14	19
00101111010011101100111101	1	8	14	15	16	18	19
0010111101010010111101010111	0	7	13	14	15	16	18
00101111010100111011100111	1	2	8	13	14	19	23
00101111010100111100111011	1	8	14	15	19	20	22
0010111101010011110100111101	1	8	14	15	16	19	22
0010111101010100111101100111	0	7	8	9	10	11	14
0010111101010101011110100111	0	1	2	3	4	5	9
001011110101010111011011	0	1	2	3	4	7	8
00101111010101100111101011	0	7	13	14	18	19	23
00101111010101101011110011	0	1	2	8	9	15	20
001011110101011011011101	0	7	13	14	15	18	19
001011110101100110011110110011	0	7	13	14	19	20	24
001011110101100110101111010011	0	1	2	9	10	16	21
00101111010110011011101101	0	1	7	8	9	15	20
0010111101011001110011110101	0	7	13	14	15	16	19
001011110101101001011110101101	0	7	13	14	15	20	24
001011110101101001101111001101	0	1	8	9	10	16	21
0010111101011010011101110101	0	7	13	14	15	16	20
001011110101101010011110110101	0	7	13	14	15	16	21
001011110101101010101111010101	0	1	2	3	4	11	17
001100110011110110011001101111	0	1	8	9	15	16	21
001100110101111010011001101111	0	1	2	9	10	16	17
00110011011101101001101111	0	1	7	8	9	15	16
0011001110011110101001101111	0	1	8	9	10	11	15
001100111011100110101111	0	1	2	8	9	10	15
0011001110111010011001111011	0	7	8	14	15	16	20
0011001110111010011010111101	0	1	2	9	10	11	16
001100111100111010101111	0	1	2	3	8	9	15
001100111101010111001111	0	7	8	13	14	15	18
001100111101011001110111	0	7	8	13	14	15	19
00110011110101101001111011	0	7	8	13	14	15	20
00110011110101101010111101	0	1	2	3	9	10	16
001100111101100110100111101101	0	7	8	14	15	16	21
001100111101100110101011110101	0	1	2	3	10	11	17
001101001101111001101001101111	0	1	8	9	10	16	17
0011010011101110101001101111	0	1	8	9	10	11	16
00110100111101100110101111	0	1	2	8	9	10	16
001101001111011010011010111101	0	1	2	9	10	11	17
001101010011110110101001101111	0	1	8	9	10	11	17
001101010101111010101001101111	0	1	2	3	4	11	12
00110101011110100110101111	0	1	2	3	9	10	11
001101010111101010011010111101	0	1	2	3	10	11	12
0011010111011010101111	0	1	2	3	8	9	10
001101100111101010101111	0	1	2	3	4	8	9
0011011011100111001111	1	2	7	8	9	10	14
0011011011101001110111	1	2	7	8	9	10	15
001101101110101001111011	0	7	8	9	10	14	15
001101101110101010111101	0	1	2	3	4	9	10
0011011100111011001111	1	2	8	9	10	13	14
001101110100111101001111	1	2	8	9	10	14	18
00110111010110110111	0	1	7	8	9	13	14
0011011101100110111011	0	1	7	8	9	14	15
001101110110011100111101	0	1	7	8	9	10	14
001101110110100111011101	0	1	7	8	9	10	15
00110111011010100111101101	0	1	7	8	9	10	16
00110111011010101011110101	0	1	2	3	4	10	11
0011100111011011001111	1	7	8	9	13	14	19
00111001111010011100111101	1	8	9	14	18	19	23
00111001111010100111011101	1	2	8	14	18	19	23
0011100111101010100111101101	0	7	8	9	10	11	15
0011100111101010101011110101	0	1	2	3	4	5	10
001110100111101011001111	0	7	8	9	13	14	19
0011101011011101001111	1	2	3	7	8	9	15
00111010111010110111	0	1	2	7	8	13	14
00111011010111010111	0	1	2	7	8	9	13
00111011011010111011	0	1	2	7	8	9	14
0011101101101100111101	1	2	7	8	13	14	19
00111011101010011101110101	1	2	8	14	19	22	23
0011101110101010011110110101	0	7	8	9	10	11	16
0011101110101010101111010101	0	1	2	3	4	5	11
001111010100111101011011	0	7	8	9	10	13	14
0011110101011011101011	0	1	7	8	13	14	19
0011110101011101011101	0	1	2	3	7	8	13
0011110101101011101101	0	1	2	7	8	9	15
001111011010101001111011010101	0	7	8	9	10	11	17
001111011010101010111101010101	0	1	2	3	4	5	12
01010111011010110111	0	1	2	3	7	8	9
011011011011011011	1	2	7	8	9	13	14
0101010101010111101010101010101111	0	1	2	3	4	5	6	7
0000100101111010110101101101101111	0	2	3	8	11	15	16	17
0000100110111100110101101101101111	1	2	3	8	11	12	15	16
00001001110111010101101101101111	0	1	8	10	15	17	21	22
0000100111100111100101101101101111	1	2	8	10	15	17	18	22
00001001111010111001101101101111	1	2	3	9	15	17	21	22
00001001111011001110101101101111	1	2	3	8	10	15	17	22
0000100111101101001111001101101111	1	9	10	11	15	18	21	22
00001001111011010101110101101111	0	1	2	3	8	11	15	16
0000100111101101011001111001101111	1	8	10	15	17	21	22	27
00001001111011010110101110101111	0	1	2	8	10	15	17	22
0000100111101101011011001111001111	1	8	10	15	17	18	21	22
00001001111011010110110101110111	1	2	3	8	11	15	16	21
0000100111101101011011011001111011	1	2	3	8	11	15	16	22
0000101001111011010101101101101111	1	2	3	4	8	12	15	16
0000101010111101010101101101101111	0	8	15	17	21	23	26	27
0000101011011110010101101101101111	0	1	9	11	16	18	22	23
00001010111011100101101101101111	1	2	8	10	15	17	18	23
00001010111100111001101101101111	1	2	8	10	11	15	17	23
00001010111101001110101101101111	1	2	3	8	10	15	17	23
0000101011110101001111001101101111	1	9	10	11	12	15	21	22
00001010111101010101110101101111	0	1	2	3	4	8	15	16
0000101011110101011001111001101111	0	8	10	15	17	21	22	27
00001010111101010110101110101111	0	1	2	8	10	15	17	23
0000101011110101011011001111001111	0	8	10	15	17	18	21	22
00001010111101010110110101110111	0	8	10	11	15	17	21	22
0000101011110101011011011001111011	0	3	8	10	15	17	21	22
0000101011110101011011011010111101	0	2	8	10	15	17	21	22
0000101100111101100101101101101111	0	8	9	11	16	18	22	23
0000101101011110100101101101101111	0	1	2	4	10	12	17	18
0000101101101111000101101101101111	1	2	10	16	21	23	26	27
000010110111011001101101101111	0	1	3	8	9	11	16	17
00001011011110001110101101101111	0	1	3	9	11	15	16	17
0000101101111001001111001101101111	0	1	3	9	11	16	17	21
00001011011110010101110101101111	0	1	3	9	11	16	17	22
0000101101111001011001111001101111	0	1	3	9	11	16	17	23
00001011011110010110101110101111	0	1	2	8	10	15	17	18
0000101101111001011011001111001111	0	1	3	9	11	12	16	17
00001011011110010110110101110111	0	1	2	8	10	16	21	26
0000101101111001011011011001111011	10	11	16	18	22	24	25	26
0000101101111001011011011010111101	1	2	8	10	15	17	18	21
00001011100111101001101101101111	1	2	8	10	11	12	15	17
00001011101011110001101101101111	0	1	2	9	15	17	21	22
0000101110110110101101101111	1	2	3	8	10	11	15	17
00001011101110001111001101101111	1	2	8	10	11	16	21	22
000010111011100101110101101111	1	2	3	8	10	16	21	22
00001011101110011001111001101111	1	3	8	9	11	16	17	23
000010111011100110101110101111	0	1	2	8	10	11	15	17
00001011101110011011001111001111	1	2	9	15	17	21	22	27
000010111011100110110101110111	0	1	2	8	10	16	21	22
00001011101110011011011001111011	1	2	9	15	17	18	21	22
00001011101110011011011010111101	1	2	3	11	15	16	17	21
00001011110001111010101101101111	0	2	8	9	15	17	21	22
00001011110010111100101101101111	1	2	8	10	16	17	18	21
000010111100110111001101101111	1	2	8	10	11	16	17	21
000010111100111001110101101111	1	2	3	8	10	16	17	21
00001011110011101001111001101111	1	3	9	11	15	16	17	23
000010111100111010101110101111	0	1	2	3	8	10	15	17
00001011110011101011001111001111	1	3	9	11	12	15	16	17
000010111100111010110101110111	0	1	2	8	10	16	17	21
00001011110011101011011001111011	10	11	12	16	18	22	24	26
00001011110011101011011010111101	1	2	3	11	15	16	17	22
0000101111010001111011001101101111	1	2	8	10	11	16	18	21
0000101111010010111101001101101111	1	2	8	10	11	12	16	21
0000101111010011011110001101101111	0	1	9	10	11	15	21	22
000010111101001110110101101111	1	2	3	8	10	11	16	21
0000101111010011110001111001101111	1	3	9	10	15	17	21	23
00001011110100111100101110101111	1	3	9	11	16	17	18	21
0000101111010011110011001111001111	1	3	9	11	12	16	17	21
00001011110100111100110101110111	0	1	2	8	10	11	16	21
0000101111010011110011011001111011	1	9	10	11	15	21	22	27
0000101111010011110011011010111101	1	2	3	11	15	16	17	23
00001011110101001111010101101111	0	8	9	10	11	15	21	22
00001011110101010111100101101111	0	1	2	3	4	9	16	17
000010111101010110111001101111	0	2	8	10	15	16	21	22
000010111101010111001110101111	0	2	8	10	15	16	17	21
00001011110101011101001111001111	0	2	8	10	11	15	16	21
000010111101010111010101110111	0	1	2	3	8	10	16	21
00001011110101011101011001111011	0	1	2	3	8	15	16	22
00001011110101011101011010111101	0	1	2	3	8	15	16	17
0000101111010110001111011001101111	0	2	3	4	8	9	16	17
0000101111010110010111101001101111	0	2	8	10	15	16	22	27
0000101111010110011011110001101111	0	1	9	10	15	17	21	23
000010111101011001110110101111	0	2	8	10	15	16	17	22
0000101111010110011110001111001111	0	2	8	10	11	15	16	22
00001011110101100111100101110111	0	2	3	8	10	15	16	22
0000101111010110011110011001111011	10	11	12	15	16	22	23	28
0000101111010110011110011010111101	1	2	3	11	12	15	16	17
00001011110101101001111010101111	0	2	8	10	15	16	17	23
00001011110101101010111100101111	0	1	2	3	9	11	16	18
000010111101011010110111001111	0	2	8	10	11	15	16	17
000010111101011010111001110111	0	2	3	8	10	15	16	17
00001011110101101011101001111011	1	2	3	9	11	16	18	21
00001011110101101011101010111101	0	1	2	8	10	15	17	21
0000101111010110110001111011001111	0	2	3	8	9	11	16	18
0000101111010110110010111101001111	0	2	8	10	11	12	15	16
0000101111010110110011011110001111	0	1	9	10	15	17	22	26
000010111101011011001110110111	0	2	3	8	10	11	15	16
0000101111010110110011110001111011	10	11	12	16	22	23	26	28
0000101111010110110011110010111101	10	11	12	16	22	23	24	26
00001011110101101101001111010111	0	2	3	4	8	10	15	16
00001011110101101101010111100111	0	1	2	3	9	11	17	22
000010111101011011010110111011	1	2	3	8	15	16	21	22
00001011110101101101011100111101	1	2	3	8	15	16	17	21
0000101111010110110110001111011011	0	2	3	8	9	11	17	22
0000101111010110110110010111101011	1	2	3	8	15	16	22	27
0000101111010110110110011011110011	1	2	10	11	18	21	22	23
00001011110101101101100111011101	1	2	3	8	15	16	17	22
0000101111010110110110100111101101	1	2	3	8	15	16	17	23
0000101111010110110110101011110101	0	1	2	3	11	15	16	17
0000110001111011011001101101101111	1	2	8	10	11	15	18	23
0000110010111101011001101101101111	0	8	11	15	16	18	22	23
0000110011011110011001101101101111	0	1	4	9	10	12	17	18
00001100111011101001101101101111	1	2	8	10	11	12	15	18
0000110011110011110001101101101111	1	2	4	8	10	11	15	18
000011001111010110101101101111	0	3	8	9	11	15	16	17
0000110011110110001111001101101111	0	3	8	9	11	16	17	21
00001100111101100101110101101111	0	3	8	9	11	16	17	22
0000110011110110011001111001101111	0	3	8	9	11	16	17	23
00001100111101100110101110101111	0	1	2	8	10	11	15	18
0000110011110110011011001111001111	0	3	8	9	11	12	16	17
00001100111101100110110101110111	0	1	2	8	10	16	22	26
0000110011110110011011011001111011	10	11	16	18	19	22	25	26
0000110011110110011011011010111101	1	2	8	10	11	15	18	21
0000110100111101101001101101101111	0	4	8	9	10	12	17	18
0000110101011110101001101101101111	1	2	8	10	11	12	13	15
0000110101101111001001101101101111	0	1	9	16	21	23	26	27
00001101011101110001101101101111	1	2	4	8	10	11	12	15
000011010111100110101101101111	1	2	3	8	10	11	12	15
0000110101111010001111001101101111	1	2	8	10	11	16	22	27
00001101011110100101110101101111	1	2	3	8	10	16	22	27
0000110101111010011001111001101111	1	9	10	15	17	18	19	21
00001101011110100110101110101111	0	1	2	8	10	11	12	15
0000110101111010011011001111001111	10	11	15	16	18	19	20	22
00001101011110100110110101110111	0	1	2	8	10	16	22	27
0000110101111010011011011001111011	1	9	16	21	23	24	26	27
0000110101111010011011011010111101	1	2	8	10	11	12	15	21
0000110110011110110001101101101111	0	8	9	16	21	23	26	27
0000110110101111010001101101101111	0	1	2	10	16	18	22	23
0000110110110111100001101101101111	1	2	8	10	16	18	22	23
0000110110111010101101101111	0	1	8	9	15	17	21	22
0000110110111100001111001101101111	1	2	10	15	16	18	22	23
00001101101111000101110101101111	1	2	10	16	18	21	22	23
0000110110111100011001111001101111	1	2	10	16	18	22	23	26
00001101101111000110101110101111	0	1	2	4	8	10	11	15
0000110110111100011011001111001111	0	1	9	15	17	21	22	27
00001101101111000110110101110111	0	1	2	8	10	16	22	23
0000110110111100011011011001111011	0	1	9	15	17	18	21	22
0000110110111100011011011010111101	0	1	9	11	15	17	21	22
000011011100111100101101101111	1	2	8	10	16	17	18	22
0000110111010111001101101111	1	2	3	9	10	15	21	22
0000110111011001110101101111	1	2	3	8	10	16	17	22
000011011101101001111001101111	1	9	10	11	15	17	18	21
0000110111011010101110101111	0	1	2	3	8	10	11	15
000011011101101011001111001111	1	8	9	15	17	21	22	27
0000110111011010110101110111	0	1	2	8	10	16	17	22
000011011101101011011001111011	1	8	9	15	17	18	21	22
000011011101101011011010111101	1	2	3	11	16	17	21	22
0000110111100001111011001101101111	1	2	8	10	11	16	18	22
0000110111100010111101001101101111	1	2	8	10	11	12	16	22
0000110111100011011110001101101111	0	1	3	9	10	15	21	22
000011011110001110110101101111	1	2	3	8	10	11	16	22
0000110111100011110001111001101111	1	3	9	10	15	17	18	21
00001101111000111100101110101111	10	11	12	18	22	23	26	28
0000110111100011110011001111001111	1	9	10	15	17	18	22	27
00001101111000111100110101110111	0	1	2	8	10	11	16	22
0000110111100011110011011001111011	1	3	9	10	15	21	22	27
0000110111100011110011011010111101	1	2	3	11	16	17	21	23
00001101111001001111010101101111	0	3	8	9	10	15	21	22
00001101111001010111100101101111	10	11	18	22	23	24	25	26
000011011110010110111001101111	1	2	9	10	15	17	18	21
000011011110010111001110101111	10	11	12	18	22	23	24	26
00001101111001011101001111001111	1	9	10	11	15	17	22	27
000011011110010111010101110111	0	1	2	3	8	10	16	22
00001101111001011101011001111011	10	11	12	15	16	18	23	28
00001101111001011101011010111101	1	2	3	11	16	17	18	21
0000110111100110001111011001101111	10	11	18	19	22	23	25	26
0000110111100110010111101001101111	1	9	16	17	21	23	24	26
0000110111100110011011110001101111	0	1	9	10	15	17	18	21
000011011110011001110110101111	1	8	9	10	15	17	18	21
0000110111100110011110001111001111	1	3	9	10	15	17	22	27
00001101111001100111100101110111	10	17	18	22	24	25	26	27
0000110111100110011110011001111011	2	10	11	16	18	19	22	26
0000110111100110011110011010111101	1	2	3	11	12	16	17	21
00001101111001101001111010101111	0	8	9	10	15	17	18	21
00001101111001101010111100101111	0	1	2	3	9	11	12	16
000011011110011010110111001111	1	2	3	8	9	11	12	16
000011011110011010111001110111	1	2	3	9	11	12	15	16
00001101111001101011101001111011	1	2	3	9	11	12	16	21
00001101111001101011101010111101	0	1	2	8	10	11	15	21
0000110111100110110001111011001111	0	2	3	8	9	11	12	16
0000110111100110110010111101001111	11	12	15	16	17	19	20	23
0000110111100110110011011110001111	0	1	9	10	15	17	22	27
000011011110011011001110110111	1	8	9	10	15	17	22	27
0000110111100110110011110001111011	1	9	15	17	18	21	22	27
0000110111100110110011110010111101	1	9	11	15	17	21	22	27
00001101111001101101001111010111	0	8	9	10	15	17	22	27
00001101111001101101010111100111	0	1	2	3	9	11	17	23
000011011110011011010110111011	1	2	3	8	9	11	17	23
00001101111001101101011100111101	1	2	3	9	11	15	17	23
0000110111100110110110001111011011	0	2	3	8	9	11	17	23
0000110111100110110110010111101011	1	9	15	17	18	19	21	22
0000110111100110110110011011110011	1	2	10	11	18	22	23	26
00001101111001101101100111011101	1	9	11	15	17	18	21	22
0000110111100110110110100111101101	1	9	10	11	18	22	23	26
0000110111100110110110101011110101	0	1	2	3	11	16	17	21
0000110111100110110110101101111001	1	2	3	8	11	16	17	21
00001110001111011010101101101111	1	2	3	4	8	10	12	15
00001110010111101010101101101111	0	8	15	16	21	23	26	27
00001110011011110010101101101111	0	1	9	10	16	18	22	23
000011100111011100101101101111	1	2	8	10	16	17	18	23
000011100111100111001101101111	1	2	8	10	11	16	17	23
000011100111101001110101101111	1	2	3	8	10	16	17	23
00001110011110101001111001101111	1	9	10	11	12	15	17	21
000011100111101010101110101111	0	1	2	3	4	8	10	15
00001110011110101011001111001111	0	8	9	15	17	21	22	27
000011100111101010110101110111	0	1	2	8	10	16	17	23
00001110011110101011011001111011	0	8	9	15	17	18	21	22
00001110011110101011011010111101	0	8	9	11	15	17	21	22
00001110100111101100101101101111	0	8	9	10	16	18	22	23
00001110101011110100101101101111	0	1	2	3	10	12	17	18
00001110101101111000101101101111	1	2	10	15	16	21	26	27
0000111010111011001101101111	0	1	2	8	9	11	16	17
000011101011110001110101101111	0	1	2	9	11	15	16	17
00001110101111001001111001101111	0	1	2	9	11	16	17	21
000011101011110010101110101111	0	1	2	9	11	16	17	22
00001110101111001011001111001111	0	1	2	9	11	16	17	23
000011101011110010110101110111	0	1	2	8	10	16	17	18
00001110101111001011011001111011	0	1	2	9	11	12	16	17
00001110101111001011011010111101	0	1	2	10	15	16	21	26
000011101100111101001101101111	1	2	10	15	16	21	22	27
000011101101011110001101101111	0	1	2	9	10	15	21	22
00001110110110110101101111	1	2	10	15	16	17	21	22
000011101101110001111001101111	1	2	10	11	15	16	21	22
0000111011011100101110101111	1	2	3	10	15	16	21	22
000011101101110011001111001111	1	2	8	9	11	16	17	23
0000111011011100110101110111	0	1	2	8	10	11	16	17
000011101101110011011001111011	1	2	8	9	11	12	16	17
000011101101110011011010111101	0	1	2	10	15	16	21	22
000011101110001111010101101111	0	2	8	9	10	15	21	22
000011101110010111100101101111	1	2	10	15	16	17	18	21
0000111011100110111001101111	1	2	10	11	15	16	17	21
0000111011100111001110101111	1	2	3	10	15	16	17	21
000011101110011101001111001111	1	2	9	11	15	16	17	23
0000111011100111010101110111	0	1	2	3	8	10	16	17
000011101110011101011001111011	1	2	9	11	12	15	16	17
000011101110011101011010111101	0	1	2	10	15	16	17	21
00001110111010001111011001101111	1	2	10	11	15	16	18	21
00001110111010010111101001101111	1	2	10	11	12	15	16	21
00001110111010011011110001101111	0	1	9	10	11	15	17	21
0000111011101001110110101111	1	2	3	10	11	15	16	21
00001110111010011110001111001111	1	2	9	11	16	17	21	23
000011101110100111100101110111	1	2	9	11	16	17	18	21
00001110111010011110011001111011	1	2	9	11	12	16	17	21
00001110111010011110011010111101	0	1	2	10	11	15	16	21
000011101110101001111010101111	0	8	9	10	11	15	17	21
000011101110101010111100101111	0	1	2	3	4	9	11	16
0000111011101010110111001111	0	1	8	10	15	16	21	22
0000111011101010111001110111	0	1	8	10	15	16	17	21
000011101110101011101001111011	0	1	8	10	11	15	16	21
000011101110101011101010111101	0	1	2	3	10	15	16	21
00001110111010110001111011001111	0	1	8	10	15	16	22	26
00001110111010110010111101001111	0	1	8	10	15	16	22	27
00001110111010110011011110001111	0	1	8	10	15	16	22	23
0000111011101011001110110111	0	1	8	10	15	16	17	22
00001110111010110011110001111011	0	1	8	10	11	15	16	22
00001110111010110011110010111101	0	1	3	8	10	15	16	22
000011101110101101001111010111	0	1	8	10	15	16	17	23
000011101110101101010111100111	0	1	2	3	9	11	17	18
0000111011101011010110111011	0	1	8	10	11	15	16	17
000011101110101101011100111101	0	1	3	8	10	15	16	17
00001110111010110110001111011011	0	1	8	10	11	15	16	18
00001110111010110110010111101011	0	1	8	10	11	12	15	16
00001110111010110110011011110011	0	1	4	8	10	11	15	16
000011101110101101100111011101	0	1	3	8	10	11	15	16
00001110111010110110100111101101	0	1	3	4	8	10	15	16
00001110111010110110101011110101	0	1	2	3	11	16	17	22
00001110111010110110101101111001	1	2	3	8	10	15	21	22
0000111100001111011011001101101111	1	2	8	10	11	16	18	23
0000111100010111101011001101101111	0	8	10	15	16	18	22	23
0000111100011011110011001101101111	0	1	3	9	10	12	17	18
00001111000111011101001101101111	1	2	10	15	16	22	26	27
0000111100011110011110001101101111	1	2	10	15	16	22	23	26
000011110001111010110101101111	0	2	8	9	11	15	16	17
0000111100011110110001111001101111	0	2	8	9	11	16	17	21
00001111000111101100101110101111	0	2	8	9	11	16	17	22
0000111100011110110011001111001111	0	2	8	9	11	16	17	23
00001111000111101100110101110111	0	1	2	8	10	11	16	18
0000111100011110110011011001111011	0	2	8	9	11	12	16	17
0000111100011110110011011010111101	0	1	2	10	15	16	22	26
0000111100100111101101001101101111	0	3	8	9	10	12	17	18
0000111100101011110101001101101111	1	2	8	10	11	12	13	16
0000111100101101111001001101101111	0	1	9	16	17	21	26	27
00001111001011101110001101101111	1	2	10	15	16	22	23	27
000011110010111100110101101111	1	2	10	15	16	17	22	27
0000111100101111010001111001101111	1	2	10	11	15	16	22	27
00001111001011110100101110101111	1	2	3	10	15	16	22	27
0000111100101111010011001111001111	1	9	10	15	17	18	19	22
00001111001011110100110101110111	0	1	2	8	10	11	12	16
0000111100101111010011011001111011	10	11	15	16	18	19	20	23
0000111100101111010011011010111101	0	1	2	10	15	16	22	27
0000111100110011110110001101101111	0	8	9	16	17	21	26	27
0000111100110101111010001101101111	0	1	2	10	11	16	22	23
0000111100110111010101101111	0	1	8	9	10	15	21	22
0000111100110111100001111001101111	1	2	10	11	15	16	22	23
00001111001101111000101110101111	1	2	10	11	16	21	22	23
0000111100110111100011001111001111	1	2	10	11	16	22	23	26
00001111001101111000110101110111	0	1	2	4	8	10	11	16
0000111100110111100011011001111011	0	1	9	10	15	21	22	27
0000111100110111100011011010111101	0	1	2	10	15	16	22	23
000011110011100111100101101111	1	2	10	15	16	17	18	22
0000111100111010111001101111	1	2	10	11	15	16	17	22
0000111100111011001110101111	1	2	3	10	15	16	17	22
000011110011101101001111001111	1	9	10	11	15	17	18	22
0000111100111011010101110111	0	1	2	3	8	10	11	16
000011110011101101011001111011	1	8	9	10	15	21	22	27
000011110011101101011010111101	0	1	2	10	15	16	17	22
0000111100111100001111011001101111	1	2	10	11	15	16	18	22
0000111100111100010111101001101111	1	2	10	11	12	15	16	22
0000111100111100011011110001101111	0	1	3	9	10	15	17	21
000011110011110001110110101111	1	2	3	10	11	15	16	22
0000111100111100011110001111001111	1	3	9	10	15	17	18	22
00001111001111000111100101110111	10	12	17	18	22	24	26	27
0000111100111100011110011001111011	1	9	10	17	18	21	22	27
0000111100111100011110011010111101	0	1	2	10	11	15	16	22
00001111001111001001111010101111	0	3	8	9	10	15	17	21
00001111001111001010111100101111	11	16	18	22	23	24	25	26
000011110011110010110111001111	1	2	9	10	15	17	18	22
000011110011110010111001110111	10	15	16	17	21	23	24	27
00001111001111001011101001111011	1	9	10	11	17	21	22	27
00001111001111001011101010111101	0	1	2	3	10	15	16	22
0000111100111100110001111011001111	11	16	18	19	22	23	25	26
0000111100111100110010111101001111	1	9	16	17	21	23	24	27
0000111100111100110011011110001111	0	1	9	10	15	17	18	22
000011110011110011001110110111	1	8	9	10	15	17	18	22
0000111100111100110011110001111011	1	3	9	10	17	21	22	27
0000111100111100110011110010111101	10	12	15	16	18	22	23	28
00001111001111001101001111010111	0	8	9	10	15	17	18	22
00001111001111001101010111100111	0	1	2	3	9	11	12	17
000011110011110011010110111011	1	2	3	8	9	11	12	17
00001111001111001101011100111101	1	2	3	9	11	12	15	17
0000111100111100110110001111011011	0	2	3	8	9	11	12	17
0000111100111100110110010111101011	10	15	16	18	19	20	22	23
0000111100111100110110011011110011	0	1	9	10	17	21	22	27
00001111001111001101100111011101	1	8	9	10	17	21	22	27
0000111100111100110110100111101101	0	8	9	10	17	21	22	27
0000111100111100110110101011110101	0	1	2	3	11	16	17	23
0000111100111100110110101101111001	1	2	3	8	11	16	17	23
00001111010001111011010101101111	1	2	10	15	16	17	23	27
00001111010010111101010101101111	0	8	15	16	17	21	26	27
00001111010011011110010101101111	0	1	9	10	11	16	22	23
000011110100111011100101101111	1	2	10	15	16	17	18	23
000011110100111100111001101111	1	2	10	11	15	16	17	23
000011110100111101001110101111	1	2	3	10	15	16	17	23
00001111010011110101001111001111	1	9	10	11	12	15	17	22
000011110100111101010101110111	0	1	2	3	4	8	10	16
00001111010011110101011001111011	0	8	9	10	15	21	22	27
00001111010011110101011010111101	0	1	2	10	15	16	17	23
00001111010100111101100101101111	0	8	9	10	11	16	22	23
00001111010101011110100101101111	0	1	2	3	4	10	17	18
00001111010101101111000101101111	1	2	10	12	15	16	17	18
0000111101010111011001101111	0	1	2	3	8	9	16	17
000011110101011110001110101111	0	1	2	3	9	15	16	17
00001111010101111001001111001111	0	1	2	3	9	16	17	21
000011110101011110010101110111	0	1	2	3	9	16	17	22
00001111010101111001011001111011	0	1	2	3	9	16	17	23
00001111010101111001011010111101	0	1	2	10	15	16	17	18
000011110101100111101001101111	1	2	10	11	12	15	16	17
000011110101101011110001101111	0	1	2	9	10	15	17	21
00001111010110110110101111	1	2	3	10	11	15	16	17
000011110101101110001111001111	1	2	3	8	9	16	17	21
0000111101011011100101110111	1	2	3	8	9	16	17	22
000011110101101110011001111011	1	2	3	8	9	16	17	23
000011110101101110011010111101	0	1	2	10	11	15	16	17
000011110101110001111010101111	0	2	8	9	10	15	17	21
000011110101110010111100101111	10	11	12	17	22	23	24	26
0000111101011100110111001111	1	2	3	9	15	16	17	21
0000111101011100111001110111	1	2	3	9	15	16	17	22
000011110101110011101001111011	1	2	3	9	15	16	17	23
000011110101110011101010111101	0	1	2	3	10	15	16	17
00001111010111010001111011001111	10	11	12	17	23	24	26	27
00001111010111010010111101001111	1	9	16	17	18	21	23	27
00001111010111010011011110001111	0	1	9	10	11	15	17	22
0000111101011101001110110111	1	2	3	9	16	17	21	22
00001111010111010011110001111011	1	2	3	9	16	17	21	23
00001111010111010011110010111101	1	2	3	9	16	17	18	21
000011110101110101001111010111	0	8	9	10	11	15	17	22
000011110101110101010111100111	0	1	2	3	4	9	11	17
0000111101011101010110111011	0	1	2	8	15	16	21	22
000011110101110101011100111101	0	1	2	8	15	16	17	21
00001111010111010110001111011011	0	1	2	8	15	16	22	26
00001111010111010110010111101011	0	1	2	8	15	16	22	27
00001111010111010110011011110011	0	1	2	8	15	16	22	23
000011110101110101100111011101	0	1	2	8	15	16	17	22
00001111010111010110100111101101	0	1	2	8	15	16	17	23
00001111010111010110101011110101	0	1	2	3	11	16	17	18
00001111010111010110101101111001	0	1	2	8	11	15	16	17
0000111101100001111011011001101111	1	2	10	11	15	16	18	23
0000111101100010111101011001101111	0	8	10	11	15	16	22	23
0000111101100011011110011001101111	0	1	3	4	9	10	17	18
00001111011000111011101001101111	1	2	10	11	12	15	16	18
0000111101100011110011110001101111	1	2	4	10	11	15	16	18
000011110110001111010110101111	0	2	3	8	9	15	16	17
0000111101100011110110001111001111	0	2	3	8	9	16	17	21
00001111011000111101100101110111	0	2	3	8	9	16	17	22
0000111101100011110110011001111011	0	2	3	8	9	16	17	23
0000111101100011110110011010111101	0	1	2	10	11	15	16	18
0000111101100100111101101001101111	0	3	4	8	9	10	17	18
0000111101100101011110101001101111	1	2	10	11	12	13	15	16
0000111101100101101111001001101111	0	1	9	16	17	21	23	26
00001111011001011101110001101111	1	2	4	10	11	12	15	16
000011110110010111100110101111	1	2	3	10	11	12	15	16
0000111101100101111010001111001111	11	12	15	16	17	23	24	27
00001111011001011110100101110111	10	16	17	23	24	25	26	27
0000111101100101111010011001111011	1	9	10	17	18	19	21	22
0000111101100101111010011010111101	0	1	2	10	11	12	15	16
0000111101100110011110110001101111	0	8	9	16	17	21	23	26
0000111101100110101111010001101111	0	1	2	10	11	16	18	22
0000111101100110111010101111	0	1	8	9	10	15	17	21
00001111011001101111000101110111	1	2	10	11	16	18	21	22
0000111101100110111100011001111011	1	2	10	11	16	18	22	26
0000111101100110111100011010111101	0	1	2	4	10	11	15	16
000011110110011100111100101111	10	15	16	17	18	22	24	27
0000111101100111010111001111	1	2	3	9	10	15	17	22
0000111101100111011001110111	10	11	15	16	17	21	23	27
000011110110011101101001111011	1	9	10	11	17	18	21	22
000011110110011101101010111101	0	1	2	3	10	11	15	16
0000111101100111100001111011001111	10	15	17	18	21	22	24	27
0000111101100111100010111101001111	1	9	11	16	17	21	23	27
0000111101100111100011011110001111	0	1	3	9	10	15	17	22
000011110110011110001110110111	1	3	8	9	10	15	17	22
0000111101100111100011110001111011	1	3	9	10	17	18	21	22
0000111101100111100011110010111101	10	11	15	16	22	23	24	26
00001111011001111001001111010111	0	3	8	9	10	15	17	22
00001111011001111001010111100111	10	16	18	22	23	24	25	26
000011110110011110010110111011	1	2	9	10	17	18	21	22
00001111011001111001011100111101	10	11	15	16	22	23	24	27
0000111101100111100110001111011011	10	16	18	19	22	23	25	26
0000111101100111100110010111101011	1	9	16	17	23	24	26	27
0000111101100111100110011011110011	0	1	9	10	17	18	21	22
00001111011001111001100111011101	1	8	9	10	17	18	21	22
0000111101100111100110100111101101	0	8	9	10	17	18	21	22
0000111101100111100110101011110101	0	1	2	3	11	12	16	17
0000111101100111100110101101111001	1	2	10	15	17	21	22	27
00001111011010001111011010101111	1	2	3	4	10	12	15	16
00001111011010010111101010101111	0	8	15	16	17	21	23	26
00001111011010011011110010101111	0	1	9	10	11	16	18	22
000011110110100111011100101111	1	8	9	10	11	16	18	22
000011110110100111100111001111	1	9	10	11	15	16	18	22
000011110110100111101001110111	1	9	10	11	16	18	21	22
00001111011010011110101001111011	1	9	10	11	12	17	21	22
00001111011010011110101010111101	0	1	2	3	4	10	15	16
00001111011010100111101100101111	0	8	9	10	11	16	18	22
00001111011010101011110100101111	0	1	2	3	4	10	12	17
00001111011010101101111000101111	1	2	10	16	17	21	23	27
0000111101101010111011001111	0	1	2	3	8	9	11	16
000011110110101011110001110111	0	1	2	3	9	11	15	16
00001111011010101111001001111011	0	1	2	3	9	11	16	21
00001111011010101111001010111101	0	1	2	3	9	11	16	22
000011110110101100111101001111	1	8	10	15	16	21	22	27
000011110110101101011110001111	0	1	2	9	10	15	17	22
00001111011010110110110111	1	2	3	8	9	11	15	16
000011110110101101110001111011	1	2	3	8	9	11	16	21
000011110110101101110010111101	1	2	3	8	9	11	16	22
000011110110101110001111010111	0	2	8	9	10	15	17	22
000011110110101110010111100111	1	8	10	15	16	17	18	21
0000111101101011100110111011	1	2	3	9	11	15	16	21
000011110110101110011100111101	1	2	3	9	11	15	16	22
00001111011010111010001111011011	1	8	10	11	15	16	18	21
00001111011010111010010111101011	1	8	10	11	12	15	16	21
00001111011010111010011011110011	0	1	9	10	11	17	21	22
000011110110101110100111011101	1	2	3	9	11	16	21	22
00001111011010111010100111101101	0	8	9	10	11	17	21	22
00001111011010111010101011110101	0	1	2	3	4	11	16	17
00001111011010111010101101111001	0	1	2	8	10	15	21	22
0000111101101100001111011011001111	1	8	10	11	15	16	18	22
0000111101101100010111101011001111	0	8	10	11	15	16	18	22
0000111101101100011011110011001111	0	1	3	4	9	10	12	17
00001111011011000111011101001111	1	2	9	16	17	21	23	27
0000111101101100011110011110001111	1	3	4	9	10	12	15	17
000011110110110001111010110111	0	2	3	8	9	11	15	16
0000111101101100011110110001111011	0	2	3	8	9	11	16	21
0000111101101100011110110010111101	0	2	3	8	9	11	16	22
0000111101101100100111101101001111	0	3	4	8	9	10	12	17
0000111101101100101011110101001111	10	15	17	18	19	20	21	22
0000111101101100101101111001001111	0	1	9	16	17	21	23	27
00001111011011001011101110001111	1	8	10	15	16	22	23	27
000011110110110010111100110111	1	8	10	15	16	17	22	27
0000111101101100101111010001111011	1	8	10	11	15	16	22	27
0000111101101100101111010010111101	1	3	8	10	15	16	22	27
0000111101101100110011110110001111	0	8	9	16	17	21	23	27
0000111101101100110101111010001111	0	1	2	10	11	16	18	23
0000111101101100110111010111	0	1	8	9	10	15	17	22
0000111101101100110111100010111101	1	2	10	11	16	18	21	23
000011110110110011100111100111	1	8	10	15	16	17	18	22
0000111101101100111010111011	1	2	3	9	10	17	21	22
000011110110110011101100111101	1	3	8	10	15	16	17	22
0000111101101100111100010111101011	1	8	10	11	12	15	16	22
0000111101101100111100011011110011	0	1	3	9	10	17	21	22
00001111011011001111000111011101	1	3	8	10	11	15	16	22
0000111101101100111100100111101101	0	3	8	9	10	17	21	22
0000111101101100111100101011110101	10	11	16	22	23	24	25	26
0000111101101100111100101101111001	1	2	10	15	17	18	21	22
00001111011011010001111011010111	1	8	10	15	16	17	23	27
00001111011011010010111101010111	0	8	15	16	17	21	23	27
00001111011011010011011110010111	0	1	9	10	11	16	18	23
000011110110110100111011100111	1	8	10	15	16	17	18	23
000011110110110100111100111011	1	8	10	11	15	16	17	23
00001111011011010011110100111101	1	3	8	10	15	16	17	23
00001111011011010100111101100111	0	8	9	10	11	16	18	23
00001111011011010101011110100111	0	1	2	3	4	10	12	18
00001111011011010101101111000111	1	2	10	16	17	23	26	27
0000111101101101010111011011	0	1	2	3	8	9	11	17
00001111011011010101111000111101	0	1	2	3	9	11	15	17
000011110110110101100111101011	1	2	8	15	16	21	22	27
000011110110110101101011110011	0	1	2	9	10	17	21	22
0000111101101101011011011101	1	2	3	8	9	11	15	17
00001111011011010111000111101101	0	2	8	9	10	17	21	22
00001111011011010111001011110101	1	2	8	15	16	17	18	21
00001111011011010111001101111001	1	2	10	11	15	17	21	22
0000111101101101100001111011011011	1	8	10	11	15	16	18	23
0000111101101101100010111101011011	0	8	10	11	15	16	18	23
0000111101101101100011011110011011	0	1	3	4	9	10	12	18
00001111011011011000111011101011	1	2	8	15	16	22	26	27
0000111101101101100011110011110011	1	2	8	15	16	22	23	26
00001111011011011000111101011101	0	2	3	8	9	11	15	17
0000111101101101100100111101101011	0	3	4	8	9	10	12	18
0000111101101101100101011110101011	1	8	10	11	12	13	15	16
0000111101101101100101101111001011	0	1	9	16	17	23	26	27
00001111011011011001011101110011	1	2	8	15	16	22	23	27
00001111011011011001011110011101	1	2	8	15	16	17	22	27
0000111101101101100110011110110011	0	8	9	16	17	23	26	27
0000111101101101100110101111010011	0	1	2	10	11	18	22	23
0000111101101101100110110111100011	1	2	8	10	11	18	22	23
000011110110110110011011101101	0	1	8	9	10	17	21	22
00001111011011011001110011110101	1	2	8	15	16	17	18	22
00001111011011011001110101111001	1	2	3	10	15	17	21	22
0000111101101101101000111101101101	1	2	8	15	16	17	23	27
0000111101101101101001011110101101	0	8	15	16	17	23	26	27
0000111101101101101001101111001101	0	1	9	10	11	18	22	23
00001111011011011010011101110101	1	2	8	15	16	17	18	23
0000111101101101101001111001111001	1	2	8	11	15	16	17	23
0000111101101101101010011110110101	0	8	9	10	11	18	22	23
0000111101101101101010101111010101	0	1	2	3	4	12	17	18
0000111101101101101010110111100101	1	2	10	17	21	23	26	27
00001111011011011010101110111001	0	1	2	3	8	11	16	17
0000111101101101101011001111011001	1	2	8	10	15	21	22	27
0000111101101101101011010111101001	0	1	2	10	15	17	21	22
0001000101111010110110101101101111	1	2	3	8	11	15	17	22
0001000110111100110110101101101111	1	2	3	8	11	15	17	23
00010001110111010110101101101111	0	1	3	8	11	15	16	17
0001000111100111100110101101101111	1	2	3	8	11	12	15	17
00010001111010111010101101101111	0	1	2	8	15	17	21	22
0001000111101100111100101101101111	1	2	8	10	17	18	21	22
00010001111011010111001101101111	1	2	3	9	11	15	21	22
00010001111011011001110101101111	1	2	3	8	10	17	21	22
0001000111101101101001111001101111	1	3	8	11	15	16	17	23
00010001111011011010101110101111	0	1	2	3	8	11	15	17
0001000111101101101011001111001111	1	2	8	15	17	21	22	27
00010001111011011010110101110111	0	1	2	8	10	17	21	22
0001000111101101101011011001111011	1	2	8	15	17	18	21	22
0001000111101101101011011010111101	1	2	3	11	15	17	21	22
0001001001111011010110101101101111	1	2	3	8	11	15	18	23
0001001010111101010110101101101111	0	8	11	15	18	21	22	23
0001001011011110010110101101101111	0	1	4	9	12	16	17	18
00010010111011100110101101101111	1	2	3	8	11	12	15	18
00010010111100111010101101101111	1	2	3	4	8	11	15	18
0001001011110100111100101101101111	1	2	8	10	17	18	22	26
00010010111101010111001101101111	0	3	8	11	15	16	17	21
00010010111101011001110101101111	0	3	8	11	15	16	17	22
0001001011110101101001111001101111	0	3	8	11	15	16	17	23
00010010111101011010101110101111	0	1	2	3	8	11	15	18
0001001011110101101011001111001111	0	3	8	11	12	15	16	17
00010010111101011010110101110111	0	1	2	8	10	17	22	26
0001001011110101101011011001111011	10	11	12	16	19	22	25	26
0001001011110101101011011010111101	1	2	3	8	11	15	18	21
0001001100111101100110101101101111	0	4	8	9	12	16	17	18
0001001101011110100110101101101111	1	2	3	8	11	12	13	15
0001001101101111000110101101101111	0	1	9	15	21	23	26	27
000100110111011010101101101111	1	2	3	4	8	11	12	15
0001001101111000111100101101101111	1	2	8	10	17	18	22	27
00010011011110010111001101101111	1	2	8	10	11	17	22	27
00010011011110011001110101101111	1	2	3	8	10	17	22	27
0001001101111001101001111001101111	1	9	10	11	15	18	19	21
00010011011110011010101110101111	0	1	2	3	8	11	12	15
0001001101111001101011001111001111	10	11	12	15	16	19	20	22
00010011011110011010110101110111	0	1	2	8	10	17	22	27
0001001101111001101011011001111011	1	9	15	21	23	24	26	27
0001001101111001101011011010111101	1	2	3	8	11	12	15	21
00010011100111101010101101101111	0	8	9	15	21	23	26	27
00010011101011110010101101101111	0	1	2	9	16	18	22	23
000100111011011100101101101111	1	2	8	10	17	18	22	23
000100111011100111001101101111	1	2	8	10	11	17	22	23
000100111011101001110101101111	1	2	3	8	10	17	22	23
00010011101110101001111001101111	1	2	9	16	18	22	23	26
000100111011101010101110101111	0	1	2	3	4	8	11	15
00010011101110101011001111001111	0	1	8	15	17	21	22	27
000100111011101010110101110111	0	1	2	8	10	17	22	23
00010011101110101011011001111011	0	1	8	15	17	18	21	22
00010011101110101011011010111101	0	1	8	11	15	17	21	22
0001001111000111101100101101101111	0	2	8	9	16	18	22	23
0001001111001011110100101101101111	1	2	8	10	17	18	19	22
0001001111001101111000101101101111	1	2	10	11	16	21	26	27
000100111100111011001101101111	1	2	8	10	11	17	18	22
00010011110011110001110101101111	1	2	3	8	10	17	18	22
0001001111001111001001111001101111	1	4	9	10	11	15	18	21
00010011110011110010101110101111	12	15	16	17	18	21	24	26
0001001111001111001011001111001111	1	9	10	15	17	23	24	27
00010011110011110010110101110111	0	1	2	8	10	17	18	22
0001001111001111001011011001111011	10	11	15	16	18	24	25	28
0001001111001111001011011010111101	1	2	3	11	17	21	22	27
00010011110100111101001101101111	1	2	8	10	11	12	17	22
00010011110101011110001101101111	0	1	2	3	9	15	21	22
0001001111010110110101101111	1	2	3	8	10	11	17	22
00010011110101110001111001101111	1	3	9	10	11	15	18	21
000100111101011100101110101111	10	11	12	17	22	26	27	28
00010011110101110011001111001111	1	9	10	15	17	18	23	27
000100111101011100110101110111	0	1	2	8	10	11	17	22
00010011110101110011011001111011	1	2	3	9	15	21	22	27
00010011110101110011011010111101	1	2	3	11	17	21	22	23
00010011110110001111010101101111	0	2	3	8	9	15	21	22
00010011110110010111100101101111	10	11	18	23	24	25	26	27
000100111101100110111001101111	1	2	9	10	11	15	18	21
000100111101100111001110101111	10	11	12	18	23	24	26	27
00010011110110011101001111001111	1	9	10	11	15	17	23	27
000100111101100111010101110111	0	1	2	3	8	10	17	22
00010011110110011101011001111011	10	11	12	15	16	18	24	28
00010011110110011101011010111101	1	2	3	11	17	18	21	22
0001001111011010001111011001101111	10	11	18	19	23	25	26	27
0001001111011010010111101001101111	1	9	16	17	18	21	24	26
0001001111011010011011110001101111	0	1	9	10	11	15	18	21
000100111101101001110110101111	1	8	9	10	11	15	18	21
0001001111011010011110001111001111	1	3	9	10	15	17	23	27
00010011110110100111100101110111	10	17	18	19	22	25	26	27
0001001111011010011110011001111011	2	10	11	12	16	19	22	26
0001001111011010011110011010111101	1	2	3	11	12	17	21	22
00010011110110101001111010101111	0	8	9	10	11	15	18	21
00010011110110101010111100101111	0	1	2	3	4	9	12	16
000100111101101010110111001111	1	2	3	4	8	9	12	16
000100111101101010111001110111	1	2	3	4	9	12	15	16
00010011110110101011101001111011	1	2	3	4	9	12	16	21
00010011110110101011101010111101	0	1	2	3	8	11	15	21
0001001111011010110001111011001111	0	2	3	4	8	9	12	16
0001001111011010110010111101001111	11	12	13	15	16	17	20	23
0001001111011010110011011110001111	0	1	9	10	15	17	23	27
000100111101101011001110110111	1	8	15	17	21	22	23	27
0001001111011010110011110001111011	1	8	15	17	18	21	22	27
0001001111011010110011110010111101	1	8	11	15	17	21	22	27
00010011110110101101001111010111	0	8	9	10	15	17	23	27
00010011110110101101010111100111	0	1	2	3	9	11	18	23
000100111101101011010110111011	1	2	3	8	9	11	18	23
00010011110110101101011100111101	1	2	3	9	11	15	18	23
0001001111011010110110001111011011	0	2	3	8	9	11	18	23
0001001111011010110110010111101011	1	8	15	17	18	19	21	22
0001001111011010110110011011110011	1	2	10	11	18	23	26	27
00010011110110101101100111011101	1	8	11	15	17	18	21	22
0001001111011010110110100111101101	1	8	11	12	15	17	21	22
0001001111011010110110101011110101	0	1	2	3	11	17	21	22
0001001111011010110110101101111001	1	2	3	8	11	15	21	22
0001010001111011011010101101101111	1	2	3	4	8	12	15	18
0001010010111101011010101101101111	0	4	8	12	15	16	17	18
0001010011011110011010101101101111	1	2	3	4	8	12	13	15
00010100111011101010101101101111	0	1	8	15	21	23	26	27
0001010011110011110010101101101111	1	2	8	10	17	23	24	27
00010100111101011100101101101111	1	2	8	10	17	18	23	27
00010100111101100111001101101111	1	2	8	10	11	17	23	27
00010100111101101001110101101111	1	2	3	8	10	17	23	27
0001010011110110101001111001101111	1	9	10	11	12	15	19	21
00010100111101101010101110101111	0	1	2	3	4	8	12	15
0001010011110110101011001111001111	10	11	12	13	15	16	20	22
00010100111101101010110101110111	0	1	2	8	10	17	23	27
0001010011110110101011011001111011	1	8	15	21	23	24	26	27
0001010011110110101011011010111101	1	2	3	4	8	12	15	21
0001010100111101101010101101101111	1	2	3	4	5	8	13	15
0001010101011110101010101101101111	1	2	3	4	5	6	8	15
0001010101101111001010101101101111	0	1	9	16	22	24	27	28
00010101011101110010101101101111	1	2	8	10	17	23	24	28
00010101011110011100101101101111	1	2	8	10	17	18	23	28
00010101011110100111001101101111	1	2	8	10	11	17	23	28
00010101011110101001110101101111	1	2	3	8	10	17	23	28
0001010101111010101001111001101111	1	9	10	11	12	13	15	21
00010101011110101010101110101111	0	1	2	3	4	5	8	15
0001010101111010101011001111001111	10	11	12	13	14	15	16	22
00010101011110101010110101110111	0	1	2	8	10	17	23	28
0001010101111010101011011001111011	0	8	15	21	23	24	26	27
0001010101111010101011011010111101	0	8	15	18	21	23	26	27
0001010110011110110010101101101111	0	8	9	16	22	24	27	28
0001010110101111010010101101101111	0	1	2	10	17	19	23	24
0001010110110111100010101101101111	1	2	8	10	17	19	23	24
000101011011101100101101101111	0	1	8	9	16	18	22	23
00010101101111000111001101101111	0	1	9	15	16	18	22	23
00010101101111001001110101101111	0	1	9	16	18	21	22	23
0001010110111100101001111001101111	0	1	9	16	18	22	23	26
00010101101111001010101110101111	0	1	9	16	18	22	23	27
0001010110111100101011001111001111	0	1	9	16	18	22	23	28
00010101101111001010110101110111	0	1	2	8	10	17	23	24
0001010110111100101011011001111011	0	1	9	16	18	19	22	23
0001010110111100101011011010111101	0	1	9	12	16	18	22	23
00010101110011110100101101101111	1	2	8	10	17	18	19	23
00010101110101111000101101101111	1	2	3	10	16	21	26	27
0001010111011011001101101111	1	2	8	10	11	17	18	23
000101011101110001110101101111	1	2	3	8	10	17	18	23
00010101110111001001111001101111	1	4	9	10	11	12	15	21
000101011101110010101110101111	1	8	9	16	18	22	23	27
00010101110111001011001111001111	1	8	9	16	18	22	23	28
000101011101110010110101110111	0	1	2	8	10	17	18	23
00010101110111001011011001111011	1	8	9	16	18	19	22	23
00010101110111001011011010111101	1	2	3	11	17	22	26	27
00010101111000111101001101101111	1	2	8	10	11	12	17	23
00010101111001011110001101101111	1	2	4	8	10	11	17	23
0001010111100110110101101111	1	2	3	8	10	11	17	23
00010101111001110001111001101111	1	3	9	10	11	12	15	21
000101011110011100101110101111	1	9	15	16	18	22	23	27
00010101111001110011001111001111	1	9	10	15	17	18	23	28
000101011110011100110101110111	0	1	2	8	10	11	17	23
00010101111001110011011001111011	1	9	15	16	18	19	22	23
00010101111001110011011010111101	1	2	3	11	17	22	23	26
00010101111010001111010101101111	1	2	3	4	8	10	17	23
00010101111010010111100101101111	2	10	16	17	18	19	21	26
000101011110100110111001101111	1	2	9	10	11	12	15	21
000101011110100111001110101111	1	9	16	18	21	22	23	27
00010101111010011101001111001111	1	9	10	11	15	17	23	28
000101011110100111010101110111	0	1	2	3	8	10	17	23
00010101111010011101011001111011	1	9	16	18	19	21	22	23
00010101111010011101011010111101	1	2	3	11	17	18	22	26
0001010111101010001111011001101111	2	10	17	19	23	24	26	27
0001010111101010010111101001101111	1	9	16	17	18	19	21	26
0001010111101010011011110001101111	0	1	9	10	11	12	15	21
000101011110101001110110101111	1	8	9	10	11	12	15	21
0001010111101010011110001111001111	1	3	9	10	15	17	23	28
00010101111010100111100101110111	1	9	16	18	22	23	24	26
0001010111101010011110011001111011	1	9	16	18	19	22	23	26
0001010111101010011110011010111101	1	2	3	11	12	17	22	26
00010101111010101001111010101111	0	8	9	10	11	12	15	21
00010101111010101010111100101111	0	1	2	3	4	5	9	16
000101011110101010110111001111	0	8	15	17	21	22	26	27
000101011110101010111001110111	0	8	15	17	21	22	23	26
00010101111010101011101001111011	0	8	15	17	18	21	22	26
00010101111010101011101010111101	0	1	2	3	4	8	15	21
0001010111101010110001111011001111	0	2	3	4	5	8	9	16
0001010111101010110010111101001111	11	12	13	14	15	16	17	23
0001010111101010110011011110001111	0	1	9	10	15	17	23	28
000101011110101011001110110111	0	8	15	17	21	22	23	27
0001010111101010110011110001111011	0	8	15	17	18	21	22	27
0001010111101010110011110010111101	0	8	11	15	17	21	22	27
00010101111010101101001111010111	0	8	15	17	21	22	23	28
00010101111010101101010111100111	0	1	2	3	9	11	18	24
000101011110101011010110111011	0	8	15	17	18	21	22	23
00010101111010101101011100111101	0	8	11	15	17	21	22	23
0001010111101010110110001111011011	0	2	3	8	9	11	18	24
0001010111101010110110010111101011	0	8	15	17	18	19	21	22
0001010111101010110110011011110011	0	8	12	15	17	18	21	22
00010101111010101101100111011101	0	8	11	15	17	18	21	22
0001010111101010110110100111101101	0	8	11	12	15	17	21	22
0001010111101010110110101011110101	0	1	2	3	11	17	22	26
0001010111101010110110101101111001	0	3	8	11	15	17	21	22
0001011000111101101100101101101111	1	2	8	10	17	18	24	28
0001011001011110101100101101101111	0	8	15	16	22	24	27	28
0001011001101111001100101101101111	0	1	9	10	17	19	23	24
00010110011101110100101101101111	1	2	8	10	17	18	19	24
0001011001111001111000101101101111	1	2	8	10	12	17	18	24
000101100111101011001101101111	0	8	9	15	16	18	22	23
00010110011110110001110101101111	0	8	9	16	18	21	22	23
0001011001111011001001111001101111	0	8	9	16	18	22	23	26
00010110011110110010101110101111	0	8	9	16	18	22	23	27
0001011001111011001011001111001111	0	8	9	16	18	22	23	28
00010110011110110010110101110111	0	1	2	8	10	17	18	24
0001011001111011001011011001111011	0	8	9	16	18	19	22	23
0001011001111011001011011010111101	0	8	9	12	16	18	22	23
0001011010011110110100101101101111	0	8	9	10	17	19	23	24
0001011010101111010100101101101111	0	1	2	3	11	13	18	19
0001011010110111100100101101101111	1	2	3	8	11	13	18	19
00010110101110111000101101101111	0	1	2	8	10	12	17	18
000101101011110011001101101111	0	1	2	9	10	12	17	18
00010110101111010001110101101111	0	1	2	10	12	16	17	18
0001011010111101001001111001101111	0	1	2	10	12	17	18	22
00010110101111010010101110101111	0	1	2	10	12	17	18	23
0001011010111101001011001111001111	0	1	2	10	12	17	18	24
00010110101111010010110101110111	0	1	2	10	12	17	18	19
0001011010111101001011011001111011	0	1	2	10	12	13	17	18
0001011010111101001011011010111101	0	1	2	5	10	12	17	18
0001011011001111011000101101101111	1	2	8	10	12	13	17	18
0001011011010111101000101101101111	0	1	2	10	16	21	26	27
0001011011011101001101101111	1	2	10	16	21	22	26	27
000101101110011110001101101111	1	2	10	16	21	22	23	26
00010110111010110101101111	0	1	8	9	11	15	16	17
000101101110110001111001101111	0	1	8	9	11	16	17	21
0001011011101100101110101111	0	1	8	9	11	16	17	22
000101101110110011001111001111	0	1	8	9	11	16	17	23
0001011011101100110101110111	0	1	2	8	10	11	17	18
000101101110110011011001111011	0	1	8	9	11	12	16	17
000101101110110011011010111101	0	1	2	10	16	21	22	26
00010110111100010111100101101111	1	2	10	12	16	17	18	21
000101101111000110111001101111	0	1	9	11	15	16	17	21
000101101111000111001110101111	0	1	9	11	15	16	17	22
00010110111100011101001111001111	0	1	9	11	15	16	17	23
000101101111000111010101110111	0	1	2	3	8	10	17	18
00010110111100011101011001111011	0	1	9	11	12	15	16	17
00010110111100011101011010111101	0	1	2	10	16	17	21	26
0001011011110010001111011001101111	1	2	10	11	16	18	21	26
0001011011110010010111101001101111	1	2	10	11	12	16	21	26
0001011011110010011011110001101111	0	1	4	9	10	11	15	21
000101101111001001110110101111	0	1	9	11	16	17	21	22
0001011011110010011110001111001111	0	1	9	11	16	17	21	23
00010110111100100111100101110111	0	1	9	11	16	17	18	21
0001011011110010011110011001111011	0	1	9	11	12	16	17	21
0001011011110010011110011010111101	0	1	2	10	11	16	21	26
00010110111100101001111010101111	0	1	9	11	16	17	22	26
00010110111100101010111100101111	0	1	9	11	16	17	22	27
000101101111001010110111001111	0	1	9	11	16	17	22	23
000101101111001010111001110111	0	1	9	11	16	17	18	22
00010110111100101011101001111011	0	1	9	11	12	16	17	22
00010110111100101011101010111101	0	1	2	3	10	16	21	26
0001011011110010110001111011001111	0	1	9	11	16	17	23	27
0001011011110010110010111101001111	0	1	9	11	16	17	23	28
0001011011110010110011011110001111	0	1	9	10	15	17	23	24
000101101111001011001110110111	0	1	9	11	16	17	18	23
0001011011110010110011110001111011	0	1	9	11	12	16	17	23
0001011011110010110011110010111101	0	1	4	9	11	16	17	23
00010110111100101101001111010111	0	1	9	11	16	17	18	24
00010110111100101101010111100111	0	1	2	3	9	11	18	19
000101101111001011010110111011	0	1	9	11	12	16	17	18
00010110111100101101011100111101	0	1	4	9	11	16	17	18
0001011011110010110110001111011011	0	1	9	11	12	16	17	19
0001011011110010110110010111101011	0	1	9	11	12	13	16	17
0001011011110010110110011011110011	0	1	5	9	11	12	16	17
00010110111100101101100111011101	0	1	4	9	11	12	16	17
0001011011110010110110100111101101	0	1	4	5	9	11	16	17
0001011011110010110110101011110101	0	1	2	3	11	17	22	27
0001011011110010110110101101111001	1	2	3	8	11	17	22	27
00010111000111101101001101101111	0	2	8	9	10	12	17	18
00010111001011110101001101101111	1	2	8	10	11	12	13	17
00010111001101111001001101101111	0	1	9	10	16	21	26	27
000101110011101110001101101111	1	2	10	16	21	22	23	27
0001011100111100110101101111	1	2	10	16	17	21	22	27
00010111001111010001111001101111	1	2	10	11	16	21	22	27
000101110011110100101110101111	1	2	3	10	16	21	22	27
00010111001111010011001111001111	1	9	10	15	17	18	19	23
000101110011110100110101110111	0	1	2	8	10	11	12	17
00010111001111010011011001111011	10	11	15	16	18	19	20	24
00010111001111010011011010111101	0	1	2	10	16	21	22	27
00010111010011110110001101101111	0	8	9	10	16	21	26	27
00010111010101111010001101101111	0	1	2	3	10	16	22	23
00010111010111010101101111	0	1	2	8	9	15	21	22
000101110101111000101110101111	1	2	3	10	16	21	22	23
00010111010111100011001111001111	1	2	3	10	16	22	23	26
000101110101111000110101110111	0	1	2	4	8	10	11	17
00010111010111100011011001111011	0	1	2	9	15	21	22	27
00010111010111100011011010111101	0	1	2	10	16	21	22	23
0001011101100111100101101111	1	2	10	16	17	18	21	22
00010111011010111001101111	1	2	10	11	16	17	21	22
00010111011011001110101111	1	2	3	10	16	17	21	22
0001011101101101001111001111	1	8	9	11	15	16	17	23
00010111011011010101110111	0	1	2	3	8	10	11	17
0001011101101101011001111011	1	2	8	9	15	21	22	27
0001011101101101011010111101	0	1	2	10	16	17	21	22
00010111011100010111101001101111	1	2	10	11	12	16	21	22
00010111011100011011110001101111	0	1	3	9	10	11	15	21
0001011101110001110110101111	1	2	3	10	11	16	21	22
00010111011100011110001111001111	1	3	9	10	15	17	18	23
000101110111000111100101110111	1	8	9	11	16	17	18	21
00010111011100011110011001111011	1	8	9	11	12	16	17	21
00010111011100011110011010111101	0	1	2	10	11	16	21	22
000101110111001001111010101111	0	3	8	9	10	11	15	21
000101110111001010111100101111	1	8	9	11	16	17	22	27
0001011101110010110111001111	1	2	9	10	15	17	18	23
0001011101110010111001110111	1	8	9	11	16	17	18	22
000101110111001011101001111011	1	8	9	11	12	16	17	22
000101110111001011101010111101	0	1	2	3	10	16	21	22
00010111011100110001111011001111	1	8	9	11	16	17	23	27
00010111011100110010111101001111	1	8	9	11	16	17	23	28
00010111011100110011011110001111	0	1	9	10	15	17	18	23
0001011101110011001110110111	1	8	9	10	15	17	18	23
00010111011100110011110001111011	1	3	9	10	17	22	26	27
00010111011100110011110010111101	1	4	8	9	11	16	17	23
000101110111001101001111010111	0	8	9	10	15	17	18	23
000101110111001101010111100111	0	1	2	3	9	11	12	18
0001011101110011010110111011	1	2	3	8	9	11	12	18
000101110111001101011100111101	1	2	3	9	11	12	15	18
00010111011100110110001111011011	0	2	3	8	9	11	12	18
00010111011100110110010111101011	1	8	9	11	12	13	16	17
00010111011100110110011011110011	0	1	9	10	17	22	26	27
000101110111001101100111011101	1	2	9	15	21	22	23	27
00010111011100110110100111101101	0	8	9	10	17	22	26	27
00010111011100110110101011110101	0	1	2	3	11	17	22	23
00010111011100110110101101111001	1	2	3	8	11	17	22	23
00010111100010111101010101101111	0	8	10	15	16	21	26	27
00010111100011011110010101101111	0	1	3	9	10	16	22	23
000101111000111011100101101111	1	2	10	16	17	18	21	23
000101111000111100111001101111	1	2	10	11	16	17	21	23
000101111000111101001110101111	1	2	3	10	16	17	21	23
00010111100011110101001111001111	1	3	9	10	16	22	23	26
000101111000111101010101110111	0	1	2	3	4	8	10	17
00010111100011110101011001111011	0	2	8	9	15	21	22	27
00010111100011110101011010111101	0	1	2	10	16	17	21	23
00010111100100111101100101101111	0	3	8	9	10	16	22	23
00010111100101011110100101101111	1	2	10	16	17	18	19	21
0001011110010111011001101111	1	2	10	11	16	17	18	21
000101111001011110001110101111	1	2	3	10	16	17	18	21
00010111100101111001001111001111	1	4	9	10	11	15	17	23
000101111001011110010101110111	10	17	19	22	23	24	25	26
00010111100101111001011001111011	1	9	10	17	22	23	24	26
00010111100101111001011010111101	0	1	2	10	16	17	18	21
000101111001100111101001101111	1	2	10	11	12	16	17	21
000101111001101011110001101111	0	1	2	9	10	11	15	21
00010111100110110110101111	1	2	3	10	11	16	17	21
000101111001101110001111001111	1	3	9	10	11	15	17	23
0001011110011011100101110111	1	9	11	15	16	17	18	21
000101111001101110011001111011	1	9	10	17	18	22	23	26
000101111001101110011010111101	0	1	2	10	11	16	17	21
000101111001110001111010101111	0	2	8	9	10	11	15	21
000101111001110010111100101111	1	9	11	15	16	17	22	27
0001011110011100110111001111	1	2	9	10	11	15	17	23
0001011110011100111001110111	1	9	11	15	16	17	18	22
000101111001110011101001111011	1	9	10	11	17	22	23	26
000101111001110011101010111101	0	1	2	3	10	16	17	21
00010111100111010001111011001111	1	9	11	15	16	17	23	27
00010111100111010010111101001111	1	9	11	15	16	17	23	28
00010111100111010011011110001111	0	1	9	10	11	15	17	23
0001011110011101001110110111	1	8	9	10	11	15	17	23
00010111100111010011110001111011	1	3	9	10	17	22	23	26
00010111100111010011110010111101	1	4	9	11	15	16	17	23
000101111001110101001111010111	0	8	9	10	11	15	17	23
000101111001110101010111100111	0	1	2	3	4	9	11	18
0001011110011101010110111011	1	2	3	4	8	9	11	18
000101111001110101011100111101	1	2	3	4	9	11	15	18
00010111100111010110001111011011	0	2	3	4	8	9	11	18
00010111100111010110010111101011	1	9	11	12	13	15	16	17
00010111100111010110011011110011	0	1	9	10	17	22	23	26
000101111001110101100111011101	1	4	9	11	12	15	16	17
00010111100111010110100111101101	0	8	9	10	17	22	23	26
00010111100111010110101011110101	0	1	2	3	11	17	18	22
00010111100111010110101101111001	1	2	3	8	11	17	18	22
0001011110100010111101011001101111	0	3	8	10	15	16	22	23
0001011110100011011110011001101111	1	2	10	11	16	18	19	21
00010111101000111011101001101111	1	2	10	11	12	16	18	21
0001011110100011110011110001101111	1	2	4	10	11	16	18	21
000101111010001111010110101111	1	2	3	10	11	16	18	21
0001011110100011110110001111001111	1	3	4	9	10	15	17	23
00010111101000111101100101110111	10	17	19	23	24	25	26	27
0001011110100011110110011001111011	1	9	10	17	18	22	24	26
0001011110100011110110011010111101	0	1	2	10	11	16	18	21
0001011110100100111101101001101111	1	2	10	11	12	16	19	21
0001011110100101011110101001101111	1	2	10	11	12	13	16	21
0001011110100101101111001001101111	0	1	9	16	17	18	21	26
00010111101001011101110001101111	1	2	4	10	11	12	16	21
000101111010010111100110101111	1	2	3	10	11	12	16	21
0001011110100101111010001111001111	2	10	12	17	18	22	24	26
00010111101001011110100101110111	2	10	12	17	18	19	22	26
0001011110100101111010011001111011	1	9	10	17	18	19	22	26
0001011110100101111010011010111101	0	1	2	10	11	12	16	21
0001011110100110011110110001101111	0	8	9	16	17	18	21	26
0001011110100110101111010001101111	0	1	2	10	11	12	16	22
0001011110100110111010101111	0	1	8	9	10	11	15	21
0001011110100110111100011001111011	1	2	10	11	12	16	22	26
0001011110100110111100011010111101	0	1	2	4	10	11	16	21
000101111010011100111100101111	1	9	11	16	17	21	22	27
0001011110100111010111001111	1	2	3	9	10	15	17	23
0001011110100111011001110111	1	9	11	16	17	18	21	22
000101111010011101101001111011	1	9	10	11	17	18	22	26
000101111010011101101010111101	0	1	2	3	10	11	16	21
0001011110100111100010111101001111	1	9	11	16	17	21	23	28
0001011110100111100011011110001111	0	1	3	9	10	15	17	23
000101111010011110001110110111	1	3	8	9	10	15	17	23
0001011110100111100011110001111011	1	3	9	10	17	18	22	26
0001011110100111100011110010111101	1	4	9	11	16	17	21	23
00010111101001111001001111010111	0	3	8	9	10	15	17	23
00010111101001111001010111100111	1	9	11	16	17	18	19	21
000101111010011110010110111011	1	2	9	10	17	18	22	26
00010111101001111001011100111101	1	4	9	11	16	17	18	21
0001011110100111100110001111011011	1	9	11	12	16	17	19	21
0001011110100111100110010111101011	1	9	11	12	13	16	17	21
0001011110100111100110011011110011	0	1	9	10	17	18	22	26
00010111101001111001100111011101	1	4	9	11	12	16	17	21
0001011110100111100110100111101101	0	8	9	10	17	18	22	26
0001011110100111100110101011110101	0	1	2	3	11	12	17	22
0001011110100111100110101101111001	1	2	3	8	11	12	17	22
00010111101010001111011010101111	1	2	3	4	10	12	16	21
00010111101010010111101010101111	0	8	15	16	17	18	21	26
00010111101010011011110010101111	0	1	9	10	11	12	16	22
000101111010100111011100101111	1	8	9	10	11	12	16	22
000101111010100111100111001111	1	9	10	11	12	15	16	22
000101111010100111101001110111	1	9	10	11	12	16	21	22
00010111101010011110101001111011	1	9	10	11	12	16	22	26
00010111101010011110101010111101	0	1	2	3	4	10	16	21
00010111101010100111101100101111	0	8	9	10	11	12	16	22
00010111101010101011110100101111	0	1	2	3	4	5	10	17
0001011110101010111011001111	0	1	2	3	4	8	9	16
000101111010101011110001110111	0	1	2	3	4	9	15	16
00010111101010101111001001111011	0	1	2	3	4	9	16	21
00010111101010101111001010111101	0	1	2	3	4	9	16	22
000101111010101100111101001111	0	8	10	15	16	21	22	27
000101111010101101011110001111	0	1	2	9	10	15	17	23
00010111101010110110110111	0	8	10	15	16	17	21	22
000101111010101101110001111011	0	8	10	11	15	16	21	22
000101111010101101110010111101	0	3	8	10	15	16	21	22
000101111010101110001111010111	0	2	8	9	10	15	17	23
000101111010101110010111100111	0	8	10	15	16	17	18	21
0001011110101011100110111011	0	8	10	11	15	16	17	21
000101111010101110011100111101	0	3	8	10	15	16	17	21
00010111101010111010001111011011	0	8	10	11	15	16	18	21
00010111101010111010010111101011	0	8	10	11	12	15	16	21
00010111101010111010011011110011	0	1	9	10	11	17	22	26
000101111010101110100111011101	0	3	8	10	11	15	16	21
00010111101010111010100111101101	0	3	4	8	10	15	16	21
00010111101010111010101011110101	0	1	2	3	4	11	17	22
00010111101010111010101101111001	0	1	2	3	8	15	21	22
0001011110101100010111101011001111	0	8	10	11	12	15	16	22
0001011110101100011011110011001111	0	1	3	4	5	9	10	17
00010111101011000111011101001111	0	8	10	15	16	22	26	27
0001011110101100011110011110001111	0	8	10	15	16	22	23	26
000101111010110001111010110111	0	2	3	4	8	9	15	16
0001011110101100011110110001111011	0	2	3	4	8	9	16	21
0001011110101100011110110010111101	0	2	3	4	8	9	16	22
0001011110101100100111101101001111	0	3	4	5	8	9	10	17
0001011110101100101011110101001111	12	13	14	15	16	17	18	24
0001011110101100101101111001001111	0	1	9	16	17	21	23	28
00010111101011001011101110001111	0	8	10	15	16	22	23	27
000101111010110010111100110111	0	8	10	15	16	17	22	27
0001011110101100101111010001111011	0	8	10	11	15	16	22	27
0001011110101100101111010010111101	0	3	8	10	15	16	22	27
0001011110101100110011110110001111	0	8	10	15	16	22	23	28
0001011110101100110101111010001111	0	1	2	10	11	16	18	24
0001011110101100110111010111	0	1	8	9	10	15	17	23
000101111010110011100111100111	0	8	10	15	16	17	18	22
0001011110101100111010111011	0	8	10	11	15	16	17	22
000101111010110011101100111101	0	3	8	10	15	16	17	22
0001011110101100111100011011110011	0	1	3	9	10	17	22	26
00010111101011001111000111011101	0	3	8	10	11	15	16	22
0001011110101100111100100111101101	0	3	4	8	10	15	16	22
0001011110101100111100101011110101	2	3	4	8	9	16	22	27
0001011110101100111100101101111001	10	11	12	15	16	22	27	28
00010111101011010001111011010111	0	8	10	15	16	17	23	27
00010111101011010010111101010111	0	8	10	15	16	17	23	28
00010111101011010011011110010111	0	1	9	10	11	16	18	24
000101111010110100111011100111	0	8	10	15	16	17	18	23
000101111010110100111100111011	0	8	10	11	15	16	17	23
00010111101011010011110100111101	0	3	8	10	15	16	17	23
00010111101011010100111101100111	0	8	10	15	16	17	18	24
00010111101011010101011110100111	0	1	2	3	4	10	12	19
00010111101011010101101111000111	0	8	10	12	15	16	17	18
0001011110101101010111011011	0	1	2	3	8	9	11	18
00010111101011010101111000111101	0	1	2	3	9	11	15	18
000101111010110101100111101011	0	8	10	11	12	15	16	17
000101111010110101101011110011	0	1	2	9	10	17	22	26
0001011110101101011011011101	0	3	8	10	11	15	16	17
00010111101011010111000111101101	0	2	8	9	10	17	22	26
00010111101011010111001011110101	10	11	12	17	19	22	25	26
00010111101011010111001101111001	1	2	3	9	11	15	18	21
0001011110101101100010111101011011	0	8	10	11	15	16	18	24
0001011110101101100011011110011011	0	1	3	4	9	10	12	19
00010111101011011000111011101011	0	8	10	11	12	15	16	18
0001011110101101100011110011110011	0	4	8	10	11	15	16	18
00010111101011011000111101011101	0	2	3	8	9	11	15	18
0001011110101101100100111101101011	0	3	4	8	9	10	12	19
0001011110101101100101011110101011	0	8	10	11	12	13	15	16
0001011110101101100101101111001011	0	5	8	10	11	12	15	16
00010111101011011001011101110011	0	4	8	10	11	12	15	16
00010111101011011001011110011101	0	3	8	10	11	12	15	16
0001011110101101100110011110110011	0	4	5	8	10	11	15	16
0001011110101101100110101111010011	0	1	2	10	11	18	23	27
0001011110101101100110110111100011	1	2	8	10	11	18	23	27
000101111010110110011011101101	0	1	8	9	10	17	22	26
00010111101011011001110011110101	11	12	16	17	19	22	25	26
00010111101011011001110101111001	10	11	12	16	22	26	27	28
0001011110101101101000111101101101	0	3	4	8	10	12	15	16
0001011110101101101001011110101101	0	3	4	5	8	10	15	16
0001011110101101101001101111001101	0	1	9	10	11	18	23	27
00010111101011011010011101110101	1	8	9	10	11	18	23	27
0001011110101101101001111001111001	1	9	10	11	15	18	23	27
0001011110101101101010011110110101	0	8	9	10	11	18	23	27
0001011110101101101010101111010101	0	1	2	3	4	12	18	23
0001011110101101101010110111100101	1	2	3	4	8	12	18	23
00010111101011011010101110111001	0	1	2	3	8	11	17	22
0001011110101101101011001111011001	1	2	3	8	15	21	22	27
0001011110101101101011010111101001	1	2	3	11	18	21	22	23
0001100011011110011011001101101111	1	2	8	10	11	18	23	28
00011000111011101011001101101111	0	1	8	15	16	18	22	23
0001100011110011110011001101101111	1	2	8	10	11	18	19	23
00011000111101011101001101101111	1	2	3	9	16	21	26	27
0001100011110110011110001101101111	1	2	4	8	10	11	18	23
000110001111011010110101101111	1	2	3	8	10	11	18	23
0001100011110110110001111001101111	1	3	4	9	10	12	15	21
00011000111101101100101110101111	1	8	15	16	18	22	23	27
0001100011110110110011001111001111	1	8	15	16	18	22	23	28
00011000111101101100110101110111	0	1	2	8	10	11	18	23
0001100011110110110011011001111011	1	8	15	16	18	19	22	23
0001100011110110110011011010111101	1	2	3	11	17	23	26	27
0001100100111101101011001101101111	1	2	8	10	11	18	24	28
0001100101011110101011001101101111	0	8	15	21	22	24	27	28
0001100101101111001011001101101111	0	1	9	16	17	19	23	24
00011001011101110011001101101111	1	2	8	10	11	18	19	24
00011001011110011101001101101111	1	2	8	10	11	12	18	24
0001100101111010011110001101101111	1	2	4	8	10	11	18	24
000110010111101010110101101111	0	8	15	16	18	21	22	23
0001100101111010110001111001101111	0	8	15	16	18	22	23	26
00011001011110101100101110101111	0	8	15	16	18	22	23	27
0001100101111010110011001111001111	0	8	15	16	18	22	23	28
00011001011110101100110101110111	0	1	2	8	10	11	18	24
0001100101111010110011011001111011	0	8	15	16	18	19	22	23
0001100101111010110011011010111101	0	8	12	15	16	18	22	23
0001100110011110110011001101101111	0	8	9	16	17	19	23	24
0001100110101111010011001101101111	0	1	2	10	11	13	18	19
0001100110110111100011001101101111	1	2	8	10	11	13	18	19
000110011011101101001101101111	0	1	8	9	10	12	17	18
0001100110111100011110001101101111	0	1	9	10	12	15	17	18
000110011011110010110101101111	0	1	9	10	12	16	17	18
0001100110111100110001111001101111	0	1	9	10	12	17	18	22
00011001101111001100101110101111	0	1	9	10	12	17	18	23
0001100110111100110011001111001111	0	1	9	10	12	17	18	24
00011001101111001100110101110111	0	1	2	8	10	11	18	19
0001100110111100110011011001111011	0	1	9	10	12	13	17	18
0001100110111100110011011010111101	0	1	5	9	10	12	17	18
00011001110011110101001101101111	1	2	8	10	11	12	13	18
00011001110101111001001101101111	0	1	2	9	16	21	26	27
000110011101101110001101101111	1	2	10	16	22	23	26	27
0001100111011100110101101111	1	2	10	16	17	22	26	27
00011001110111010001111001101111	1	2	10	11	16	22	26	27
000110011101110100101110101111	1	2	3	10	16	22	26	27
00011001110111010011001111001111	1	8	9	10	12	17	18	24
000110011101110100110101110111	0	1	2	8	10	11	12	18
00011001110111010011011001111011	1	8	9	10	12	13	17	18
00011001110111010011011010111101	0	1	2	10	16	22	26	27
0001100111100011110110001101101111	0	2	8	9	16	21	26	27
0001100111100101111010001101101111	1	2	10	16	22	23	24	26
0001100111100111010101101111	1	2	10	16	17	22	23	26
0001100111100111100011001111001111	1	9	10	12	15	17	18	24
00011001111001111000110101110111	0	1	2	4	8	10	11	18
0001100111100111100011011001111011	1	9	10	12	13	15	17	18
0001100111100111100011011010111101	0	1	2	10	16	22	23	26
000110011110100111100101101111	1	2	10	16	17	18	22	26
0001100111101010111001101111	0	8	9	11	15	16	17	21
0001100111101011001110101111	0	8	9	11	15	16	17	22
000110011110101101001111001111	0	8	9	11	15	16	17	23
0001100111101011010101110111	0	1	2	3	8	10	11	18
000110011110101101011001111011	0	8	9	11	12	15	16	17
000110011110101101011010111101	0	1	2	10	16	17	22	26
0001100111101100011011110001101111	0	1	3	4	9	10	15	21
000110011110110001110110101111	0	8	9	11	16	17	21	22
0001100111101100011110001111001111	0	8	9	11	16	17	21	23
00011001111011000111100101110111	0	8	9	11	16	17	18	21
0001100111101100011110011001111011	0	8	9	11	12	16	17	21
0001100111101100011110011010111101	0	1	2	10	11	16	22	26
00011001111011001001111010101111	0	3	4	8	9	10	15	21
00011001111011001010111100101111	0	8	9	11	16	17	22	27
000110011110110010110111001111	0	8	9	11	16	17	22	23
000110011110110010111001110111	0	8	9	11	16	17	18	22
00011001111011001011101001111011	0	8	9	11	12	16	17	22
00011001111011001011101010111101	0	1	2	3	10	16	22	26
0001100111101100110001111011001111	0	8	9	11	16	17	23	27
0001100111101100110010111101001111	0	8	9	11	16	17	23	28
0001100111101100110011011110001111	0	1	9	10	15	17	18	24
000110011110110011001110110111	0	8	9	11	16	17	18	23
0001100111101100110011110001111011	0	8	9	11	12	16	17	23
0001100111101100110011110010111101	0	4	8	9	11	16	17	23
00011001111011001101001111010111	0	8	9	10	15	17	18	24
00011001111011001101010111100111	0	1	2	3	9	11	12	19
000110011110110011010110111011	0	8	9	11	12	16	17	18
00011001111011001101011100111101	0	4	8	9	11	16	17	18
0001100111101100110110001111011011	0	2	3	8	9	11	12	19
0001100111101100110110010111101011	0	8	9	11	12	13	16	17
0001100111101100110110011011110011	0	5	8	9	11	12	16	17
00011001111011001101100111011101	0	4	8	9	11	12	16	17
0001100111101100110110100111101101	0	4	5	8	9	11	16	17
0001100111101100110110101011110101	0	1	2	3	11	17	23	27
0001100111101100110110101101111001	1	2	3	8	11	17	23	27
0001101000111101101101001101101111	1	2	8	10	11	12	19	24
0001101001011110101101001101101111	0	8	15	16	17	19	23	24
0001101001101111001101001101101111	0	1	9	10	11	13	18	19
00011010011101110101001101101111	1	2	8	10	11	12	13	19
0001101001111001111001001101101111	1	2	5	8	10	11	12	19
00011010011110101110001101101111	0	8	9	10	12	15	17	18
000110100111101100110101101111	0	8	9	10	12	16	17	18
0001101001111011010001111001101111	0	8	9	10	12	17	18	22
00011010011110110100101110101111	0	8	9	10	12	17	18	23
0001101001111011010011001111001111	0	8	9	10	12	17	18	24
00011010011110110100110101110111	0	1	2	8	10	11	12	19
0001101001111011010011011001111011	0	8	9	10	12	13	17	18
0001101001111011010011011010111101	0	5	8	9	10	12	17	18
0001101010011110110101001101101111	0	8	9	10	11	13	18	19
0001101010101111010101001101101111	0	1	2	3	4	6	12	13
0001101010110111100101001101101111	1	2	3	4	6	8	12	13
00011010101110111001001101101111	0	1	2	3	5	8	11	12
00011010101111001110001101101111	0	1	2	3	5	9	11	12
000110101011110100110101101111	0	1	2	3	5	10	11	12
0001101010111101010001111001101111	0	1	2	3	5	11	12	17
00011010101111010100101110101111	0	1	2	3	5	11	12	18
0001101010111101010011001111001111	0	1	2	3	5	11	12	19
00011010101111010100110101110111	0	1	2	3	5	11	12	13
0001101010111101010011011001111011	0	1	2	3	5	6	11	12
0001101010111101010011011010111101	14	15	16	17	18	20	24	25
0001101011001111011001001101101111	1	2	5	6	8	10	11	12
0001101011010111101001001101101111	0	1	2	10	17	22	27	28
000110101101110110001101101111	0	1	8	9	16	21	26	27
000110101101111000110101101111	0	1	9	15	16	21	26	27
0001101011011110010001111001101111	0	1	9	10	15	21	26	27
00011010110111100100101110101111	0	1	2	9	15	21	26	27
0001101011011110010011001111001111	1	2	3	5	8	11	12	19
00011010110111100100110101110111	0	1	2	5	8	10	11	12
0001101011011110010011011001111011	1	2	3	5	6	8	11	12
0001101011011110010011011010111101	0	1	2	10	16	22	27	28
00011010111001111010001101101111	0	1	9	15	21	22	23	26
00011010111011010101101111	0	1	2	4	8	9	10	11
000110101110111000110101110111	0	1	2	4	8	10	11	12
00011010111011100011011001111011	0	1	2	4	5	8	10	11
00011010111011100011011010111101	0	1	2	10	16	22	23	27
000110101111000111100101101111	0	1	2	4	9	10	11	15
0001101011110010111001101111	0	1	2	4	9	10	11	16
0001101011110011001110101111	0	1	2	4	9	10	11	17
000110101111001101001111001111	0	1	2	4	9	10	11	18
0001101011110011010101110111	0	1	2	3	8	10	11	12
000110101111001101011001111011	0	1	2	4	5	9	10	11
000110101111001101011010111101	0	1	2	10	16	17	22	27
0001101011110100011011110001101111	0	1	2	4	10	11	16	22
000110101111010001110110101111	0	1	2	4	10	11	16	17
0001101011110100011110001111001111	0	1	2	4	10	11	16	18
00011010111101000111100101110111	0	1	2	4	10	11	12	16
0001101011110100011110011001111011	0	1	2	4	5	10	11	16
0001101011110100011110011010111101	0	1	2	10	11	16	22	27
00011010111101001001111010101111	0	1	2	3	9	15	21	26
00011010111101001010111100101111	0	1	2	4	10	11	17	23
000110101111010010110111001111	0	1	2	4	10	11	17	18
000110101111010010111001110111	0	1	2	4	10	11	12	17
00011010111101001011101001111011	0	1	2	4	5	10	11	17
00011010111101001011101010111101	0	1	2	3	10	16	22	27
0001101011110100110001111011001111	0	1	2	4	10	11	18	23
0001101011110100110010111101001111	0	1	2	4	10	11	18	24
0001101011110100110011011110001111	0	1	2	4	10	11	18	19
000110101111010011001110110111	0	1	2	4	10	11	12	18
0001101011110100110011110001111011	0	1	2	4	5	10	11	18
0001101011110100110011110010111101	13	15	16	17	19	23	24	29
00011010111101001101001111010111	0	1	2	4	10	11	12	19
00011010111101001101010111100111	0	1	2	3	9	11	12	13
000110101111010011010110111011	0	1	2	4	5	10	11	12
00011010111101001101011100111101	1	2	3	9	11	12	13	15
0001101011110100110110001111011011	0	1	2	4	5	10	11	13
0001101011110100110110010111101011	0	1	2	4	5	6	10	11
0001101011110100110110011011110011	14	15	16	17	19	20	23	24
00011010111101001101100111011101	10	11	15	16	18	19	20	21
0001101011110100110110100111101101	13	14	15	16	17	19	23	24
0001101011110100110110101011110101	0	1	2	3	11	17	23	28
0001101011110100110110101101111001	1	2	3	8	11	17	23	28
0001101100011110110110001101101111	0	2	3	5	8	9	11	12
0001101100101111010110001101101111	1	2	4	5	6	8	10	11
0001101100110111100110001101101111	0	1	9	10	17	22	27	28
00011011001110111010001101101111	0	1	9	15	21	22	23	27
0001101100111101010101101111	0	1	9	15	16	21	22	27
0001101100111101100011011001111011	10	11	13	14	15	16	18	19
0001101100111101100011011010111101	0	1	2	10	16	22	23	28
0001101101001111011010001101101111	0	1	9	15	21	22	23	28
0001101101010111101010001101101111	0	1	2	3	11	17	23	24
0001101101011011110010001101101111	0	1	9	15	18	21	22	23
0001101101011110010101101111	0	1	2	9	10	16	22	23
0001101101011110100011011010111101	0	1	2	10	16	22	23	24
00011011011011100101101111	0	1	9	15	16	17	21	22
00011011011100111001101111	0	1	9	10	15	16	21	22
00011011011101001110101111	0	1	2	9	15	16	21	22
0001101101110101001111001111	1	2	4	8	9	10	11	18
00011011011101010101110111	0	1	2	3	4	8	10	11
0001101101110101011001111011	0	1	8	9	15	21	22	27
0001101101110101011010111101	0	1	2	10	16	17	22	23
000110111000111101100101101111	0	1	9	15	16	17	21	23
000110111001011110100101101111	0	1	9	15	16	17	18	21
00011011100111011001101111	0	1	9	10	15	16	17	21
0001101110011110001110101111	0	1	2	9	15	16	17	21
000110111001111001001111001111	1	2	4	9	10	11	15	18
0001101110011110010101110111	1	2	4	9	10	11	12	15
000110111001111001011001111011	0	8	9	16	21	22	23	26
000110111001111001011010111101	0	1	2	10	16	17	18	22
0001101110100111101001101111	0	1	9	10	11	15	16	21
0001101110101011110001101111	0	1	2	3	9	10	15	21
000110111010110110101111	0	1	2	9	10	15	16	21
0001101110101110001111001111	0	1	3	8	9	10	15	17
00011011101011100101110111	0	1	3	8	9	10	11	15
0001101110101110011001111011	0	1	3	4	8	9	10	15
0001101110101110011010111101	0	1	2	10	11	16	17	22
0001101110110001111010101111	0	1	2	3	9	15	16	21
0001101110110010111100101111	0	1	3	8	9	10	16	22
00011011101100110111001111	0	1	3	8	9	10	16	17
00011011101100111001110111	0	1	3	8	9	10	11	16
0001101110110011101001111011	0	1	3	4	8	9	10	16
0001101110110011101010111101	0	1	2	3	10	16	17	22
000110111011010001111011001111	0	1	3	8	9	10	17	22
000110111011010010111101001111	0	1	3	8	9	10	17	23
000110111011010011011110001111	0	1	3	8	9	10	17	18
00011011101101001110110111	0	1	3	8	9	10	11	17
000110111011010011110001111011	0	1	3	4	8	9	10	17
000110111011010011110010111101	10	17	18	19	22	24	25	26
0001101110110101001111010111	0	1	3	8	9	10	11	18
0001101110110101010111100111	0	1	2	3	4	9	11	12
00011011101101010110111011	0	1	3	4	8	9	10	11
0001101110110101011100111101	1	2	3	4	9	11	12	15
000110111011010110001111011011	0	1	3	4	8	9	10	12
000110111011010110010111101011	0	1	3	4	5	8	9	10
000110111011010110011011110011	0	1	9	10	17	22	23	27
0001101110110101100111011101	1	8	9	10	17	22	23	27
000110111011010110100111101101	0	8	9	10	17	22	23	27
000110111011010110101011110101	0	1	2	3	11	17	18	23
000110111011010110101101111001	1	2	3	8	11	17	18	23
000110111100011100111100101111	0	1	3	9	10	15	16	22
0001101111000111010111001111	0	1	3	9	10	15	16	17
0001101111000111011001110111	0	1	3	9	10	11	15	16
000110111100011101101001111011	0	1	3	4	9	10	15	16
000110111100011101101010111101	0	1	2	3	10	11	16	22
0001101111000111100011011110001111	0	1	3	9	10	15	17	18
000110111100011110001110110111	0	1	3	9	10	11	15	17
0001101111000111100011110001111011	0	1	3	4	9	10	15	17
0001101111000111100011110010111101	10	12	17	18	22	24	25	26
00011011110001111001001111010111	0	1	3	9	10	11	15	18
00011011110001111001010111100111	0	1	3	9	10	11	12	15
000110111100011110010110111011	0	1	3	4	9	10	11	15
00011011110001111001011100111101	12	15	16	18	22	23	24	26
0001101111000111100110001111011011	0	1	3	4	9	10	12	15
0001101111000111100110010111101011	0	1	3	4	5	9	10	15
0001101111000111100110011011110011	0	1	9	10	17	18	22	27
00011011110001111001100111011101	1	8	9	10	17	18	22	27
0001101111000111100110100111101101	0	8	9	10	17	18	22	27
0001101111000111100110101011110101	0	1	2	3	11	12	17	23
0001101111000111100110101101111001	1	2	3	8	11	12	17	23
00011011110010001111011010101111	0	1	2	3	9	11	15	21
00011011110010010111101010101111	0	1	2	3	4	9	15	21
00011011110010011011110010101111	0	1	3	9	10	16	21	26
000110111100100111011100101111	0	1	3	9	10	16	21	22
000110111100100111100111001111	0	1	3	9	10	16	17	21
000110111100100111101001110111	0	1	3	9	10	11	16	21
00011011110010011110101001111011	0	1	3	4	9	10	16	21
00011011110010011110101010111101	0	1	2	3	4	10	16	22
00011011110010100111101100101111	0	1	3	9	10	16	22	26
00011011110010101011110100101111	0	1	3	9	10	16	22	27
0001101111001010111011001111	0	1	3	9	10	16	17	22
000110111100101011110001110111	0	1	3	9	10	11	16	22
00011011110010101111001001111011	0	1	3	4	9	10	16	22
00011011110010101111001010111101	3	11	17	18	22	24	25	26
000110111100101100111101001111	0	1	3	9	10	16	17	23
000110111100101101011110001111	0	1	2	9	10	15	17	18
00011011110010110110110111	0	1	3	9	10	11	16	17
000110111100101101110001111011	0	1	3	4	9	10	16	17
000110111100101101110010111101	10	11	17	18	22	24	25	26
000110111100101110001111010111	0	1	3	9	10	11	16	18
000110111100101110010111100111	0	1	3	9	10	11	12	16
0001101111001011100110111011	0	1	3	4	9	10	11	16
000110111100101110011100111101	11	16	17	18	22	24	25	26
00011011110010111010001111011011	0	1	3	4	9	10	12	16
00011011110010111010010111101011	0	1	3	4	5	9	10	16
00011011110010111010011011110011	0	1	9	10	11	17	22	27
000110111100101110100111011101	1	8	9	10	11	17	22	27
00011011110010111010100111101101	0	8	9	10	11	17	22	27
00011011110010111010101011110101	0	1	2	3	4	11	17	23
00011011110010111010101101111001	1	2	3	4	8	11	17	23
0001101111001100011011110011001111	0	1	3	9	10	17	22	27
00011011110011000111011101001111	0	1	3	9	10	17	22	23
0001101111001100011110011110001111	0	1	3	9	10	17	18	22
000110111100110001111010110111	0	1	3	9	10	11	17	22
0001101111001100011110110001111011	0	1	3	4	9	10	17	22
0001101111001100011110110010111101	3	10	17	18	22	24	25	26
0001101111001100100111101101001111	0	1	3	9	10	17	23	27
0001101111001100101011110101001111	0	1	3	9	10	17	23	28
0001101111001100101101111001001111	0	1	3	9	10	17	23	24
00011011110011001011101110001111	0	1	3	9	10	17	18	23
000110111100110010111100110111	0	1	3	9	10	11	17	23
0001101111001100101111010001111011	0	1	3	4	9	10	17	23
0001101111001100101111010010111101	2	10	17	18	22	24	25	26
0001101111001100110011110110001111	0	1	3	9	10	17	18	24
0001101111001100110101111010001111	0	1	2	10	11	16	18	19
0001101111001100110111010111	0	1	3	9	10	11	17	18
000110111100110011100111100111	0	1	3	9	10	11	12	17
0001101111001100111010111011	0	1	2	8	9	16	21	26
000110111100110011101100111101	10	16	17	18	22	24	25	26
00011011110011001111000111011101	1	3	8	9	10	17	22	27
0001101111001100111100100111101101	0	3	8	9	10	17	22	27
0001101111001100111100101011110101	2	10	16	22	23	24	25	26
0001101111001100111100101101111001	2	10	11	16	18	19	21	26
00011011110011010001111011010111	0	1	3	9	10	11	18	23
00011011110011010010111101010111	0	1	3	9	10	11	18	24
00011011110011010011011110010111	0	1	3	9	10	11	18	19
000110111100110100111011100111	0	1	3	9	10	11	12	18
000110111100110100111100111011	0	1	3	4	9	10	11	18
00011011110011010011110100111101	1	9	10	11	16	18	19	21
00011011110011010100111101100111	0	1	3	9	10	11	12	19
00011011110011010101011110100111	0	1	2	3	4	10	12	13
00011011110011010101101111000111	0	1	3	5	9	10	11	12
0001101111001101010111011011	0	1	2	3	8	9	11	12
00011011110011010101111000111101	0	1	2	3	9	11	12	15
000110111100110101100111101011	0	1	3	4	5	9	10	11
000110111100110101101011110011	0	1	2	9	10	17	22	27
0001101111001101011011011101	1	2	3	8	9	11	12	15
00011011110011010111000111101101	0	2	8	9	10	17	22	27
00011011110011010111001011110101	1	9	15	21	22	23	24	26
00011011110011010111001101111001	1	2	3	9	11	12	15	21
0001101111001101100011011110011011	0	1	3	4	9	10	12	13
00011011110011011000111011101011	0	1	3	4	5	9	10	12
0001101111001101100011110011110011	1	3	4	9	10	12	13	15
00011011110011011000111101011101	0	2	3	8	9	11	12	15
0001101111001101100100111101101011	0	1	3	4	5	9	10	13
0001101111001101100101011110101011	0	1	3	4	5	6	9	10
0001101111001101100101101111001011	14	15	16	18	19	20	22	23
00011011110011011001011101110011	11	12	15	16	17	19	20	21
00011011110011011001011110011101	11	12	15	16	17	19	20	22
0001101111001101100110011110110011	13	14	15	16	18	19	22	23
0001101111001101100110101111010011	0	1	2	10	11	18	23	28
000110111100110110011011101101	0	1	8	9	10	17	22	27
00011011110011011001110011110101	1	9	15	21	22	23	24	27
00011011110011011001110101111001	1	9	15	18	21	22	23	27
0001101111001101101000111101101101	11	12	15	17	19	20	21	22
0001101111001101101001011110101101	12	13	14	15	16	18	22	23
0001101111001101101001101111001101	0	1	9	10	11	18	23	28
00011011110011011010011101110101	1	8	9	10	11	18	23	28
0001101111001101101001111001111001	1	9	10	11	15	18	23	28
0001101111001101101010011110110101	0	8	9	10	11	18	23	28
0001101111001101101010101111010101	0	1	2	3	4	12	18	24
0001101111001101101010110111100101	1	2	3	4	8	12	18	24
00011011110011011010101110111001	0	1	2	3	8	11	17	23
0001101111001101101011001111011001	1	9	15	18	19	21	22	23
0001101111001101101011010111101001	1	2	3	11	18	22	23	26
000111000111011101010101101111	0	1	8	15	16	21	26	27
00011100011110011110010101101111	0	1	9	15	16	22	23	26
000111000111101011100101101111	0	1	9	15	16	17	22	26
000111000111101100111001101111	0	1	9	10	15	16	22	26
000111000111101101001110101111	0	1	2	9	15	16	22	26
00011100011110110101001111001111	0	2	4	8	9	10	11	18
000111000111101101010101110111	0	1	2	3	4	8	10	12
00011100011110110101011001111011	0	2	4	5	8	9	10	11
00011100011110110101011010111101	0	1	2	10	16	17	23	27
00011100100111101101010101101111	0	3	5	8	9	10	11	12
00011100101011110101010101101111	1	2	3	4	5	6	8	10
00011100101101111001010101101111	0	1	9	15	16	22	27	28
000111001011101110010101101111	0	1	9	15	16	22	23	27
000111001011110011100101101111	0	1	9	15	16	17	22	27
000111001011110100111001101111	0	1	9	10	15	16	22	27
000111001011110101001110101111	0	1	2	9	15	16	22	27
00011100101111010101001111001111	1	9	10	11	12	13	15	17
000111001011110101010101110111	0	1	2	3	4	5	8	10
00011100101111010101011001111011	10	11	12	13	14	15	16	18
00011100101111010101011010111101	0	1	2	10	16	17	23	28
00011100110011110110010101101111	0	1	9	15	16	22	23	28
00011100110101111010010101101111	0	1	2	10	11	17	23	24
0001110011011101100101101111	0	1	8	9	10	16	22	23
000111001101111000111001101111	0	1	9	10	15	16	22	23
000111001101111001001110101111	0	1	2	9	15	16	22	23
00011100110111100101001111001111	0	1	9	10	16	22	23	26
000111001101111001010101110111	0	1	9	10	16	22	23	27
00011100110111100101011001111011	0	1	9	10	16	22	23	28
00011100110111100101011010111101	0	1	2	10	16	17	23	24
000111001110011110100101101111	0	1	9	15	16	17	18	22
00011100111011011001101111	0	1	9	10	15	16	17	22
0001110011101110001110101111	0	1	2	9	15	16	17	22
000111001110111001001111001111	1	4	9	10	11	12	15	17
0001110011101110010101110111	1	8	9	10	16	22	23	27
000111001110111001011001111011	0	8	9	16	21	22	23	27
000111001110111001011010111101	0	1	2	10	16	17	18	23
000111001111000111101001101111	0	1	9	10	11	15	16	22
00011100111100110110101111	0	1	2	9	10	15	16	22
000111001111001110001111001111	1	3	9	10	11	12	15	17
0001110011110011100101110111	1	8	9	16	17	21	22	27
000111001111001110011001111011	0	8	9	16	17	21	22	27
000111001111001110011010111101	0	1	2	10	11	16	17	23
000111001111010001111010101111	0	1	2	3	9	15	16	22
000111001111010010111100101111	10	12	15	16	17	18	23	28
0001110011110100110111001111	1	2	9	10	11	12	15	17
0001110011110100111001110111	1	8	9	10	16	21	22	27
000111001111010011101001111011	0	8	9	10	16	21	22	27
000111001111010011101010111101	0	1	2	3	10	16	17	23
00011100111101010001111011001111	10	12	15	16	17	18	24	28
00011100111101010010111101001111	1	9	16	17	18	19	21	23
00011100111101010011011110001111	0	1	9	10	11	12	15	17
0001110011110101001110110111	1	2	8	9	16	21	22	27
00011100111101010011110001111011	0	2	8	9	16	21	22	27
00011100111101010011110010111101	1	9	10	16	22	23	24	26
000111001111010101001111010111	0	8	9	10	11	12	15	17
000111001111010101010111100111	0	1	2	3	4	5	9	11
0001110011110101010110111011	0	1	8	9	16	21	22	27
000111001111010101011100111101	0	8	9	15	21	22	23	26
00011100111101010110001111011011	0	2	3	4	5	8	9	11
00011100111101010110010111101011	10	12	13	14	15	16	17	18
00011100111101010110011011110011	0	1	9	10	17	22	23	28
000111001111010101100111011101	0	8	9	15	21	22	23	27
00011100111101010110100111101101	0	8	9	10	17	22	23	28
00011100111101010110101011110101	0	1	2	3	11	17	18	24
00011100111101010110101101111001	0	8	9	15	18	21	22	23
00011101000111101101100101101111	0	1	9	15	16	17	23	27
00011101001011110101100101101111	0	1	9	15	16	17	23	28
00011101001101111001100101101111	0	1	9	10	11	17	23	24
000111010011101110100101101111	0	1	9	15	16	17	18	23
0001110100111101011001101111	0	1	9	10	15	16	17	23
000111010011110110001110101111	0	1	2	9	15	16	17	23
00011101001111011001001111001111	0	8	9	10	16	22	23	26
000111010011110110010101110111	0	8	9	10	16	22	23	27
00011101001111011001011001111011	0	8	9	10	16	22	23	28
00011101001111011001011010111101	0	1	2	10	16	17	18	24
00011101010011110110100101101111	0	1	9	15	16	17	18	24
00011101010101111010100101101111	0	1	2	3	4	11	18	19
00011101010110111100100101101111	0	1	9	12	15	16	17	18
0001110101011110011001101111	0	1	2	3	9	10	17	18
000111010101111010001110101111	0	1	2	3	10	16	17	18
00011101010111101001001111001111	0	1	2	3	10	17	18	22
000111010101111010010101110111	0	1	2	3	10	17	18	23
00011101010111101001011001111011	0	1	2	3	10	17	18	24
00011101010111101001011010111101	0	1	2	10	16	17	18	19
00011101011011101001101111	0	1	9	10	11	15	16	17
000111010111010110101111	0	1	2	8	9	15	16	17
0001110101110110001111001111	0	1	2	8	9	16	17	21
00011101011101100101110111	0	1	2	8	9	16	17	22
0001110101110110011001111011	0	1	2	8	9	16	17	23
0001110101110110011010111101	0	1	2	10	11	16	17	18
00011101011110010001111011001111	1	2	3	10	17	18	21	22
00011101011110010010111101001111	1	2	3	10	17	18	22	26
00011101011110010011011110001111	0	1	2	9	16	17	21	26
0001110101111001001110110111	0	1	2	9	16	17	21	22
00011101011110010011110001111011	0	1	2	9	16	17	21	23
00011101011110010011110010111101	0	1	2	9	16	17	18	21
000111010111100101001111010111	0	1	2	9	16	17	22	26
000111010111100101010111100111	0	1	2	9	16	17	22	27
0001110101111001010110111011	0	1	2	9	16	17	22	23
000111010111100101011100111101	0	1	2	9	16	17	18	22
00011101011110010110001111011011	0	1	2	9	16	17	23	27
00011101011110010110010111101011	0	1	2	9	16	17	23	28
00011101011110010110011011110011	0	1	2	9	16	17	23	24
000111010111100101100111011101	0	1	2	9	16	17	18	23
00011101011110010110100111101101	0	1	2	9	16	17	18	24
00011101011110010110101011110101	0	1	2	3	11	17	18	19
00011101011110010110101101111001	0	1	2	9	12	16	17	18
000111011000111101101001101111	0	1	9	10	11	15	16	18
000111011001011110101001101111	0	1	9	10	11	12	15	16
000111011001101111001001101111	0	1	4	9	10	11	15	16
00011101100111100110101111	0	1	2	9	10	11	15	16
000111011001111010001111001111	10	11	15	16	17	23	24	27
0001110110011110100101110111	1	8	9	16	17	18	21	22
000111011001111010011001111011	0	8	9	16	17	18	21	22
000111011001111010011010111101	0	1	2	10	11	12	16	17
000111011010111010101111	0	1	2	3	9	10	15	16
00011101101100111100101111	1	3	8	9	10	15	16	22
000111011011010111001111	1	2	3	9	10	11	15	17
000111011011011001110111	1	2	8	9	15	16	17	22
00011101101101101001111011	0	8	9	10	16	17	21	22
00011101101101101010111101	0	1	2	3	10	11	16	17
00011101101110001110110111	1	2	8	9	16	17	21	22
000111011011100011110001111011	0	2	8	9	16	17	21	22
000111011011100011110010111101	1	2	8	9	16	17	18	21
0001110110111001001111010111	0	3	8	9	10	11	15	17
0001110110111001010111100111	1	2	8	9	16	17	22	27
00011101101110010110111011	0	1	8	9	16	17	21	22
0001110110111001011100111101	1	2	8	9	16	17	18	22
000111011011100110001111011011	1	2	8	9	16	17	23	27
000111011011100110010111101011	0	8	15	16	22	23	26	27
000111011011100110011011110011	0	1	9	10	17	18	22	23
0001110110111001100111011101	1	2	8	9	16	17	18	23
000111011011100110100111101101	0	8	9	10	17	18	22	23
000111011011100110101011110101	0	1	2	3	11	12	17	18
000111011011100110101101111001	1	2	10	17	21	22	26	27
0001110111000111011100101111	1	3	8	9	10	11	16	22
0001110111000111100111001111	1	3	8	9	10	16	17	21
0001110111000111101001110111	1	3	8	9	10	11	16	21
000111011100011110101001111011	0	8	9	10	11	16	21	22
000111011100011110101010111101	0	1	2	3	4	10	16	17
000111011100100111101100101111	0	3	8	9	10	11	16	22
000111011100101011110100101111	1	3	8	9	10	16	22	27
00011101110010111011001111	1	3	8	9	10	16	17	22
000111011100101111001001111011	0	3	8	9	10	16	21	22
000111011100101111001010111101	10	11	17	22	23	24	25	26
0001110111001100111101001111	1	3	8	9	10	16	17	23
0001110111001101011110001111	0	1	2	9	10	11	15	17
000111011100110110110111	1	2	8	9	10	11	15	17
0001110111001101110001111011	0	2	8	9	10	16	21	22
0001110111001101110010111101	1	2	9	15	16	17	18	21
0001110111001110001111010111	0	2	8	9	10	11	15	17
0001110111001110010111100111	1	2	9	15	16	17	22	27
00011101110011100110111011	0	1	8	9	10	16	21	22
0001110111001110011100111101	1	2	9	15	16	17	18	22
000111011100111010001111011011	1	2	9	15	16	17	23	27
000111011100111010010111101011	0	8	15	16	17	22	26	27
000111011100111010011011110011	0	1	9	10	11	17	22	23
0001110111001110100111011101	1	2	9	15	16	17	18	23
000111011100111010100111101101	0	8	9	10	11	17	22	23
000111011100111010101011110101	0	1	2	3	4	11	17	18
000111011100111010101101111001	1	2	10	17	21	22	23	26
000111011101000111011101001111	1	2	9	16	17	18	21	23
00011101110100011110011110001111	1	3	8	9	10	17	18	22
0001110111010001111010110111	1	2	3	8	9	16	21	22
00011101110100011110110001111011	0	2	3	8	9	16	21	22
00011101110100011110110010111101	10	11	17	23	24	25	26	27
00011101110100100111101101001111	1	3	8	9	10	17	23	27
00011101110100101011110101001111	1	3	8	9	10	17	23	28
00011101110100101101111001001111	0	1	9	16	17	18	21	23
000111011101001011101110001111	1	3	8	9	10	17	18	23
0001110111010010111100110111	1	3	8	9	10	11	17	23
00011101110100101111010001111011	1	3	4	8	9	10	17	23
00011101110100101111010010111101	2	10	17	18	19	21	22	26
00011101110100110011110110001111	0	8	9	16	17	18	21	23
00011101110100110101111010001111	0	1	2	10	11	12	16	18
00011101110100110111010111	0	1	8	9	10	11	15	17
0001110111010011100111100111	1	2	9	16	17	21	22	27
00011101110100111010111011	0	1	2	8	9	16	21	22
0001110111010011101100111101	1	2	9	16	17	18	21	22
00011101110100111100100111101101	0	3	8	9	10	17	22	23
00011101110100111100101011110101	1	2	9	16	17	18	19	21
00011101110100111100101101111001	1	2	10	17	18	21	22	26
000111011101010001111011010111	1	3	8	9	10	11	18	23
000111011101010010111101010111	0	8	15	16	17	18	21	23
000111011101010011011110010111	0	1	9	10	11	12	16	18
0001110111010100111011100111	1	2	9	15	16	22	26	27
0001110111010100111100111011	1	2	9	16	17	22	23	26
000111011101010011110100111101	1	2	9	16	17	18	22	26
000111011101010100111101100111	0	8	9	10	11	12	16	18
000111011101010101011110100111	0	1	2	3	4	5	10	12
00011101110101010111011011	0	1	2	3	4	8	9	11
000111011101010101111000111101	0	1	2	3	4	9	11	15
0001110111010101100111101011	0	1	8	15	16	21	22	27
0001110111010101101011110011	0	1	2	9	10	17	22	23
00011101110101011011011101	0	1	8	15	16	17	21	22
000111011101010111000111101101	0	1	8	15	16	17	21	23
000111011101010111001011110101	0	1	8	15	16	17	18	21
000111011101010111001101111001	0	1	8	11	15	16	17	21
000111011101011000111011101011	0	1	8	15	16	22	26	27
00011101110101100011110011110011	0	1	8	15	16	22	23	26
000111011101011000111101011101	0	1	8	15	16	17	22	26
00011101110101100100111101101011	0	3	4	5	8	9	10	12
00011101110101100101011110101011	1	3	4	5	6	8	9	10
00011101110101100101101111001011	0	1	8	15	16	22	27	28
000111011101011001011101110011	0	1	8	15	16	22	23	27
000111011101011001011110011101	0	1	8	15	16	17	22	27
00011101110101100110011110110011	0	1	8	15	16	22	23	28
00011101110101100110101111010011	0	1	2	10	11	18	23	24
0001110111010110011011101101	0	1	8	15	16	17	22	23
000111011101011001110011110101	0	1	8	15	16	17	18	22
000111011101011001110101111001	0	1	8	11	15	16	17	22
00011101110101101000111101101101	0	1	8	15	16	17	23	27
00011101110101101001011110101101	0	1	8	15	16	17	23	28
00011101110101101001101111001101	0	1	8	15	16	17	23	24
000111011101011010011101110101	0	1	8	15	16	17	18	23
00011101110101101001111001111001	0	1	8	11	15	16	17	23
00011101110101101010011110110101	0	1	8	15	16	17	18	24
00011101110101101010101111010101	0	1	2	3	4	12	18	19
00011101110101101010110111100101	0	1	8	12	15	16	17	18
000111011101011010101110111001	0	1	2	3	8	11	17	18
00011101110101101011001111011001	0	1	8	11	12	15	16	17
00011101110101101011010111101001	0	1	2	10	17	21	22	26
0001111000111100111010101111	0	1	2	3	9	10	15	17
000111100011110100111100101111	1	3	9	10	16	17	18	21
0001111000111101010111001111	0	2	8	9	15	16	17	21
0001111000111101011001110111	0	2	8	9	15	16	17	22
000111100011110101101001111011	0	2	8	9	15	16	17	23
000111100011110101101010111101	0	1	2	3	10	11	16	18
0001111000111101100011110001111011	0	2	8	9	16	17	21	23
0001111000111101100011110010111101	0	2	8	9	16	17	18	21
00011110001111011001001111010111	0	2	8	9	16	17	22	26
00011110001111011001010111100111	0	2	8	9	16	17	22	27
000111100011110110010110111011	0	1	8	9	16	17	21	23
00011110001111011001011100111101	0	2	8	9	16	17	18	22
0001111000111101100110001111011011	0	2	8	9	16	17	23	27
0001111000111101100110010111101011	0	2	8	9	16	17	23	28
0001111000111101100110011011110011	0	1	9	10	17	18	22	24
00011110001111011001100111011101	0	2	8	9	16	17	18	23
0001111000111101100110100111101101	0	2	8	9	16	17	18	24
0001111000111101100110101011110101	0	1	2	3	11	12	17	19
0001111000111101100110101101111001	0	2	8	9	12	16	17	18
0001111001000111101101101001101111	0	1	9	10	11	15	18	23
0001111001001011110101101001101111	0	1	9	10	11	15	18	24
0001111001001101111001101001101111	0	1	4	9	10	11	18	19
00011110010011101110101001101111	0	1	9	10	11	12	15	18
0001111001001111001111001001101111	0	1	4	9	10	11	15	18
000111100100111101100110101111	0	1	2	9	10	11	15	18
0001111001001111011010001111001111	0	3	8	9	10	17	18	22
00011110010011110110100101110111	0	3	8	9	10	17	18	23
0001111001001111011010011001111011	0	3	8	9	10	17	18	24
0001111001001111011010011010111101	0	1	2	10	11	12	16	19
0001111001010011110110101001101111	0	1	9	10	11	12	15	19
0001111001010101111010101001101111	0	1	9	10	11	12	13	15
0001111001010110111100101001101111	0	1	5	9	10	11	12	15
00011110010101110111001001101111	0	1	4	9	10	11	12	15
000111100101011110100110101111	0	1	2	9	10	11	12	15
0001111001010111101010001111001111	10	15	16	22	23	24	25	26
00011110010101111010100101110111	1	8	9	16	17	18	19	21
0001111001010111101010011001111011	0	8	9	16	17	18	19	21
0001111001010111101010011010111101	0	1	2	10	11	12	13	16
0001111001011001111011001001101111	0	1	4	5	9	10	11	15
0001111001011010111101001001101111	0	1	2	10	17	18	22	27
0001111001011011110010001111001111	1	2	10	17	18	21	22	27
00011110010110111100100101110111	1	2	10	17	18	22	26	27
0001111001011011110010011001111011	0	8	9	12	16	17	18	21
0001111001011011110010011010111101	0	1	2	5	10	11	12	16
00011110010111011010101111	0	1	2	3	9	10	11	15
000111100101111000111100101111	10	12	17	18	22	23	26	28
0001111001011110010111001111	10	12	17	18	22	23	24	26
0001111001011110011001110111	1	8	9	10	16	17	18	21
000111100101111001101001111011	0	8	9	10	16	17	18	21
000111100101111001101010111101	0	1	2	3	10	11	12	16
0001111001011110100011110010111101	11	15	16	17	23	24	25	27
00011110010111101001001111010111	10	12	17	18	19	22	25	26
00011110010111101001010111100111	1	9	15	16	22	23	24	26
000111100101111010010110111011	0	1	8	9	16	17	18	21
00011110010111101001011100111101	10	15	16	17	23	24	25	27
0001111001011110100110001111011011	1	8	15	16	22	23	24	26
0001111001011110100110010111101011	0	8	15	16	22	23	24	26
0001111001011110100110011011110011	0	1	9	10	17	18	19	22
00011110010111101001100111011101	1	8	9	10	17	18	19	22
0001111001011110100110100111101101	0	8	9	10	17	18	19	22
0001111001011110100110101011110101	0	1	2	3	11	12	13	17
0001111001011110100110101101111001	1	2	3	8	11	12	13	17
0001111001100111101010101111	0	1	2	3	4	9	10	15
0001111001101011110010101111	0	1	2	9	10	11	16	22
00011110011011011100101111	1	2	8	9	10	11	16	22
00011110011011100111001111	1	2	9	10	11	15	16	22
00011110011011101001110111	1	2	9	10	11	16	21	22
0001111001101110101001111011	0	8	9	10	11	16	17	21
0001111001101110101010111101	0	1	2	3	4	10	11	16
000111100111000111101100101111	0	2	8	9	10	11	16	22
000111100111001011110100101111	1	3	9	10	15	16	22	27
00011110011100111011001111	1	3	9	10	15	16	17	22
000111100111001111001001111011	0	3	8	9	10	16	17	21
000111100111001111001010111101	11	16	17	22	23	24	25	26
0001111001110100111101001111	1	3	9	10	15	16	17	23
000111100111010110110111	1	2	3	8	9	10	15	17
0001111001110101110001111011	0	2	8	9	10	16	17	21
0001111001110101110010111101	10	11	12	17	18	22	24	26
0001111001110110001111010111	0	2	3	8	9	10	15	17
0001111001110110010111100111	1	3	9	10	11	12	15	16
00011110011101100110111011	0	1	8	9	10	16	17	21
0001111001110110011100111101	10	15	16	17	18	23	24	27
000111100111011010001111011011	1	3	4	9	10	12	15	16
000111100111011010010111101011	0	8	15	16	17	22	23	26
000111100111011010011011110011	0	1	9	10	11	17	18	22
0001111001110110100111011101	1	8	9	10	11	17	18	22
000111100111011010100111101101	0	8	9	10	11	17	18	22
000111100111011010101011110101	0	1	2	3	4	11	12	17
000111100111011010101101111001	1	2	10	17	21	22	23	27
00011110011110010001111011010111	1	3	9	10	11	15	18	23
00011110011110010010111101010111	0	8	11	15	16	17	21	23
00011110011110010011011110010111	0	1	4	9	10	11	16	18
000111100111100100111011100111	1	2	9	15	16	22	23	26
000111100111100100111100111011	1	3	4	9	10	11	15	18
00011110011110010011110100111101	1	4	9	10	11	16	18	21
00011110011110010100111101100111	0	4	8	9	10	11	16	18
00011110011110010101011110100111	1	3	9	10	11	12	13	15
0001111001111001010111011011	1	3	4	9	10	11	12	15
00011110011110010101111000111101	12	15	16	17	18	22	24	26
000111100111100101100111101011	0	8	9	15	16	22	23	26
000111100111100101101011110011	0	1	2	9	10	17	18	22
0001111001111001011011011101	1	2	8	9	10	17	18	22
00011110011110010111000111101101	0	2	8	9	10	17	18	22
00011110011110010111001011110101	10	15	16	22	23	24	25	27
00011110011110010111001101111001	1	2	10	11	17	21	22	27
0001111001111001100011110011110011	13	16	18	19	22	23	25	26
00011110011110011000111101011101	12	15	17	18	21	22	24	26
0001111001111001100100111101101011	1	3	4	5	9	10	13	15
0001111001111001100101011110101011	1	3	4	5	6	9	10	15
0001111001111001100101101111001011	0	1	9	16	17	23	24	27
00011110011110011001011101110011	1	8	9	16	17	23	24	27
00011110011110011001011110011101	1	9	15	16	17	23	24	27
0001111001111001100110011110110011	0	8	9	16	17	23	24	27
0001111001111001100110101111010011	0	1	2	10	11	18	19	23
000111100111100110011011101101	0	1	8	9	10	17	18	22
00011110011110011001110011110101	10	15	16	17	18	24	25	28
00011110011110011001110101111001	1	2	3	10	17	21	22	27
0001111001111001101000111101101101	1	8	15	16	17	23	24	27
0001111001111001101001011110101101	0	8	15	16	17	23	24	27
0001111001111001101001101111001101	0	1	9	10	11	18	19	23
00011110011110011010011101110101	1	8	9	10	11	18	19	23
0001111001111001101001111001111001	1	9	10	11	15	18	19	23
0001111001111001101010011110110101	0	8	9	10	11	18	19	23
0001111001111001101010101111010101	0	1	2	3	4	12	13	18
0001111001111001101010110111100101	1	2	3	4	8	12	13	18
00011110011110011010101110111001	0	1	2	3	8	11	12	17
0001111001111001101011001111011001	10	11	12	15	16	19	20	24
0001111001111001101011010111101001	0	1	2	10	17	21	22	27
000111101000111101011100101111	10	11	12	17	22	23	26	28
000111101000111101100111001111	10	12	17	18	23	24	26	27
000111101000111101101001110111	1	8	9	10	11	16	18	21
00011110100011110110101001111011	0	8	9	10	11	16	18	21
00011110100011110110101010111101	0	1	2	3	4	10	12	16
00011110100100111101101010101111	0	1	2	3	4	9	12	15
00011110100101011110101010101111	0	1	2	3	4	5	9	15
00011110100101101111001010101111	0	1	9	16	17	18	22	27
000111101001011101110010101111	1	8	9	16	17	18	22	27
000111101001011110011100101111	1	9	15	16	17	18	22	27
000111101001011110100111001111	1	9	16	17	18	21	22	27
000111101001011110101001110111	1	8	9	10	11	12	16	21
00011110100101111010101001111011	0	8	9	10	11	12	16	21
00011110100101111010101010111101	0	1	2	3	4	5	10	16
00011110100110011110110010101111	0	8	9	16	17	18	22	27
00011110100110101111010010101111	0	1	2	10	11	12	17	23
0001111010011011101100101111	0	1	8	9	10	11	16	22
000111101001101111001001110111	0	1	9	10	11	16	21	22
00011110100110111100101001111011	0	1	9	10	11	16	22	26
00011110100110111100101010111101	0	1	9	10	11	16	22	27
000111101001110011110100101111	1	3	9	10	16	21	22	27
00011110100111011011001111	1	3	9	10	16	17	21	22
000111101001110111001001111011	0	3	8	9	10	11	16	21
000111101001110111001010111101	1	8	9	10	11	16	22	27
000111101001111000111101001111	1	3	9	10	16	17	21	23
00011110100111100110110111	1	2	8	9	10	11	16	21
000111101001111001110001111011	0	2	8	9	10	11	16	21
000111101001111001110010111101	1	9	10	11	15	16	22	27
000111101001111010001111010111	1	3	9	10	11	16	18	21
000111101001111010010111100111	1	3	9	10	11	12	16	21
0001111010011110100110111011	0	1	8	9	10	11	16	21
000111101001111010011100111101	1	9	10	11	16	21	22	27
00011110100111101010001111011011	1	3	4	9	10	12	16	21
00011110100111101010010111101011	0	8	15	16	17	18	22	26
00011110100111101010011011110011	0	1	9	10	11	12	17	22
000111101001111010100111011101	1	8	9	10	11	12	17	22
00011110100111101010100111101101	0	8	9	10	11	12	17	22
00011110100111101010101011110101	0	1	2	3	4	5	11	17
00011110100111101010101101111001	0	8	9	10	15	21	26	27
00011110101000111101101100101111	1	8	15	16	17	18	22	27
00011110101001011110101100101111	0	8	15	16	17	18	22	27
00011110101001101111001100101111	0	1	9	10	11	12	17	23
000111101010011101110100101111	1	3	9	10	16	22	26	27
0001111010100111101011001111	0	8	9	10	11	15	16	22
00011110101001111011001001111011	0	3	4	8	9	10	16	21
00011110101001111011001010111101	0	8	9	10	11	16	22	27
00011110101010011110110100101111	0	8	9	10	11	12	17	23
00011110101010101111010100101111	0	1	2	3	4	5	11	18
00011110101010110111100100101111	0	2	8	9	15	21	26	27
0001111010101011110011001111	0	1	2	3	4	9	10	17
00011110101010111101001001111011	0	1	2	3	4	10	17	22
00011110101010111101001010111101	0	1	2	3	4	10	17	23
00011110101011011101001111	0	2	8	9	15	16	21	22
000111101010111010110111	0	1	2	3	8	9	15	16
0001111010101110110001111011	0	1	2	3	8	9	16	21
0001111010101110110010111101	0	1	2	3	8	9	16	22
00011110101011110010001111011011	0	2	3	8	9	11	15	21
00011110101011110010010111101011	0	2	3	4	8	9	15	21
00011110101011110010011011110011	0	1	2	3	9	16	21	26
000111101010111100100111011101	0	1	2	3	9	16	21	22
00011110101011110010100111101101	0	1	2	3	9	16	22	26
00011110101011110010101011110101	0	1	2	3	9	16	22	27
00011110101011110010101101111001	0	1	2	3	9	16	22	23
000111101011000111101101001111	0	2	3	4	8	9	10	17
000111101011001011110101001111	0	2	8	9	15	16	22	27
000111101011001101111001001111	0	1	9	10	16	17	21	23
00011110101100111100110111	0	2	8	9	10	15	16	22
000111101011001111010001111011	0	2	3	8	9	15	16	22
000111101011001111010010111101	10	11	12	15	16	17	23	28
000111101011010111010111	0	1	2	8	9	10	15	17
00011110101101100111100111	0	2	8	9	10	11	15	16
000111101011011010111011	0	1	2	8	9	10	16	21
00011110101101101100111101	1	2	3	8	9	15	16	22
000111101011011100100111101101	0	3	8	9	10	11	17	22
000111101011011100101011110101	1	2	3	8	9	16	22	27
000111101011011100101101111001	1	2	10	17	18	21	22	23
000111101011100100111101100111	0	2	8	9	10	11	15	18
000111101011100101011110100111	0	2	8	9	10	11	12	15
00011110101110010111011011	0	2	3	8	9	10	11	15
0001111010111001100111101011	0	2	3	4	8	9	10	15
0001111010111001101011110011	0	1	2	9	10	11	17	22
00011110101110011011011101	1	2	3	9	15	16	21	22
000111101011100111000111101101	0	2	8	9	10	11	17	22
000111101011100111001011110101	1	2	3	9	15	16	22	27
000111101011100111001101111001	1	2	10	11	17	21	22	23
000111101011101000111101011101	10	11	12	17	23	26	27	28
00011110101110100100111101101011	0	2	3	4	8	9	12	15
00011110101110100101011110101011	0	2	3	4	5	8	9	15
00011110101110100101101111001011	0	1	9	16	17	18	23	27
000111101011101001011101110011	1	8	9	16	17	18	23	27
000111101011101001011110011101	1	9	15	16	17	18	23	27
00011110101110100110011110110011	0	8	9	16	17	18	23	27
00011110101110100110101111010011	0	1	2	10	11	12	18	23
0001111010111010011011101101	0	1	8	9	10	11	17	22
000111101011101001110011110101	1	2	3	9	16	21	22	27
000111101011101001110101111001	1	2	3	10	17	21	22	23
00011110101110101000111101101101	1	8	15	16	17	18	23	27
00011110101110101001011110101101	0	8	15	16	17	18	23	27
00011110101110101001101111001101	0	1	9	10	11	12	18	23
000111101011101010011101110101	1	2	3	9	16	22	26	27
00011110101110101001111001111001	1	2	3	9	16	22	23	26
00011110101110101010011110110101	0	8	9	10	11	12	18	23
00011110101110101010101111010101	0	1	2	3	4	5	12	18
00011110101110101010110111100101	0	1	2	8	15	21	26	27
000111101011101010101110111001	0	1	2	3	4	8	11	17
00011110101110101011001111011001	0	1	2	8	15	21	22	27
00011110101110101011010111101001	0	1	2	10	17	21	22	23
0001111011000111101100100111101101	0	2	3	8	9	16	22	26
0001111011000111101100101011110101	0	2	3	8	9	16	22	27
0001111011000111101100101101111001	0	2	3	8	9	16	22	23
0001111011001000111101101101001111	1	3	9	10	17	23	26	27
0001111011001001011110101101001111	0	8	11	12	15	16	17	23
0001111011001001101111001101001111	0	1	4	5	9	10	11	18
00011110110010011101110101001111	0	2	8	9	16	22	26	27
0001111011001001111001111001001111	0	2	8	9	16	22	23	26
000111101100100111101100110111	0	2	8	9	10	16	22	26
0001111011001001111011010010111101	0	3	4	8	9	10	17	23
0001111011001010011110110101001111	0	4	5	8	9	10	11	18
0001111011001010101111010101001111	13	14	15	16	17	18	19	25
0001111011001010110111100101001111	0	1	9	16	22	23	26	28
00011110110010101110111001001111	0	2	8	9	16	22	23	27
000111101100101011110100110111	0	2	8	9	10	16	22	27
0001111011001010111101010010111101	12	13	15	16	17	18	24	29
0001111011001011001111011001001111	0	2	8	9	16	22	23	28
0001111011001011010111101001001111	0	1	2	10	17	18	22	24
0001111011001011011110010010111101	1	2	10	17	18	22	24	26
00011110110010111011010111	0	2	8	9	10	16	17	22
0001111011001011110010111011	0	2	3	8	9	10	16	22
000111101100101111001100111101	10	17	18	23	24	25	26	27
0001111011001011110100100111101101	3	10	17	18	19	22	25	26
0001111011001011110100101011110101	2	10	17	23	24	25	26	27
0001111011001011110100101101111001	1	2	10	17	18	19	21	22
0001111011001100111101010111	0	2	8	9	10	16	17	23
0001111011001101011110010111	0	1	2	9	10	11	16	18
00011110110011011011100111	0	2	8	9	10	11	16	17
00011110110011011100111011	0	2	3	8	9	10	16	17
0001111011001101110100111101	1	2	9	10	11	16	18	21
000111101100111000111101100111	0	2	8	9	10	11	16	18
000111101100111001011110100111	0	2	8	9	10	11	12	16
00011110110011100111011011	0	2	3	8	9	10	11	16
0001111011001110100111101011	0	2	3	4	8	9	10	16
0001111011001110101011110011	0	1	2	3	9	10	17	22
00011110110011101011011101	1	2	3	8	9	10	17	22
000111101100111011000111101101	0	2	3	8	9	10	17	22
000111101100111011001011110101	10	16	22	23	24	25	26	27
000111101100111011001101111001	1	2	10	11	17	18	21	22
0001111011001111001000111101101101	1	8	11	15	16	17	23	27
0001111011001111001001011110101101	0	8	11	15	16	17	23	27
0001111011001111001001101111001101	0	1	4	9	10	11	18	23
00011110110011110010011101110101	1	4	8	9	10	11	18	23
0001111011001111001001111001111001	1	4	9	10	11	15	18	23
0001111011001111001010011110110101	0	4	8	9	10	11	18	23
0001111011001111001010101111010101	13	15	16	17	18	19	25	29
0001111011001111001010110111100101	1	2	10	17	23	24	26	27
00011110110011110010101110111001	10	16	19	22	23	24	25	26
0001111011001111001011001111011001	1	9	10	17	23	24	26	27
0001111011001111001011010111101001	0	1	2	10	17	18	21	22
00011110110100011110110100111101	10	17	18	19	23	25	26	27
00011110110100100111101101010111	0	2	8	9	10	17	23	27
00011110110100101011110101010111	0	2	8	9	10	17	23	28
00011110110100101101111001010111	0	1	9	16	17	18	22	24
000111101101001011101110010111	0	2	8	9	10	17	18	23
000111101101001011110011100111	0	2	8	9	10	11	17	23
000111101101001011110100111011	0	2	3	8	9	10	17	23
00011110110100101111010100111101	1	9	16	17	18	22	24	26
00011110110100110011110110010111	0	2	8	9	10	17	18	24
00011110110100110101111010010111	0	1	2	10	11	12	17	19
0001111011010011011101100111	0	1	8	9	10	11	16	18
00011110110100110111100100111101	0	1	9	10	11	16	18	21
000111101101001110011110100111	0	2	8	9	10	11	12	17
00011110110100111011011011	0	2	3	8	9	10	11	17
000111101101001111001011110011	10	17	18	19	22	23	25	26
0001111011010011110011011101	1	9	10	11	15	16	18	21
00011110110100111101001011110101	2	10	11	12	17	19	22	26
00011110110100111101001101111001	1	2	10	11	12	17	21	22
00011110110101000111101101100111	0	2	8	9	10	11	18	23
00011110110101001011110101100111	0	2	8	9	10	11	18	24
00011110110101001101111001100111	0	1	9	10	11	12	17	19
000111101101010011101110100111	0	2	8	9	10	11	12	18
0001111011010100111101011011	0	2	3	8	9	10	11	18
00011110110101010011110110100111	0	2	8	9	10	11	12	19
00011110110101010101111010100111	0	1	2	3	4	5	11	13
00011110110101010110111100100111	0	2	5	8	9	10	11	12
0001111011010101011110011011	0	1	2	3	4	9	10	12
00011110110101011011101011	0	1	8	9	15	16	22	26
0001111011010101110011110011	1	2	3	4	9	10	12	15
00011110110101011101011101	0	1	2	3	8	9	11	15
000111101101011000111101101011	0	2	3	4	8	9	10	12
000111101101011001011110101011	0	2	3	4	5	8	9	10
000111101101011001101111001011	0	1	9	10	16	17	23	27
0001111011010110011101110011	1	8	15	16	21	22	23	27
0001111011010110011110011101	1	8	15	16	17	21	22	27
000111101101011010011110110011	0	8	9	10	16	17	23	27
000111101101011010101111010011	0	1	2	3	10	11	18	23
00011110110101101011101101	0	1	2	8	9	10	17	22
0001111011010110110011110101	1	8	15	16	17	18	21	22
0001111011010110110101111001	1	2	3	10	11	17	21	22
00011110110101110010011110110101	0	3	8	9	10	11	18	23
00011110110101110010101111010101	1	8	15	16	17	18	19	21
00011110110101110010110111100101	1	2	10	17	18	23	26	27
000111101101011100101110111001	1	8	11	15	16	17	18	21
00011110110101110011001111011001	1	8	11	12	15	16	17	21
00011110110101110011010111101001	0	1	2	10	11	17	21	22
0001111011011001000111101101101011	0	2	3	4	8	9	12	18
0001111011011001001011110101101011	0	2	3	4	8	9	12	19
0001111011011001001101111001101011	0	1	4	5	9	10	11	13
00011110110110010011101110101011	0	2	3	4	5	8	9	12
0001111011011001001111001111001011	1	4	5	9	10	11	13	15
00011110110110010011110101110011	0	3	4	8	9	10	12	15
00011110110110010011110110011101	0	3	4	8	9	10	12	16
0001111011011001010011110110101011	0	2	3	4	5	8	9	13
0001111011011001010101111010101011	0	2	3	4	5	6	8	9
0001111011011001010110111100101011	14	15	17	18	19	20	21	22
00011110110110010101110111001011	12	13	15	16	17	18	20	21
00011110110110010101111001110011	12	13	15	16	17	18	20	22
00011110110110010101111010011101	11	15	17	18	19	20	21	22
0001111011011001011001111011001011	13	14	15	17	18	19	21	22
0001111011011001011010111101001011	0	1	2	10	17	18	24	28
000111101101100101101110110011	0	1	8	9	16	17	23	27
00011110110110010111001111010011	1	8	15	16	22	23	24	27
0001111011011001011101101101	1	8	15	16	17	22	23	27
00011110110110010111100101111001	1	8	11	15	16	17	22	27
0001111011011001100011110110110011	12	13	15	17	18	20	21	22
0001111011011001100101111010110011	12	13	14	15	17	18	21	22
0001111011011001100110111100110011	0	1	9	10	17	18	24	28
00011110110110011001110111010011	1	8	15	16	22	23	24	28
000111101101100110011110101101	0	8	9	15	16	17	23	27
0001111011011001101001111011010011	0	8	9	10	17	18	24	28
0001111011011001101010111101010011	0	1	2	3	11	12	19	24
0001111011011001101011011110010011	1	2	3	8	11	12	19	24
000111101101100110101111001101	0	1	2	9	10	11	18	23
0001111011011001101101110101	1	2	8	9	10	11	18	23
000111101101100110111001111001	1	2	9	10	11	15	18	23
00011110110110011100101111010101	1	8	15	16	17	18	19	22
00011110110110011100110111100101	1	2	10	11	17	23	26	27
000111101101100111001110111001	1	8	11	15	16	17	18	22
00011110110110011101001111011001	1	8	11	12	15	16	17	22
00011110110110011101010111101001	0	1	2	3	10	17	21	22
0001111011011010010011110110101101	11	12	13	15	17	20	21	22
0001111011011010010101111010101101	11	12	13	14	15	17	21	22
0001111011011010010110111100101101	0	1	9	16	17	18	24	28
00011110110110100101110111001101	1	8	15	16	17	23	24	28
00011110110110100101111001110101	1	8	15	16	17	18	23	28
0001111011011010010111101001111001	1	8	11	15	16	17	23	28
0001111011011010011001111011001101	0	8	9	16	17	18	24	28
0001111011011010011010111101001101	0	1	2	10	11	12	19	24
000111101101101001101110110101	0	1	8	9	10	11	18	23
00011110110110100111001111010101	1	8	15	16	17	18	19	23
00011110110110100111010111100101	1	2	3	10	17	23	26	27
000111101101101001110110111001	1	8	11	15	16	17	18	23
0001111011011010011110010111101001	1	4	8	11	15	16	17	23
0001111011011010100011110110110101	1	8	15	16	17	18	24	28
0001111011011010100101111010110101	0	8	15	16	17	18	24	28
0001111011011010100110111100110101	0	1	9	10	11	12	19	24
00011110110110101001110111010101	1	8	15	16	17	18	19	24
0001111011011010100111100111100101	1	8	12	15	16	17	18	24
00011110110110101001111010111001	0	8	9	10	11	15	18	23
0001111011011010101001111011010101	0	8	9	10	11	12	19	24
0001111011011010101010111101010101	0	1	2	3	4	5	13	19
0001111011011010101011011110010101	1	2	3	4	5	8	13	19
00011110110110101010111011100101	0	1	2	3	4	8	12	18
00011110110110101010111100111001	0	1	2	3	4	9	12	18
0001111011011010101100111101100101	1	8	12	13	15	16	17	18
0001111011011010101101011110100101	0	1	2	10	17	23	26	27
000111101101101010110111011001	1	2	3	4	8	9	12	18
00011110110110101011100111101001	1	2	3	4	9	12	15	18
0001111011011010110010111101011001	1	8	11	12	13	15	16	17
0001111011011010110011011110011001	0	1	9	10	17	23	26	27
00011110110110101100111011101001	1	2	8	15	21	22	23	27
0001111011011010110100111101101001	0	8	9	10	17	23	26	27
0001111011011010110101011110101001	0	1	2	3	11	18	22	23
0001111011011010110101101111001001	1	2	3	8	11	18	22	23
0010010010111101011010110101101111	1	2	3	8	11	18	23	27
0010010011011110011010110101101111	1	2	3	8	11	18	23	28
00100100111011101010110101101111	0	1	8	15	18	21	22	23
0010010011110011110010110101101111	1	2	3	8	11	18	19	23
00100100111101011100110101101111	1	2	3	8	11	12	18	23
00100100111101100111010101101111	1	2	3	4	8	11	18	23
0010010011110110100111100101101111	2	10	11	12	16	19	21	26
00100100111101101010111001101111	1	2	3	4	9	12	15	21
00100100111101101011001110101111	1	8	15	18	21	22	23	27
0010010011110110101101001111001111	1	8	15	18	21	22	23	28
00100100111101101011010101110111	0	1	2	3	8	11	18	23
0010010011110110101101011001111011	1	8	15	18	19	21	22	23
0010010011110110101101011010111101	1	2	3	11	18	23	26	27
0010010100111101101010110101101111	1	2	3	8	11	18	24	28
0010010101011110101010110101101111	0	8	15	21	24	26	27	28
0010010101101111001010110101101111	0	1	9	16	19	22	23	24
00100101011101110010110101101111	1	2	3	8	11	18	19	24
00100101011110011100110101101111	1	2	3	8	11	12	18	24
00100101011110100111010101101111	1	2	3	4	8	11	18	24
0010010101111010100111100101101111	1	9	16	19	22	23	24	26
00100101011110101010111001101111	0	8	15	18	21	22	23	26
00100101011110101011001110101111	0	8	15	18	21	22	23	27
0010010101111010101101001111001111	0	8	15	18	21	22	23	28
00100101011110101011010101110111	0	1	2	3	8	11	18	24
0010010101111010101101011001111011	0	8	15	18	19	21	22	23
0010010101111010101101011010111101	0	8	12	15	18	21	22	23
0010010110011110110010110101101111	0	8	9	16	19	22	23	24
0010010110101111010010110101101111	0	1	2	10	13	17	18	19
001001011011101100110101101111	0	1	8	9	12	16	17	18
0010010110111100100111100101101111	0	1	9	12	16	17	18	21
00100101101111001010111001101111	0	1	9	12	16	17	18	22
00100101101111001011001110101111	0	1	9	12	16	17	18	23
0010010110111100101101001111001111	0	1	9	12	16	17	18	24
00100101101111001011010101110111	0	1	2	3	8	11	18	19
0010010110111100101101011001111011	0	1	9	12	13	16	17	18
0010010110111100101101011010111101	0	1	5	9	12	16	17	18
00100101110011110100110101101111	1	2	3	8	11	12	13	18
0010010111011011010101101111	1	2	10	17	22	23	26	27
001001011101110010111001101111	1	2	10	11	17	22	26	27
001001011101110011001110101111	1	2	3	10	17	22	26	27
00100101110111001101001111001111	1	8	9	12	16	17	18	24
001001011101110011010101110111	0	1	2	3	8	11	12	18
00100101110111001101011001111011	1	8	9	12	13	16	17	18
00100101110111001101011010111101	0	1	2	10	17	22	26	27
00100101111001011110010101101111	1	2	10	17	22	23	24	26
001001011110011011100101101111	1	2	10	17	18	22	23	26
001001011110011100111001101111	1	2	10	11	17	22	23	26
001001011110011101001110101111	1	2	3	10	17	22	23	26
00100101111001110101001111001111	1	9	10	11	12	15	18	24
001001011110011101010101110111	0	1	2	3	4	8	11	18
00100101111001110101011001111011	1	9	12	13	15	16	17	18
00100101111001110101011010111101	0	1	2	10	17	22	23	26
0010010111101001011110100101101111	1	2	10	17	18	19	22	26
001001011110100111011001101111	1	2	10	11	17	18	22	26
0010010111101001111001001111001111	1	4	9	10	11	15	18	24
00100101111010011110010101110111	1	9	12	16	17	18	19	21
0010010111101001111001011001111011	1	9	12	13	16	17	18	21
0010010111101001111001011010111101	0	1	2	10	17	18	22	26
00100101111010100111101001101111	1	2	10	11	12	17	22	26
0010010111101010110110101111	0	8	11	15	16	17	21	22
001001011110101011100101110111	0	8	11	15	16	17	18	21
00100101111010101110011001111011	0	8	11	12	15	16	17	21
00100101111010101110011010111101	0	1	2	10	11	17	22	26
00100101111010110010111100101111	0	8	11	15	16	17	22	27
001001011110101100110111001111	0	8	11	15	16	17	22	23
001001011110101100111001110111	0	8	11	15	16	17	18	22
00100101111010110011101001111011	0	8	11	12	15	16	17	22
00100101111010110011101010111101	0	1	2	3	10	17	22	26
0010010111101011010010111101001111	0	8	11	15	16	17	23	28
001001011110101101001110110111	0	8	11	15	16	17	18	23
0010010111101011010011110010111101	0	4	8	11	15	16	17	23
00100101111010110101001111010111	0	8	11	15	16	17	18	24
00100101111010110101010111100111	0	1	2	3	4	9	12	19
001001011110101101010110111011	0	8	11	12	15	16	17	18
00100101111010110101011100111101	0	4	8	11	15	16	17	18
0010010111101011010110010111101011	0	8	11	12	13	15	16	17
0010010111101011010110011011110011	0	5	8	11	12	15	16	17
00100101111010110101100111011101	0	4	8	11	12	15	16	17
0010010111101011010110100111101101	0	4	5	8	11	15	16	17
0010010111101011010110101011110101	0	1	2	3	11	18	23	27
0010011001011110101100110101101111	0	8	15	16	19	22	23	24
0010011001101111001100110101101111	0	1	9	10	13	17	18	19
00100110011101110100110101101111	1	2	3	8	11	12	13	19
001001100111101011010101101111	0	8	9	12	15	16	17	18
00100110011110110010111001101111	0	8	9	12	16	17	18	22
00100110011110110011001110101111	0	8	9	12	16	17	18	23
0010011001111011001101001111001111	0	8	9	12	16	17	18	24
00100110011110110011010101110111	0	1	2	3	8	11	12	19
0010011001111011001101011001111011	0	8	9	12	13	16	17	18
0010011001111011001101011010111101	0	5	8	9	12	16	17	18
0010011010011110110100110101101111	0	8	9	10	13	17	18	19
0010011010101111010100110101101111	0	1	2	3	6	11	12	13
0010011010110111100100110101101111	1	2	3	6	8	11	12	13
001001101011110011010101101111	0	1	2	5	9	10	11	12
00100110101111010010111001101111	0	1	2	5	10	11	12	17
00100110101111010011001110101111	0	1	2	5	10	11	12	18
0010011010111101001101001111001111	0	1	2	5	10	11	12	19
00100110101111010011010101110111	0	1	2	3	8	11	12	13
0010011010111101001101011001111011	0	1	2	5	6	10	11	12
0010011010111101001101011010111101	14	15	16	17	20	23	24	25
0010011011011101010101101111	0	1	8	9	15	21	26	27
001001101110011110010101101111	0	1	9	16	21	22	23	26
0010011011101011100101101111	0	1	4	8	9	10	11	15
0010011011101100111001101111	0	1	4	8	9	10	11	16
0010011011101101001110101111	0	1	2	9	16	21	22	26
001001101110110101001111001111	0	1	4	8	9	10	11	18
0010011011101101010101110111	0	1	2	3	4	8	11	12
001001101110110101011001111011	0	1	4	5	8	9	10	11
001001101110110101011010111101	0	1	2	10	17	22	23	27
00100110111100100111101001101111	0	1	4	9	10	11	16	21
0010011011110010110110101111	0	1	2	9	10	16	21	26
001001101111001011100101110111	0	1	4	9	10	11	12	16
00100110111100101110011001111011	0	1	4	5	9	10	11	16
00100110111100101110011010111101	0	1	2	10	11	17	22	27
00100110111100110010111100101111	0	1	4	9	10	11	17	23
001001101111001100110111001111	0	1	4	9	10	11	17	18
001001101111001100111001110111	0	1	4	9	10	11	12	17
00100110111100110011101001111011	0	1	4	5	9	10	11	17
00100110111100110011101010111101	0	1	2	3	10	17	22	27
0010011011110011010010111101001111	0	1	4	9	10	11	18	24
001001101111001101001110110111	0	1	4	9	10	11	12	18
0010011011110011010011110010111101	13	15	16	19	22	23	24	29
00100110111100110101001111010111	0	1	4	9	10	11	12	19
00100110111100110101010111100111	0	1	2	3	4	9	12	13
001001101111001101010110111011	0	1	4	5	9	10	11	12
00100110111100110101011100111101	1	2	3	4	9	12	13	15
0010011011110011010110010111101011	0	1	4	5	6	9	10	11
0010011011110011010110011011110011	14	15	16	19	20	22	23	24
00100110111100110101100111011101	10	11	12	15	16	19	20	21
0010011011110011010110100111101101	13	14	15	16	19	22	23	24
0010011011110011010110101011110101	0	1	2	3	11	18	23	28
00100111001011110101010101101111	1	2	3	4	5	6	8	11
00100111001101111001010101101111	0	1	9	10	16	22	27	28
001001110011101110010101101111	0	1	9	16	21	22	23	27
001001110011110011100101101111	0	1	9	16	17	21	22	27
001001110011110100111001101111	0	1	9	10	16	21	22	27
001001110011110101001110101111	0	1	2	9	16	21	22	27
00100111001111010101001111001111	1	9	10	11	12	13	15	18
001001110011110101010101110111	0	1	2	3	4	5	8	11
00100111001111010101011001111011	10	11	12	13	14	15	16	19
00100111001111010101011010111101	0	1	2	10	17	22	23	28
00100111010011110110010101101111	0	1	9	16	21	22	23	28
00100111010101111010010101101111	0	1	2	3	10	17	23	24
0010011101011101100101101111	0	1	2	8	9	16	22	23
001001110101111001001110101111	0	1	2	9	16	21	22	23
00100111010111100101001111001111	0	1	2	9	16	22	23	26
001001110101111001010101110111	0	1	2	9	16	22	23	27
00100111010111100101011001111011	0	1	2	9	16	22	23	28
00100111010111100101011010111101	0	1	2	10	17	22	23	24
001001110110011110100101101111	0	1	9	16	17	18	21	22
00100111011011011001101111	0	1	9	10	16	17	21	22
001001110110111001001111001111	1	2	8	9	16	22	23	26
0010011101101110010101110111	1	2	8	9	16	22	23	27
001001110110111001011001111011	0	8	9	16	22	23	26	27
001001110110111001011010111101	0	1	2	10	17	18	22	23
00100111011100110110101111	0	1	2	9	10	16	21	22
0010011101110011100101110111	1	2	9	15	16	22	23	27
001001110111001110011001111011	0	8	9	16	17	22	26	27
001001110111001110011010111101	0	1	2	10	11	17	22	23
001001110111010010111100101111	1	4	8	9	10	11	17	23
0010011101110100110111001111	1	2	9	10	11	12	15	18
0010011101110100111001110111	1	2	9	16	21	22	23	27
001001110111010011101001111011	0	8	9	10	16	22	26	27
001001110111010011101010111101	0	1	2	3	10	17	22	23
00100111011101010010111101001111	1	4	8	9	10	11	18	24
0010011101110101001110110111	1	2	8	9	16	22	26	27
00100111011101010011110010111101	1	2	9	16	22	23	24	26
001001110111010101001111010111	0	8	9	10	11	12	15	18
001001110111010101010111100111	0	1	2	3	4	5	9	12
0010011101110101010110111011	0	1	8	15	21	22	26	27
001001110111010101011100111101	0	1	8	15	21	22	23	26
00100111011101010110010111101011	1	4	5	6	8	9	10	11
00100111011101010110011011110011	0	1	8	15	21	22	27	28
001001110111010101100111011101	0	1	8	15	21	22	23	27
00100111011101010110100111101101	0	1	8	15	21	22	23	28
00100111011101010110101011110101	0	1	2	3	11	18	23	24
0010011110010011110110100101101111	0	1	9	16	17	18	21	24
0010011110010101111010100101101111	0	1	9	16	17	18	19	21
001001111001011110011001101111	0	1	9	10	16	17	18	21
0010011110010111101001001111001111	10	13	17	18	19	22	25	26
00100111100101111010010101110111	1	8	9	16	22	23	24	26
0010011110010111101001011001111011	0	8	9	16	22	23	24	26
0010011110010111101001011010111101	0	1	2	10	17	18	19	22
0010011110011011101001101111	0	1	9	10	11	16	17	21
00100111100111010110101111	0	1	2	9	10	16	17	21
0010011110011101100101110111	1	4	9	10	11	12	15	16
001001111001110110011001111011	0	8	9	16	17	22	23	26
001001111001110110011010111101	0	1	2	10	11	17	18	22
00100111100111100101001111010111	0	4	8	9	10	11	15	18
00100111100111100101010111100111	1	4	9	10	11	12	13	15
001001111001111001010110111011	0	1	8	9	16	22	23	26
00100111100111100101011100111101	13	16	17	18	19	22	25	26
0010011110011110010110010111101011	1	4	5	6	9	10	11	15
0010011110011110010110011011110011	0	1	9	10	17	23	24	27
00100111100111100101100111011101	1	8	9	10	17	23	24	27
0010011110011110010110100111101101	0	8	9	10	17	23	24	27
0010011110011110010110101011110101	0	1	2	3	11	18	19	23
00100111101001011110101001101111	0	1	9	10	11	12	16	21
0010011110100111100110101111	0	1	2	9	10	11	16	21
001001111010011110100101110111	1	4	9	10	11	12	16	21
00100111101001111010011001111011	0	8	9	16	17	18	22	26
00100111101001111010011010111101	0	1	2	10	11	12	17	22
00100111101010111010101111	0	1	2	3	8	9	15	21
0010011110101100111100101111	0	3	8	9	10	15	16	22
00100111101011010111001111	0	3	8	9	10	15	16	17
00100111101011011001110111	0	3	8	9	10	11	15	16
0010011110101101101001111011	0	3	4	8	9	10	15	16
0010011110101101101010111101	0	1	2	3	10	11	17	22
001001111010111001001111010111	0	3	8	9	10	11	15	18
001001111010111001010111100111	0	3	8	9	10	11	12	15
0010011110101110010110111011	0	1	8	9	16	17	22	26
001001111010111001011100111101	12	15	18	21	22	23	24	26
00100111101011100110010111101011	0	3	4	5	8	9	10	15
00100111101011100110011011110011	0	1	9	10	17	18	23	27
001001111010111001100111011101	1	8	9	10	17	18	23	27
00100111101011100110100111101101	0	8	9	10	17	18	23	27
00100111101011100110101011110101	0	1	2	3	11	12	18	23
00100111101100100111101100101111	0	3	4	8	9	10	16	22
00100111101100101011110100101111	0	3	8	9	10	16	22	27
0010011110110010111011001111	0	3	8	9	10	16	17	22
00100111101100101111001010111101	3	10	17	22	23	24	25	26
001001111011001100111101001111	0	3	8	9	10	16	17	23
00100111101100110110110111	0	3	8	9	10	11	16	17
001001111011001101110010111101	10	11	17	18	19	22	25	26
001001111011001110010111100111	0	3	8	9	10	11	12	16
0010011110110011100110111011	0	1	8	9	10	16	22	26
001001111011001110011100111101	11	16	17	18	19	22	25	26
00100111101100111010010111101011	0	3	4	5	8	9	10	16
00100111101100111010011011110011	0	1	9	10	11	17	23	27
001001111011001110100111011101	1	8	9	10	11	17	23	27
00100111101100111010100111101101	0	8	9	10	11	17	23	27
00100111101100111010101011110101	0	1	2	3	4	11	18	23
0010011110110100100111101101001111	0	3	8	9	10	17	23	27
0010011110110100101011110101001111	0	3	8	9	10	17	23	28
001001111011010010111100110111	0	3	8	9	10	11	17	23
0010011110110100101111010010111101	2	10	17	18	19	22	25	26
0010011110110100110111010111	0	1	8	9	10	11	15	18
001001111011010011100111100111	0	3	8	9	10	11	12	17
0010011110110100111010111011	0	1	2	8	9	16	22	26
001001111011010011101100111101	10	16	17	18	19	22	25	26
0010011110110100111100101011110101	2	9	16	22	23	24	25	26
00100111101101010010111101010111	0	3	8	9	10	11	18	24
00100111101101010011011110010111	0	1	9	10	11	12	16	19
001001111011010100111011100111	0	3	8	9	10	11	12	18
001001111011010100111100111011	0	3	4	8	9	10	11	18
00100111101101010011110100111101	1	9	10	11	12	16	19	21
00100111101101010100111101100111	0	3	8	9	10	11	12	19
00100111101101010101011110100111	0	1	2	3	4	5	10	13
0010011110110101010111011011	0	1	2	3	4	8	9	12
001001111011010101100111101011	0	3	4	5	8	9	10	11
001001111011010101101011110011	0	1	2	9	10	17	23	27
0010011110110101011011011101	1	2	3	4	8	9	12	15
00100111101101010111001011110101	1	8	15	21	22	23	24	26
0010011110110101100100111101101011	0	3	4	5	8	9	10	13
0010011110110101100101011110101011	0	3	4	5	6	8	9	10
0010011110110101100101101111001011	14	15	18	19	20	21	22	23
00100111101101011001011101110011	11	12	13	15	16	17	20	21
00100111101101011001011110011101	11	12	13	15	16	17	20	22
0010011110110101100110011110110011	13	14	15	18	19	21	22	23
0010011110110101100110101111010011	0	1	2	10	11	18	24	28
001001111011010110011011101101	0	1	8	9	10	17	23	27
00100111101101011001110011110101	1	8	15	21	22	23	24	27
0010011110110101101001011110101101	12	13	14	15	18	21	22	23
0010011110110101101001101111001101	0	1	9	10	11	18	24	28
00100111101101011010011101110101	1	8	15	21	22	23	24	28
0010011110110101101010011110110101	0	8	9	10	11	18	24	28
0010011110110101101010101111010101	0	1	2	3	4	12	19	24
0010011110110101101010110111100101	1	2	3	4	8	12	19	24
0010100101011110101011010101101111	0	8	15	19	21	22	23	24
0010100101101111001011010101101111	0	1	9	13	16	17	18	19
00101001011101110011010101101111	1	2	3	4	8	12	13	19
00101001011110011101010101101111	1	2	3	4	5	8	12	19
0010100101111010011110010101101111	1	9	13	16	17	18	19	21
00101001011110101011100101101111	0	8	12	15	16	17	18	21
00101001011110101100111001101111	0	8	12	15	16	17	18	22
00101001011110101101001110101111	0	8	12	15	16	17	18	23
0010100101111010110101001111001111	0	8	12	15	16	17	18	24
00101001011110101101010101110111	0	1	2	3	4	8	12	19
0010100101111010110101011001111011	0	8	12	13	15	16	17	18
0010100101111010110101011010111101	0	5	8	12	15	16	17	18
0010100110011110110011010101101111	0	8	9	13	16	17	18	19
0010100110101111010011010101101111	0	1	2	6	10	11	12	13
001010011011101101010101101111	0	1	5	8	9	10	11	12
00101001101111001011100101101111	0	1	5	9	10	11	12	16
00101001101111001100111001101111	0	1	5	9	10	11	12	17
00101001101111001101001110101111	0	1	5	9	10	11	12	18
0010100110111100110101001111001111	0	1	5	9	10	11	12	19
00101001101111001101010101110111	0	1	2	3	4	8	12	13
0010100110111100110101011001111011	0	1	5	6	9	10	11	12
0010100110111100110101011010111101	14	15	16	20	22	23	24	25
00101001110011110101010101101111	1	2	3	4	5	6	8	12
00101001110101111001010101101111	0	1	2	9	16	22	27	28
001010011101101110010101101111	0	1	9	16	22	23	26	27
001010011101110011100101101111	0	1	9	16	17	22	26	27
001010011101110100111001101111	0	1	9	10	16	22	26	27
001010011101110101001110101111	0	1	2	9	16	22	26	27
00101001110111010101001111001111	1	5	8	9	10	11	12	19
001010011101110101010101110111	0	1	2	3	4	5	8	12
00101001110111010101011001111011	1	5	6	8	9	10	11	12
00101001110111010101011010111101	0	1	2	10	17	23	27	28
0010100111100101111010010101101111	0	1	9	16	22	23	24	26
001010011110011101100101101111	0	1	9	16	17	22	23	26
0010100111100111100101001111001111	1	5	9	10	11	12	15	19
00101001111001111001010101110111	1	5	9	10	11	12	13	15
0010100111100111100101011001111011	1	5	6	9	10	11	12	15
0010100111100111100101011010111101	0	1	2	10	17	23	24	27
00101001111010011110100101101111	0	1	9	16	17	18	22	26
0010100111101011011001101111	0	1	9	10	16	17	22	26
001010011110101110010101110111	0	4	8	9	10	11	12	15
00101001111010111001011001111011	0	4	5	8	9	10	11	15
00101001111010111001011010111101	0	1	2	10	17	18	23	27
0010100111101100110110101111	0	1	2	9	10	16	22	26
001010011110110011100101110111	0	4	8	9	10	11	12	16
00101001111011001110011001111011	0	4	5	8	9	10	11	16
00101001111011001110011010111101	0	1	2	10	11	17	23	27
00101001111011010010111100101111	0	4	8	9	10	11	17	23
001010011110110100110111001111	0	4	8	9	10	11	17	18
001010011110110100111001110111	0	4	8	9	10	11	12	17
00101001111011010011101001111011	0	4	5	8	9	10	11	17
00101001111011010011101010111101	0	1	2	3	10	17	23	27
0010100111101101010010111101001111	0	4	8	9	10	11	18	24
001010011110110101001110110111	0	4	8	9	10	11	12	18
0010100111101101010011110010111101	13	15	19	21	22	23	24	29
00101001111011010101001111010111	0	4	8	9	10	11	12	19
00101001111011010101010111100111	0	1	2	3	4	5	9	13
001010011110110101010110111011	0	4	5	8	9	10	11	12
00101001111011010101011100111101	1	2	3	4	5	9	13	15
0010100111101101010110010111101011	0	4	5	6	8	9	10	11
0010100111101101010110011011110011	14	15	19	20	21	22	23	24
00101001111011010101100111011101	10	11	12	13	15	16	20	21
0010100111101101010110100111101101	13	14	15	19	21	22	23	24
0010100111101101010110101011110101	0	1	2	3	11	18	24	28
0010101001011110101101010101101111	0	8	13	15	16	17	18	19
0010101001101111001101010101101111	0	1	6	9	10	11	12	13
00101010011101110101010101101111	1	2	3	4	5	6	8	13
0010101001111001111001010101101111	1	6	9	10	11	12	13	15
00101010011110101110010101101111	0	5	8	9	10	11	12	15
00101010011110110011100101101111	0	5	8	9	10	11	12	16
00101010011110110100111001101111	0	5	8	9	10	11	12	17
00101010011110110101001110101111	0	5	8	9	10	11	12	18
0010101001111011010101001111001111	0	5	8	9	10	11	12	19
00101010011110110101010101110111	0	1	2	3	4	5	8	13
0010101001111011010101011001111011	0	5	6	8	9	10	11	12
0010101001111011010101011010111101	14	15	20	21	22	23	24	25
0010101010011110110101010101101111	0	6	8	9	10	11	12	13
0010101010101111010101010101101111	1	2	3	4	5	6	7	8
0010101010110111100101010101101111	7	9	10	11	12	13	14	15
00101010101110111001010101101111	14	15	16	17	18	19	20	21
00101010101111001110010101101111	14	15	16	17	18	19	20	22
00101010101111010011100101101111	14	15	16	17	18	19	20	23
00101010101111010100111001101111	14	15	16	17	18	19	20	24
00101010101111010101001110101111	14	15	16	17	18	19	20	25
0010101010111101010101001111001111	1	9	10	11	12	13	14	15
00101010101111010101010101110111	0	1	2	3	4	5	6	8
0010101010111101010101011001111011	2	3	4	5	6	7	8	9
0010101010111101010101011010111101	2	3	4	5	6	7	9	15
0010101011001111011001010101101111	6	7	9	10	11	12	13	15
0010101011010111101001010101101111	0	1	2	10	17	23	28	29
001010101101110110010101101111	0	1	8	9	16	22	27	28
00101010111001111010010101101111	0	1	9	16	22	23	24	27
0010101011101101100101101111	0	1	9	16	17	22	23	27
001010101110111001010101110111	13	15	16	17	18	19	20	21
00101010111011100101011001111011	13	14	15	16	17	18	19	21
00101010111011100101011010111101	0	1	2	10	17	23	24	28
0010101011110011011001101111	0	1	9	10	16	17	22	27
001010101111001110010101110111	12	15	16	17	18	19	20	21
00101010111100111001011001111011	13	14	15	16	17	18	19	22
00101010111100111001011010111101	0	1	2	10	17	18	23	28
0010101011110100110110101111	0	1	2	9	10	16	22	27
001010101111010011100101110111	11	15	16	17	18	19	20	21
00101010111101001110011001111011	13	14	15	16	17	18	19	23
00101010111101001110011010111101	0	1	2	10	11	17	23	28
00101010111101010010111100101111	13	15	16	17	18	19	24	29
001010101111010100110111001111	1	2	9	10	11	12	13	15
001010101111010100111001110111	10	15	16	17	18	19	20	21
00101010111101010011101001111011	13	14	15	16	17	18	19	24
00101010111101010011101010111101	0	1	2	3	10	17	23	28
0010101011110101010010111101001111	1	9	16	17	18	19	20	21
001010101111010101001110110111	1	8	9	10	11	12	13	15
0010101011110101010011110010111101	2	10	11	12	13	14	16	21
00101010111101010101001111010111	0	8	9	10	11	12	13	15
00101010111101010101010111100111	0	1	2	3	4	5	6	9
001010101111010101010110111011	1	2	3	4	5	6	8	9
00101010111101010101011100111101	1	2	3	4	5	6	9	15
0010101011110101010110010111101011	3	4	5	6	7	8	9	10
0010101011110101010110011011110011	3	4	5	6	7	9	10	15
00101010111101010101100111011101	10	11	12	13	14	15	16	21
0010101011110101010110100111101101	3	4	5	6	7	10	15	16
0010101011110101010110101011110101	0	1	2	3	11	18	24	29
0010101100101111010110010101101111	5	6	7	9	10	11	12	15
0010101100110111100110010101101111	0	1	9	10	17	23	28	29
00101011001110111010010101101111	0	1	9	16	22	23	24	28
001010110011110101100101101111	0	1	9	16	17	22	23	28
0010101100111101100101011001111011	6	7	10	11	12	13	15	16
0010101100111101100101011010111101	0	1	2	10	17	23	24	29
0010101101001111011010010101101111	0	1	9	16	22	23	24	29
0010101101010111101010010101101111	0	1	2	3	11	18	24	25
001010110101111001100101101111	0	1	2	9	10	17	23	24
0010101101011110100101011010111101	0	1	2	10	17	23	24	25
0010101101101110100101101111	0	1	9	16	17	18	22	23
00101011011101011001101111	0	1	8	9	15	16	22	23
0010101101110110010101110111	0	1	8	9	16	22	23	27
001010110111011001011001111011	0	1	8	9	16	22	23	28
001010110111011001011010111101	0	1	2	10	17	18	23	24
00101011100101111010100101101111	0	1	9	16	17	18	19	22
0010101110011110011001101111	0	1	9	10	16	17	18	22
001010111001111010010101110111	1	8	9	16	22	23	24	27
00101011100111101001011001111011	0	8	9	16	22	23	24	27
00101011100111101001011010111101	0	1	2	10	17	18	19	23
00101011101011101001101111	0	1	9	10	11	16	17	22
001010111011010110101111	0	1	2	9	10	16	17	22
00101011101101100101110111	1	8	9	15	16	22	23	27
0010101110110110011001111011	0	8	9	16	17	22	23	27
0010101110110110011010111101	0	1	2	10	11	17	18	23
00101011101110010110010111101011	12	13	14	15	16	17	18	21
00101011101110010110011011110011	0	1	9	10	17	23	24	28
001010111011100101100111011101	1	8	9	10	17	23	24	28
00101011101110010110100111101101	0	8	9	10	17	23	24	28
00101011101110010110101011110101	0	1	2	3	11	18	19	24
00101011110010111010101111	0	1	2	3	9	10	16	22
0010101111001100111100101111	10	17	18	22	23	24	25	26
00101011110011010111001111	1	2	3	9	10	11	12	15
00101011110011011001110111	1	8	9	10	16	17	22	27
0010101111001101101001111011	0	8	9	10	16	17	22	27
0010101111001101101010111101	0	1	2	3	10	11	17	23
001010111100111001010111100111	12	15	16	17	18	19	20	22
0010101111001110010110111011	0	1	8	9	16	17	22	27
001010111100111001011100111101	1	9	15	16	22	23	24	27
00101011110011100110010111101011	12	13	14	15	16	17	18	22
00101011110011100110011011110011	0	1	9	10	17	18	23	28
001010111100111001100111011101	1	8	9	10	17	18	23	28
00101011110011100110100111101101	0	8	9	10	17	18	23	28
00101011110011100110101011110101	0	1	2	3	11	12	18	24
00101011110100101011110100101111	2	10	17	22	23	24	25	26
0010101111010010111011001111	10	16	17	22	23	24	25	26
001010111101001100111101001111	1	9	10	16	17	18	19	21
00101011110100110110110111	1	2	8	9	10	11	12	15
001010111101001101110010111101	1	9	16	21	22	23	24	26
001010111101001110010111100111	11	15	16	17	18	19	20	22
0010101111010011100110111011	0	1	8	9	10	16	22	27
001010111101001110011100111101	1	9	16	21	22	23	24	27
00101011110100111010010111101011	12	13	14	15	16	17	18	23
00101011110100111010011011110011	0	1	9	10	11	17	23	28
001010111101001110100111011101	1	8	9	10	11	17	23	28
00101011110100111010100111101101	0	8	9	10	11	17	23	28
00101011110100111010101011110101	0	1	2	3	4	11	18	24
0010101111010100101011110101001111	1	9	16	22	23	24	25	26
001010111101010010111100110111	1	9	15	16	17	18	19	21
0010101111010100101111010010111101	2	10	17	18	19	20	22	26
0010101111010100110111010111	0	1	8	9	10	11	12	15
001010111101010011100111100111	10	15	16	17	18	19	20	22
0010101111010100111010111011	0	1	2	8	9	16	22	27
001010111101010011101100111101	1	9	16	22	23	24	26	27
00101011110101010010111101010111	0	8	15	16	17	18	19	21
00101011110101010011011110010111	0	1	9	10	11	12	13	16
001010111101010100111011100111	1	8	9	10	11	12	13	16
001010111101010100111100111011	1	9	10	11	12	13	15	16
00101011110101010011110100111101	1	9	10	11	12	13	16	21
00101011110101010100111101100111	0	8	9	10	11	12	13	16
00101011110101010101011110100111	0	1	2	3	4	5	6	10
0010101111010101010111011011	0	1	2	3	4	5	8	9
001010111101010101100111101011	10	11	12	13	14	15	16	17
001010111101010101101011110011	0	1	2	9	10	17	23	28
0010101111010101011011011101	0	8	15	21	22	23	26	27
00101011110101010111001011110101	0	8	15	21	22	23	24	26
0010101111010101100101011110101011	4	5	6	7	8	9	10	11
0010101111010101100101101111001011	4	5	6	7	9	10	11	15
00101011110101011001011101110011	11	12	13	14	15	16	17	21
00101011110101011001011110011101	11	12	13	14	15	16	17	22
0010101111010101100110011110110011	4	5	6	7	10	11	15	16
0010101111010101100110101111010011	0	1	2	10	11	18	24	29
001010111101010110011011101101	0	1	8	9	10	17	23	28
00101011110101011001110011110101	0	8	15	21	22	23	24	27
0010101111010101101001011110101101	4	5	6	7	11	15	16	17
0010101111010101101001101111001101	0	1	9	10	11	18	24	29
00101011110101011010011101110101	0	8	15	21	22	23	24	28
0010101111010101101010011110110101	0	8	15	21	22	23	24	29
0010101111010101101010101111010101	0	1	2	3	4	12	19	25
0010110010110111100101100101101111	0	1	9	16	17	23	28	29
00101100101110111001100101101111	0	1	9	16	17	23	24	28
00101100101111001110100101101111	0	1	9	16	17	18	23	28
001011001011110101011001101111	0	1	9	10	16	17	23	28
0010110010111101011001011001111011	5	6	7	10	11	12	15	16
0010110010111101011001011010111101	0	1	2	10	17	18	24	29
0010110011001111011001100101101111	0	1	9	16	17	23	24	29
0010110011010111101001100101101111	0	1	2	10	11	18	24	25
001011001101110110100101101111	0	1	8	9	10	17	23	24
001011001101111001011001101111	0	1	9	10	16	17	23	24
0010110011011110011001011001111011	0	1	9	10	17	23	24	29
0010110011011110011001011010111101	0	1	2	10	17	18	24	25
00101100111001111010100101101111	0	1	9	16	17	18	19	23
0010110011101110011001101111	0	1	9	10	16	17	18	23
00101100111011101001011001111011	0	8	9	16	22	23	24	28
00101100111011101001011010111101	0	1	2	10	17	18	19	24
0010110011110011101001101111	0	1	9	10	11	16	17	23
00101100111101010110101111	0	1	2	9	10	16	17	23
0010110011110101100101110111	0	8	9	15	16	22	23	27
001011001111010110011001111011	0	8	9	15	16	22	23	28
001011001111010110011010111101	0	1	2	10	11	17	18	24
0010110011110110010110100111101101	0	8	9	10	17	23	24	29
0010110011110110010110101011110101	0	1	2	3	11	18	19	25
0010110100101111010110100101101111	0	1	9	16	17	18	24	29
0010110100110111100110100101101111	0	1	9	10	11	18	24	25
00101101001110111010100101101111	0	1	9	16	17	18	19	24
001011010011110110011001101111	0	1	9	10	16	17	18	24
0010110100111101101001011010111101	0	1	2	10	17	18	19	25
0010110101001111011010100101101111	0	1	9	16	17	18	19	25
0010110101010111101010100101101111	0	1	2	3	4	12	19	20
001011010101111010011001101111	0	1	2	3	10	11	18	19
0010110101011110101001011010111101	0	1	2	10	17	18	19	20
00101101011101101001101111	0	1	2	8	9	10	17	18
00101101011110010110101111	0	1	2	9	10	16	17	18
0010110101111001100101110111	0	1	2	9	10	17	18	23
001011010111100110011001111011	0	1	2	9	10	17	18	24
001011010111100110011010111101	0	1	2	10	11	17	18	19
0010110110011110101001101111	0	1	9	10	11	12	16	17
001011011011100110101111	0	1	2	9	10	11	16	17
00101101101110100101110111	1	2	8	9	10	17	18	23
0010110110111010011001111011	0	8	9	16	17	18	22	23
0010110110111010011010111101	0	1	2	10	11	12	17	18
001011011100111010101111	0	1	2	3	9	10	16	17
00101101110100111100101111	1	2	9	10	16	17	18	21
001011011101010111001111	0	1	8	9	15	16	17	21
001011011101011001110111	0	1	8	9	15	16	17	22
00101101110101101001111011	0	1	8	9	15	16	17	23
00101101110101101010111101	0	1	2	3	10	11	17	18
00101101110110010110111011	0	1	8	9	16	17	22	23
0010110111011001011100111101	0	1	8	9	16	17	18	22
001011011101100110010111101011	0	1	8	9	16	17	23	28
001011011101100110011011110011	0	1	8	9	16	17	23	24
0010110111011001100111011101	0	1	8	9	16	17	18	23
001011011101100110100111101101	0	1	8	9	16	17	18	24
001011011101100110101011110101	0	1	2	3	11	12	18	19
0010111001011110100110101111	0	1	2	9	10	11	12	16
001011100101111010100101110111	1	8	9	16	17	18	19	22
00101110010111101010011001111011	0	8	9	16	17	18	19	22
00101110010111101010011010111101	0	1	2	10	11	12	13	17
001011100111011010101111	0	1	2	3	9	10	11	16
00101110011110010111001111	10	15	16	17	22	23	24	27
00101110011110011001110111	1	8	9	10	16	17	18	22
0010111001111001101001111011	0	8	9	10	16	17	18	22
0010111001111001101010111101	0	1	2	3	10	11	12	17
001011100111101001011100111101	10	15	16	17	23	24	25	28
00101110011110100110010111101011	0	8	15	16	22	23	24	27
00101110011110100110011011110011	0	1	9	10	17	18	19	23
001011100111101001100111011101	1	8	9	10	17	18	19	23
00101110011110100110100111101101	0	8	9	10	17	18	19	23
00101110011110100110101011110101	0	1	2	3	11	12	13	18
00101110100111101010101111	0	1	2	3	4	9	10	16
001011101011011100101111	1	2	3	8	9	10	16	22
001011101011100111001111	1	2	3	9	10	15	16	22
001011101011101001110111	1	2	3	9	10	16	21	22
00101110101110101001111011	0	8	9	10	11	16	17	22
00101110101110101010111101	0	1	2	3	4	10	11	17
0010111011001011110100101111	10	17	22	23	24	25	26	27
001011101100111011001111	10	11	15	16	17	21	22	27
00101110110100111101001111	1	9	10	11	16	17	18	21
0010111011010110110111	1	2	3	8	9	10	11	15
00101110110101110010111101	1	8	9	15	16	17	18	21
00101110110110010111100111	1	8	9	15	16	17	22	27
001011101101100110111011	0	1	8	9	10	16	17	22
00101110110110011100111101	1	8	9	15	16	17	18	22
0010111011011010010111101011	0	8	15	16	17	22	23	27
0010111011011010011011110011	0	1	9	10	11	17	18	23
00101110110110100111011101	1	8	9	10	11	17	18	23
0010111011011010100111101101	0	8	9	10	11	17	18	23
0010111011011010101011110101	0	1	2	3	4	11	12	18
001011101110011001011101110011	1	8	9	16	17	23	24	28
001011101110011001011110011101	1	8	9	16	17	18	23	28
00101110111001100110011110110011	0	8	9	16	17	23	24	28
00101110111001100110101111010011	0	1	2	10	11	18	19	24
0010111011100110011011101101	0	1	8	9	10	17	18	23
001011101110011001110011110101	1	8	9	16	17	18	19	23
00101110111001101001011110101101	0	8	15	16	17	23	24	28
00101110111001101001101111001101	0	1	9	10	11	18	19	24
001011101110011010011101110101	1	8	9	10	11	18	19	24
00101110111001101010011110110101	0	8	9	10	11	18	19	24
00101110111001101010101111010101	0	1	2	3	4	12	13	19
001011110011001011110101001111	1	9	16	17	22	23	24	26
00101111001100111100110111	1	9	10	15	16	17	18	21
001011110011001111010010111101	2	10	11	17	18	19	22	26
001011110011010111010111	0	1	2	8	9	10	11	15
00101111001101100111100111	1	9	10	15	16	17	22	27
001011110011011010111011	0	1	2	8	9	10	16	22
00101111001101101100111101	1	9	15	16	17	18	21	22
0010111100111001100111101011	0	8	9	15	16	17	22	27
0010111100111001101011110011	0	1	2	9	10	11	17	23
00101111001110011011011101	1	2	8	9	10	11	17	23
001011110011100111001011110101	1	9	15	16	17	18	19	22
001011110011101001011110011101	1	9	15	16	17	18	23	28
00101111001110100110011110110011	0	8	9	16	17	18	23	28
00101111001110100110101111010011	0	1	2	10	11	12	18	24
0010111100111010011011101101	0	1	8	9	10	11	17	23
001011110011101001110011110101	1	9	15	16	17	18	19	23
00101111001110101001011110101101	0	8	15	16	17	18	23	28
00101111001110101001101111001101	0	1	9	10	11	12	18	24
001011110011101010011101110101	1	8	9	10	11	12	18	24
00101111001110101010011110110101	0	8	9	10	11	12	18	24
00101111001110101010101111010101	0	1	2	3	4	5	12	19
0010111101001100111101010111	0	8	9	15	16	17	18	21
00101111010011011011100111	1	2	8	9	10	11	12	16
00101111010011011100111011	1	2	9	10	11	12	15	16
0010111101001101110100111101	1	2	9	10	11	12	16	21
001011110100111001011110100111	11	15	16	17	18	19	20	23
00101111010011100111011011	1	8	9	10	15	16	22	27
0010111101001110100111101011	0	8	9	10	15	16	22	27
0010111101001110101011110011	0	1	2	3	9	10	17	23
00101111010011101011011101	1	2	3	8	9	10	17	23
001011110100111011001011110101	1	9	16	17	18	19	21	22
00101111010100101111010100111101	1	9	16	17	18	19	22	26
0010111101010011011101100111	0	1	8	9	10	11	12	16
001011110101001110011110100111	10	15	16	17	18	19	20	23
00101111010100111011011011	1	2	8	9	15	16	22	27
0010111101010011110011011101	1	9	10	11	12	15	16	21
00101111010101001011110101100111	0	8	15	16	17	18	19	22
00101111010101001101111001100111	0	1	9	10	11	12	13	17
001011110101010011101110100111	1	8	9	10	11	12	13	17
0010111101010100111101011011	0	8	9	10	11	12	15	16
00101111010101010011110110100111	0	8	9	10	11	12	13	17
00101111010101010101111010100111	0	1	2	3	4	5	6	11
0010111101010101011110011011	0	1	2	3	4	5	9	10
00101111010101011011101011	0	1	8	9	15	16	22	27
0010111101010101110011110011	0	8	15	16	21	22	23	26
00101111010101011101011101	0	1	2	3	4	8	9	15
001011110101011001011110101011	11	12	13	14	15	16	17	18
0010111101010110011101110011	0	8	15	16	21	22	23	27
0010111101010110011110011101	0	8	15	16	17	21	22	27
001011110101011010011110110011	0	8	15	16	21	22	23	28
001011110101011010101111010011	0	1	2	3	10	11	18	24
00101111010101101011101101	0	1	2	8	9	10	17	23
0010111101010110110011110101	0	8	15	16	17	18	21	22
0010111101011001100101111010110011	5	6	7	11	12	15	16	17
0010111101011001100110111100110011	0	1	9	10	17	18	24	29
00101111010110011001110111010011	0	8	15	16	22	23	24	28
001011110101100110011110101101	0	8	15	16	17	22	23	28
0010111101011001101001111011010011	0	8	15	16	22	23	24	29
0010111101011001101010111101010011	0	1	2	3	11	12	19	25
001011110101100110101111001101	0	1	2	9	10	11	18	24
0010111101011001101101110101	0	8	15	16	17	18	22	23
0010111101011010011001111011001101	0	8	15	16	17	23	24	29
0010111101011010011010111101001101	0	1	2	10	11	12	19	25
001011110101101001101110110101	0	1	8	9	10	11	18	24
00101111010110100111001111010101	0	8	15	16	17	18	19	23
0010111101011010100101111010110101	0	8	15	16	17	18	24	29
0010111101011010100110111100110101	0	1	9	10	11	12	19	25
00101111010110101001110111010101	0	8	15	16	17	18	19	24
0010111101011010101001111011010101	0	8	15	16	17	18	19	25
0010111101011010101010111101010101	0	1	2	3	4	5	13	20
0011001100110111100110011001101111	0	1	9	10	17	18	24	25
00110011001110111010011001101111	0	1	9	10	17	18	19	24
001100110011110101101001101111	0	1	9	10	11	17	18	24
0011001100111101100110011001111011	0	8	9	16	17	23	24	29
0011001100111101100110011010111101	0	1	2	10	11	18	19	25
0011001101001111011010011001101111	0	1	9	10	17	18	19	25
0011001101010111101010011001101111	0	1	2	3	11	12	19	20
001100110101111001101001101111	0	1	2	9	10	11	18	19
0011001101011110100110011010111101	0	1	2	10	11	18	19	20
0011001101101110101001101111	0	1	9	10	11	12	17	18
00110011011101100110101111	0	1	2	9	10	11	17	18
001100110111011010011001111011	0	1	8	9	10	17	18	24
001100110111011010011010111101	0	1	2	10	11	12	18	19
0011001110011110100110101111	0	1	2	9	10	11	12	17
00110011100111101010011001111011	0	8	9	16	17	18	19	23
00110011100111101010011010111101	0	1	2	10	11	12	13	18
001100111011011010101111	0	1	2	3	9	10	11	17
00110011101110011001110111	1	8	9	10	16	17	18	23
0011001110111001101001111011	0	8	9	10	16	17	18	23
0011001110111001101010111101	0	1	2	3	10	11	12	18
001100111011101001100111011101	1	8	9	10	17	18	19	24
00110011101110100110100111101101	0	8	9	10	17	18	19	24
00110011101110100110101011110101	0	1	2	3	11	12	13	19
00110011110011100111001111	1	9	10	15	16	17	18	22
00110011110011101001110111	1	8	9	10	11	16	17	23
0011001111001110101001111011	0	8	9	10	11	16	17	23
0011001111001110101010111101	0	1	2	3	4	10	11	18
00110011110100111011001111	1	9	10	16	17	18	21	22
0011001111010100111101001111	1	9	10	11	12	16	17	21
001100111101010110110111	0	8	9	15	16	17	21	22
00110011110101100110111011	0	1	8	9	10	16	17	23
0011001111010110011100111101	0	8	9	15	16	17	18	22
0011001111010110100111011101	0	8	9	15	16	17	18	23
001100111101011010100111101101	0	8	9	10	11	17	18	24
001100111101011010101011110101	0	1	2	3	4	11	12	19
0011001111011001101001101111001101	0	1	9	10	11	18	19	25
00110011110110011010011101110101	0	8	9	16	17	18	19	24
0011001111011001101010011110110101	0	8	9	10	11	18	19	25
0011001111011001101010101111010101	0	1	2	3	4	12	13	20
0011010011010111101001101001101111	0	1	2	10	11	12	19	20
001101001101110110101001101111	0	1	8	9	10	11	18	19
00110100111001111010101001101111	0	1	9	10	11	12	13	18
0011010011101110100110101111	0	1	2	9	10	11	12	18
00110100111011101010011010111101	0	1	2	10	11	12	13	19
00110100111101011010101111	0	1	2	3	9	10	11	18
001101001111011001101001111011	0	8	9	10	16	17	18	24
001101001111011001101010111101	0	1	2	3	10	11	12	19
0011010011110110100110100111101101	0	8	9	10	17	18	19	25
0011010011110110100110101011110101	0	1	2	3	11	12	13	20
0011010100110111100110101001101111	0	1	9	10	11	12	19	20
00110101001110111010101001101111	0	1	9	10	11	12	13	19
001101010011110110100110101111	0	1	2	9	10	11	12	19
0011010100111101101010011010111101	0	1	2	10	11	12	13	20
0011010101001111011010101001101111	0	1	9	10	11	12	13	20
0011010101010111101010101001101111	0	1	2	3	4	5	13	14
001101010101111010100110101111	0	1	2	3	4	11	12	13
0011010101011110101010011010111101	0	1	2	10	11	12	13	14
00110101011110011010101111	0	1	2	3	9	10	11	12
001101010111101001101010111101	0	1	2	3	10	11	12	13
0011010101111010100110101011110101	0	1	2	3	11	12	13	14
001101011011101010101111	0	1	2	3	4	9	10	11
001101011101100111001111	0	1	2	8	9	10	11	16
001101011101101001110111	0	1	2	8	9	10	11	17
00110101110110101001111011	0	1	2	8	9	10	11	18
00110101110110101010111101	0	1	2	3	4	10	11	12
00110110011110100111001111	1	9	10	15	16	21	22	27
00110110011110101001110111	1	2	9	15	16	21	22	27
0011011001111010101001111011	0	8	9	10	11	12	16	17
0011011001111010101010111101	0	1	2	3	4	5	10	11
0011011011011011001111	1	2	8	9	10	11	15	16
0011011011100110110111	1	2	8	9	10	11	16	17
001101101110100110111011	0	1	8	9	10	11	16	17
00110110111010011100111101	1	2	8	9	10	11	12	17
00110110111010100111011101	1	2	8	9	10	11	12	18
0011011011101010100111101101	0	8	9	10	11	12	17	18
0011011011101010101011110101	0	1	2	3	4	5	11	12
001101110011011101001111	1	2	9	10	11	15	16	21
0011011100111010110111	1	2	3	8	9	10	16	17
0011011101010111010111	0	1	2	3	8	9	10	15
001101110101100111100111	0	1	8	9	10	15	16	22
0011011101011010111011	0	1	2	8	9	10	16	17
001101110101101100111101	0	1	8	9	10	11	15	16
00110111011010011011101101	0	1	8	9	10	11	17	18
0011011101101001110011110101	0	1	8	9	10	11	12	17
0011011101101010011101110101	0	1	8	9	10	11	12	18
001101110110101010011110110101	0	1	8	9	10	11	12	19
001101110110101010101111010101	0	1	2	3	4	5	12	13
001110011101011101001111	1	2	3	9	10	16	17	21
0011100111011010110111	1	2	3	8	9	10	11	16
001110011110101001110011110101	10	15	16	17	18	19	20	24
001110011110101010011101110101	1	8	9	10	11	12	13	18
00111001111010101010011110110101	0	8	9	10	11	12	13	18
00111001111010101010101111010101	0	1	2	3	4	5	6	12
00111010011110011101001111	1	9	10	11	15	16	17	23
001110100111101010110111	0	8	9	10	15	16	21	22
001110101011101101001111	0	1	2	3	8	9	10	17
00111010110011110101001111	1	9	10	11	12	15	16	17
0011101011100111010111	1	2	3	9	10	15	16	17
0011101011101010111011	0	1	2	3	8	9	10	16
001110101110101100111101	0	1	2	8	9	15	16	22
0011101100111011010111	1	2	3	9	10	11	15	16
001110110100111101010111	0	8	9	10	15	16	17	21
001110110101110100111101	1	2	3	9	10	11	16	21
0011101101100111011011	1	8	9	10	15	16	17	22
001110110110100111101011	0	8	9	10	15	16	17	22
0011101101101011011101	1	2	3	8	9	10	11	17
001110111010101001110111010101	1	8	9	10	11	12	13	19
00111011101010101001111011010101	0	8	9	10	11	12	13	19
00111011101010101010111101010101	0	1	2	3	4	5	6	13
00111101010011110101011101	0	8	9	10	11	15	16	21
001111010101011101101011	0	1	2	3	4	8	9	10
00111101010110011110101011	0	8	9	15	16	21	22	27
00111101011010011110101101	0	8	9	10	15	16	17	23
001111010110101101110101	0	8	9	10	11	15	16	17
0011110110101010100111101101010101	0	8	9	10	11	12	13	20
0011110110101010101011110101010101	0	1	2	3	4	5	6	14
0101011011101010110111	0	1	8	9	15	16	21	22
0101011101101010111011	0	1	2	3	8	9	10	11
01011011011011010111	0	1	2	8	9	10	15	16
01010101010101011110101010101010101111	0	1	2	3	4	5	6	7	8
00001001001111011010110101101101101111	1	2	3	9	12	17	18	20	26
00001001010111101010110101101101101111	0	9	11	12	17	20	24	25	26
00001001011011110010110101101101101111	0	1	3	4	10	13	18	19	20
000010010111011100110101101101101111	1	2	10	17	19	24	26	30	31
000010010111100111010101101101101111	1	2	3	4	9	12	17	18	20
00001001011110100111100101101101101111	1	2	9	11	17	19	20	25	30
000010010111101010111001101101101111	0	2	3	9	12	17	18	19	24
000010010111101011001110101101101111	0	2	3	9	12	17	18	19	25
00001001011110101101001111001101101111	0	2	3	9	12	17	18	19	26
000010010111101011010101110101101111	0	1	2	3	9	12	17	18	20
00001001011110101101011001111001101111	0	2	3	9	12	13	17	18	19
000010010111101011010110101110101111	0	1	2	9	11	17	19	25	30
00001001011110101101011011001111001111	11	12	13	18	21	25	26	28	30
000010010111101011010110110101110111	1	2	3	9	12	17	18	20	24
00001001011110101101011011011001111011	1	2	3	9	12	17	18	20	25
00001001100111101100110101101101101111	0	3	4	9	10	13	18	19	20
00001001101011110100110101101101101111	1	10	18	24	26	30	32	35	36
00001001101101111000110101101101101111	0	1	10	17	19	24	26	30	31
0000100110111011010101101101101111	1	2	3	4	9	12	13	17	18
00001001101111000111100101101101101111	1	2	9	11	17	19	20	25	31
000010011011110010111001101101101111	1	2	9	11	12	17	19	25	31
000010011011110011001110101101101111	1	2	3	9	11	17	19	25	31
00001001101111001101001111001101101111	1	10	11	12	17	20	21	24	25
000010011011110011010101110101101111	0	1	2	3	9	12	13	17	18
00001001101111001101011001111001101111	1	10	11	17	19	24	26	31	36
000010011011110011010110101110101111	0	1	2	9	11	17	19	25	31
00001001101111001101011011001111001111	1	10	17	19	24	26	27	30	31
000010011011110011010110110101110111	1	10	17	19	20	24	26	30	31
00001001101111001101011011011001111011	1	10	12	17	19	24	26	30	31
000010011100111101010101101101101111	0	9	10	17	19	24	26	30	31
000010011101011110010101101101101111	0	1	2	10	12	18	20	25	26
0000100111011011100101101101101111	1	2	9	10	12	18	20	25	26
0000100111011100111001101101101111	1	2	10	12	17	18	20	25	26
0000100111011101001110101101101111	1	2	10	12	18	20	24	25	26
000010011101110101001111001101101111	1	10	11	12	13	17	20	24	25
0000100111011101010101110101101111	0	1	2	3	4	9	12	17	18
000010011101110101011001111001101111	0	1	9	11	17	19	24	25	31
0000100111011101010110101110101111	0	1	2	9	11	17	19	25	26
000010011101110101011011001111001111	0	1	9	11	17	19	20	24	25
0000100111011101010110110101110111	0	1	9	11	12	17	19	24	25
000010011101110101011011011001111011	0	1	3	9	11	17	19	24	25
00001001111000111101100101101101101111	0	2	9	10	12	18	20	25	26
00001001111001011110100101101101101111	1	2	9	11	17	19	20	21	25
00001001111001101111000101101101101111	1	2	11	12	18	24	26	30	31
0000100111100111011001101101101111	1	2	9	11	12	17	19	20	25
000010011110011110001110101101101111	1	2	3	9	11	17	19	20	25
00001001111001111001001111001101101111	1	4	10	11	12	17	20	24	25
000010011110011110010101110101101111	11	12	13	18	20	26	30	31	36
00001001111001111001011001111001101111	1	10	11	17	19	24	26	27	31
000010011110011110010110101110101111	0	1	2	9	11	17	19	20	25
00001001111001111001011011001111001111	11	12	17	18	20	25	27	28	32
000010011110011110010110110101110111	1	2	3	10	12	19	24	25	31
00001001111001111001011011011001111011	11	12	17	18	20	26	30	31	36
000010011110100111101001101101101111	1	10	11	12	18	24	26	30	31
000010011110101011110001101101101111	0	1	2	3	10	17	19	24	25
00001001111010110110101101101111	1	2	3	9	10	17	19	24	25
000010011110101110001111001101101111	1	3	10	11	12	17	20	24	25
0000100111101011100101110101101111	11	12	13	18	20	26	30	31	32
000010011110101110011001111001101111	1	10	11	17	19	20	24	26	31
0000100111101011100110101110101111	0	1	2	9	11	12	17	19	25
000010011110101110011011001111001111	1	2	3	10	17	19	24	25	31
0000100111101011100110110101110111	1	2	3	10	12	19	24	25	26
000010011110101110011011011001111011	1	2	3	10	17	19	20	24	25
000010011110110001111010101101101111	0	2	3	9	10	17	19	24	25
000010011110110010111100101101101111	11	12	17	20	24	25	26	31	36
0000100111101100110111001101101111	1	2	10	11	12	17	20	24	25
0000100111101100111001110101101111	11	12	13	18	20	26	27	30	31
000010011110110011101001111001101111	1	10	11	12	17	19	24	26	31
0000100111101100111010101110101111	0	1	2	3	9	11	17	19	25
000010011110110011101011001111001111	11	12	13	17	18	20	25	27	32
0000100111101100111010110101110111	1	2	3	10	12	19	20	24	25
000010011110110011101011011001111011	11	12	13	18	20	25	27	30	32
00001001111011010001111011001101101111	11	12	17	20	24	25	26	32	36
00001001111011010010111101001101101111	1	10	18	19	20	24	27	30	31
00001001111011010011011110001101101111	0	1	10	11	12	17	20	24	25
0000100111101101001110110101101111	1	9	10	11	12	17	20	24	25
00001001111011010011110001111001101111	1	3	10	11	17	19	24	26	31
000010011110110100111100101110101111	11	12	13	17	20	24	25	26	32
00001001111011010011110011001111001111	11	18	20	25	27	28	31	32	35
000010011110110100111100110101110111	1	10	11	12	17	20	24	25	30
00001001111011010011110011011001111011	1	10	11	12	17	20	24	25	31
000010011110110101001111010101101111	0	9	10	11	12	17	20	24	25
000010011110110101010111100101101111	0	1	2	3	4	10	13	18	19
0000100111101101010110111001101111	1	2	10	11	17	19	24	26	31
0000100111101101010111001110101111	1	2	3	4	10	13	17	18	19
000010011110110101011101001111001111	1	2	3	4	10	13	18	19	24
0000100111101101010111010101110111	0	1	2	3	9	12	17	18	24
000010011110110101011101011001111011	0	1	2	3	9	12	17	18	25
00001001111011010110001111011001101111	0	2	3	4	9	10	13	18	19
00001001111011010110010111101001101111	1	10	18	19	24	26	30	32	36
00001001111011010110011011110001101111	0	1	10	11	17	19	24	26	31
0000100111101101011001110110101111	1	9	10	11	17	19	24	26	31
00001001111011010110011110001111001111	1	9	11	17	19	20	24	25	31
000010011110110101100111100101110111	1	9	11	12	17	19	24	25	31
00001001111011010110011110011001111011	1	3	9	11	17	19	24	25	31
000010011110110101101001111010101111	0	9	10	11	17	19	24	26	31
000010011110110101101010111100101111	0	1	2	3	10	12	18	20	26
0000100111101101011010110111001111	1	2	3	9	10	12	18	20	26
0000100111101101011010111001110111	1	2	3	10	12	17	18	20	26
000010011110110101101011101001111011	1	2	3	10	12	18	20	24	26
00001001111011010110110001111011001111	0	2	3	9	10	12	18	20	26
00001001111011010110110010111101001111	1	9	11	17	19	20	21	24	25
00001001111011010110110011011110001111	1	2	11	12	18	20	26	30	31
0000100111101101011011001110110111	1	9	11	12	17	19	20	24	25
00001001111011010110110011110001111011	1	3	9	11	17	19	20	24	25
000010011110110101101101001111010111	1	10	11	12	18	20	26	30	31
000010011110110101101101010111100111	0	1	2	3	10	12	19	24	25
0000100111101101011011010110111011	1	2	3	9	10	12	19	24	25
00001001111011010110110110001111011011	0	2	3	9	10	12	19	24	25
00001001111011010110110110010111101011	1	2	3	9	12	17	18	25	31
00001001111011010110110110011011110011	1	2	11	12	17	20	24	25	26
00001010001111011011010101101101101111	1	2	3	4	9	13	17	18	20
00001010010111101011010101101101101111	0	3	4	9	13	17	18	19	20
00001010011011110011010101101101101111	1	10	17	24	26	30	32	35	36
000010100111011101010101101101101111	0	1	9	17	19	24	26	30	31
00001010011110011110010101101101101111	1	2	9	11	17	19	26	27	31
000010100111101011100101101101101111	1	2	9	11	17	19	20	26	31
000010100111101100111001101101101111	1	2	9	11	12	17	19	26	31
000010100111101101001110101101101111	1	2	3	9	11	17	19	26	31
00001010011110110101001111001101101111	1	10	11	12	13	17	21	24	25
000010100111101101010101110101101111	0	1	2	3	4	9	13	17	18
00001010011110110101011001111001101111	1	10	11	17	19	24	26	32	36
000010100111101101010110101110101111	0	1	2	9	11	17	19	26	31
00001010011110110101011011001111001111	1	9	17	19	24	26	27	30	31
000010100111101101010110110101110111	1	2	3	4	9	13	17	18	24
00001010011110110101011011011001111011	1	2	3	4	9	13	17	18	25
00001010011110110101011011011010111101	1	2	3	4	9	13	17	18	19
00001010100111101101010101101101101111	1	2	3	4	5	9	14	17	18
00001010101011110101010101101101101111	0	9	17	24	26	30	32	35	36
00001010101101111001010101101101101111	0	1	10	18	20	25	27	31	32
000010101011101110010101101101101111	1	2	9	11	17	19	26	27	32
000010101011110011100101101101101111	1	10	17	18	20	25	27	31	32
000010101011110100111001101101101111	1	10	18	20	24	25	27	31	32
000010101011110101001110101101101111	1	10	18	20	25	27	30	31	32
00001010101111010101001111001101101111	1	10	11	12	13	14	17	24	25
000010101011110101010101110101101111	0	1	2	3	4	5	9	17	18
00001010101111010101011001111001101111	0	9	17	19	24	26	30	31	36
000010101011110101010110101110101111	0	1	2	9	11	17	19	26	32
00001010101111010101011011001111001111	0	9	17	19	24	26	27	30	31
000010101011110101010110110101110111	0	9	17	19	20	24	26	30	31
00001010101111010101011011011001111011	0	9	12	17	19	24	26	30	31
00001010101111010101011011011010111101	0	9	11	17	19	24	26	30	31
00001010110011110110010101101101101111	0	9	10	18	20	25	27	31	32
00001010110101111010010101101101101111	0	1	2	11	13	19	21	26	27
00001010110110111100010101101101101111	1	2	9	11	13	19	21	26	27
0000101011011101100101101101101111	0	1	9	10	12	18	20	25	26
000010101101111000111001101101101111	0	1	10	12	17	18	20	25	26
000010101101111001001110101101101111	0	1	10	12	18	20	24	25	26
00001010110111100101001111001101101111	0	1	10	12	18	20	25	26	30
000010101101111001010101110101101111	0	1	10	12	18	20	25	26	31
00001010110111100101011001111001101111	0	1	10	12	18	20	25	26	32
000010101101111001010110101110101111	0	1	10	12	18	20	25	26	27
00001010110111100101011011001111001111	0	1	10	12	18	20	21	25	26
000010101101111001010110110101110111	0	1	10	12	13	18	20	25	26
00001010110111100101011011011001111011	0	1	4	10	12	18	20	25	26
00001010110111100101011011011010111101	0	1	3	10	12	18	20	25	26
000010101110011110100101101101101111	1	2	9	11	17	19	20	21	26
000010101110101111000101101101101111	1	2	3	11	18	24	26	30	31
00001010111011011001101101101111	1	2	9	11	12	17	19	20	26
0000101011101110001110101101101111	1	2	3	9	11	17	19	20	26
000010101110111001001111001101101111	1	4	10	11	12	13	17	24	25
0000101011101110010101110101101111	1	9	10	12	18	20	25	26	31
000010101110111001011001111001101111	1	10	11	17	19	24	26	27	32
0000101011101110010110101110101111	0	1	2	9	11	17	19	20	26
000010101110111001011011001111001111	1	9	10	12	18	20	21	25	26
0000101011101110010110110101110111	1	2	3	10	12	19	25	30	31
000010101110111001011011011001111011	1	4	9	10	12	18	20	25	26
000010101110111001011011011010111101	1	2	9	11	17	19	20	24	26
000010101111000111101001101101101111	1	2	9	11	12	13	17	19	26
000010101111001011110001101101101111	1	2	4	9	11	12	17	19	26
00001010111100110110101101101111	1	10	12	17	18	20	24	25	26
000010101111001110001111001101101111	1	10	12	17	18	20	25	26	30
0000101011110011100101110101101111	1	10	12	17	18	20	25	26	31
000010101111001110011001111001101111	1	10	11	17	19	20	24	26	32
0000101011110011100110101110101111	0	1	2	9	11	12	17	19	26
000010101111001110011011001111001111	1	10	12	17	18	20	21	25	26
0000101011110011100110110101110111	1	10	12	13	17	18	20	25	26
000010101111001110011011011001111011	1	4	10	12	17	18	20	25	26
000010101111001110011011011010111101	1	2	9	11	12	17	19	24	26
000010101111010001111010101101101111	1	2	3	4	9	11	17	19	26
000010101111010010111100101101101111	11	12	18	20	26	27	28	31	35
0000101011110100110111001101101111	1	10	12	18	20	24	25	26	30
0000101011110100111001110101101111	1	10	12	18	20	24	25	26	31
000010101111010011101001111001101111	1	10	11	12	17	19	24	26	32
0000101011110100111010101110101111	0	1	2	3	9	11	17	19	26
000010101111010011101011001111001111	1	10	12	18	20	21	24	25	26
0000101011110100111010110101110111	1	10	12	13	18	20	24	25	26
000010101111010011101011011001111011	1	4	10	12	18	20	24	25	26
000010101111010011101011011010111101	1	2	3	9	11	17	19	24	26
00001010111101010001111011001101101111	11	12	18	20	21	26	28	31	35
00001010111101010010111101001101101111	1	10	18	19	20	21	24	30	31
00001010111101010011011110001101101111	0	1	10	11	12	13	17	24	25
0000101011110101001110110101101111	1	10	12	18	20	25	26	30	31
00001010111101010011110001111001101111	1	10	12	18	20	25	26	30	32
000010101111010100111100101110101111	1	10	12	18	20	25	26	27	30
00001010111101010011110011001111001111	1	10	12	18	20	21	25	26	30
000010101111010100111100110101110111	1	10	11	12	13	17	24	25	30
00001010111101010011110011011001111011	1	10	11	12	13	17	24	25	31
00001010111101010011110011011010111101	1	10	11	12	13	17	24	25	26
000010101111010101001111010101101111	0	9	10	11	12	13	17	24	25
000010101111010101010111100101101111	0	1	2	3	4	5	10	18	19
0000101011110101010110111001101111	0	9	11	17	19	24	25	30	31
0000101011110101010111001110101111	0	9	11	17	19	24	25	26	30
000010101111010101011101001111001111	0	9	11	17	19	20	24	25	30
0000101011110101010111010101110111	0	1	2	3	4	9	17	18	24
000010101111010101011101011001111011	0	1	2	3	4	9	17	18	25
000010101111010101011101011010111101	0	1	2	3	4	9	17	18	19
00001010111101010110001111011001101111	0	2	3	4	5	9	10	18	19
00001010111101010110010111101001101111	0	9	11	17	19	24	25	31	36
00001010111101010110011011110001101111	0	1	10	11	17	19	24	26	32
0000101011110101011001110110101111	0	9	11	17	19	24	25	26	31
00001010111101010110011110001111001111	0	9	11	17	19	20	24	25	31
000010101111010101100111100101110111	0	9	11	12	17	19	24	25	31
00001010111101010110011110011001111011	0	3	9	11	17	19	24	25	31
00001010111101010110011110011010111101	0	2	9	11	17	19	24	25	31
000010101111010101101001111010101111	0	9	10	11	17	19	24	26	32
000010101111010101101010111100101111	0	1	2	3	10	12	18	20	27
0000101011110101011010110111001111	0	9	11	17	19	20	24	25	26
0000101011110101011010111001110111	0	9	11	12	17	19	24	25	26
000010101111010101101011101001111011	0	3	9	11	17	19	24	25	26
000010101111010101101011101010111101	0	1	2	9	11	17	19	24	26
00001010111101010110110001111011001111	0	2	3	9	10	12	18	20	27
00001010111101010110110010111101001111	0	9	11	17	19	20	21	24	25
00001010111101010110110011011110001111	0	9	11	13	17	19	20	24	25
0000101011110101011011001110110111	0	9	11	12	17	19	20	24	25
00001010111101010110110011110001111011	0	3	9	11	17	19	20	24	25
00001010111101010110110011110010111101	0	2	9	11	17	19	20	24	25
000010101111010101101101001111010111	0	9	11	12	13	17	19	24	25
000010101111010101101101010111100111	0	1	2	3	10	12	19	25	30
0000101011110101011011010110111011	0	3	9	11	12	17	19	24	25
000010101111010101101101011100111101	0	2	9	11	12	17	19	24	25
00001010111101010110110110001111011011	0	2	3	9	10	12	19	25	30
00001010111101010110110110010111101011	1	2	3	4	9	17	18	25	31
00001010111101010110110110011011110011	1	2	3	4	9	17	18	25	26
000010101111010101101101100111011101	0	2	3	9	11	17	19	24	25
00001010111101010110110110100111101101	1	2	3	4	9	17	18	19	26
00001010111101010110110110101011110101	1	2	3	4	13	17	18	19	20
00001011000111101101100101101101101111	1	2	9	11	17	19	20	27	32
00001011001011110101100101101101101111	0	9	17	18	20	25	27	31	32
00001011001101111001100101101101101111	0	1	10	11	13	19	21	26	27
000010110011101110100101101101101111	1	2	9	11	17	19	20	21	27
00001011001111001111000101101101101111	1	10	11	13	17	19	21	26	27
0000101100111101011001101101101111	0	9	10	12	17	18	20	25	26
000010110011110110001110101101101111	0	9	10	12	18	20	24	25	26
00001011001111011001001111001101101111	0	9	10	12	18	20	25	26	30
000010110011110110010101110101101111	0	9	10	12	18	20	25	26	31
00001011001111011001011001111001101111	0	9	10	12	18	20	25	26	32
000010110011110110010110101110101111	0	1	2	9	11	17	19	20	27
00001011001111011001011011001111001111	0	9	10	12	18	20	21	25	26
000010110011110110010110110101110111	0	9	10	12	13	18	20	25	26
00001011001111011001011011011001111011	0	4	9	10	12	18	20	25	26
00001011001111011001011011011010111101	0	3	9	10	12	18	20	25	26
00001011010011110110100101101101101111	0	9	10	11	13	19	21	26	27
00001011010101111010100101101101101111	0	1	2	3	5	12	14	20	21
00001011010110111100100101101101101111	1	2	11	19	25	30	32	35	36
000010110101110111000101101101101111	0	1	2	4	9	11	13	19	20
0000101101011110011001101101101111	0	1	2	4	10	11	13	19	20
000010110101111010001110101101101111	0	1	2	4	11	13	18	19	20
00001011010111101001001111001101101111	0	1	2	4	11	13	19	20	25
000010110101111010010101110101101111	0	1	2	4	11	13	19	20	26
00001011010111101001011001111001101111	0	1	2	4	11	13	19	20	27
000010110101111010010110101110101111	0	1	2	4	11	13	19	20	21
00001011010111101001011011001111001111	0	1	2	4	11	13	14	19	20
000010110101111010010110110101110111	0	1	2	4	5	11	13	19	20
00001011010111101001011011011001111011	11	12	18	20	25	27	28	29	30
00001011010111101001011011011010111101	1	2	9	11	17	19	20	21	24
00001011011001111011000101101101101111	1	10	11	19	25	30	32	35	36
00001011011010111101000101101101101111	0	1	2	11	18	24	26	30	31
00001011011011011110000101101101101111	1	2	4	9	11	13	17	19	20
00001011011011101001101101101111	1	2	10	11	18	24	26	30	31
000010110110111100001110101101101111	1	2	11	17	18	24	26	30	31
00001011011011110001001111001101101111	1	2	4	9	11	13	19	20	25
000010110110111100010101110101101111	1	2	3	9	11	18	24	30	31
00001011011011110001011001111001101111	1	10	11	17	19	21	24	26	27
000010110110111100010110101110101111	0	1	2	9	11	13	17	19	20
00001011011011110001011011001111001111	1	10	11	17	19	25	30	35	36
000010110110111100010110110101110111	0	1	2	9	11	18	24	30	31
00001011011011110001011011011001111011	1	2	11	18	24	26	27	30	31
00001011011011110001011011011010111101	1	2	11	18	20	24	26	30	31
0000101101110011110001101101101111	1	2	4	10	11	13	17	19	20
000010110111010110101101101111	0	1	3	9	10	12	17	18	19
0000101101110110001111001101101111	0	1	3	9	10	12	18	19	24
00001011011101100101110101101111	0	1	3	9	10	12	18	19	25
0000101101110110011001111001101111	0	1	3	9	10	12	18	19	26
00001011011101100110101110101111	0	1	2	9	11	12	17	19	20
0000101101110110011011001111001111	0	1	3	9	10	12	13	18	19
00001011011101100110110101110111	0	1	2	9	11	18	24	25	30
0000101101110110011011011001111011	11	12	17	18	20	26	31	32	36
0000101101110110011011011010111101	1	2	9	11	12	17	19	20	24
000010110111100001111010101101101111	1	2	3	4	9	11	17	19	20
000010110111100010111100101101101111	1	2	4	11	13	18	19	20	24
0000101101111000110111001101101111	0	1	3	10	12	17	18	19	24
0000101101111000111001110101101111	0	1	3	10	12	17	18	19	25
000010110111100011101001111001101111	0	1	3	10	12	17	18	19	26
0000101101111000111010101110101111	0	1	2	3	9	11	17	19	20
000010110111100011101011001111001111	0	1	3	10	12	13	17	18	19
0000101101111000111010110101110111	0	1	2	9	11	18	19	24	30
000010110111100011101011011001111011	11	12	13	18	20	25	27	28	30
000010110111100011101011011010111101	1	2	3	9	11	17	19	20	24
00001011011110010001111011001101101111	1	2	4	11	13	19	20	24	25
00001011011110010010111101001101101111	1	10	13	18	19	20	24	30	31
00001011011110010011011110001101101111	0	1	3	10	12	18	19	24	30
0000101101111001001110110101101111	0	1	3	10	12	18	19	24	25
00001011011110010011110001111001101111	0	1	3	10	12	18	19	24	26
000010110111100100111100101110101111	0	1	3	10	12	18	19	20	24
00001011011110010011110011001111001111	0	1	3	10	12	13	18	19	24
000010110111100100111100110101110111	0	1	2	9	11	12	18	24	30
00001011011110010011110011011001111011	1	4	10	11	12	17	24	25	31
00001011011110010011110011011010111101	1	4	10	11	12	17	24	25	26
000010110111100101001111010101101111	0	1	3	10	12	18	19	25	30
000010110111100101010111100101101111	0	1	3	10	12	18	19	25	31
0000101101111001010110111001101111	0	1	3	10	12	18	19	25	26
0000101101111001010111001110101111	0	1	3	10	12	18	19	20	25
000010110111100101011101001111001111	0	1	3	10	12	13	18	19	25
0000101101111001010111010101110111	0	1	2	3	9	11	18	24	30
000010110111100101011101011001111011	11	12	13	17	18	20	26	31	36
000010110111100101011101011010111101	11	12	13	18	20	24	26	31	36
00001011011110010110001111011001101111	0	1	3	10	12	18	19	26	31
00001011011110010110010111101001101111	0	1	3	10	12	18	19	26	32
00001011011110010110011011110001101111	0	1	10	11	17	19	24	26	27
0000101101111001011001110110101111	0	1	3	10	12	18	19	20	26
00001011011110010110011110001111001111	0	1	3	10	12	13	18	19	26
000010110111100101100111100101110111	0	1	3	4	10	12	18	19	26
00001011011110010110011110011001111011	11	19	20	25	27	31	33	34	35
00001011011110010110011110011010111101	1	10	11	17	19	24	26	27	30
000010110111100101101001111010101111	0	1	3	10	12	18	19	20	27
000010110111100101101010111100101111	0	1	2	3	10	12	18	20	21
0000101101111001011010110111001111	0	1	3	10	12	13	18	19	20
0000101101111001011010111001110111	0	1	3	4	10	12	18	19	20
000010110111100101101011101001111011	1	2	3	10	12	18	20	21	24
000010110111100101101011101010111101	0	1	2	9	11	17	19	20	24
00001011011110010110110001111011001111	0	1	3	10	12	13	18	19	21
00001011011110010110110010111101001111	0	1	3	10	12	13	14	18	19
00001011011110010110110011011110001111	0	1	10	11	17	19	25	30	35
0000101101111001011011001110110111	0	1	3	4	10	12	13	18	19
00001011011110010110110011110001111011	11	12	17	18	20	25	27	28	30
00001011011110010110110011110010111101	11	12	17	18	20	25	27	28	31
000010110111100101101101001111010111	0	1	3	4	5	10	12	18	19
000010110111100101101101010111100111	0	1	2	3	10	12	19	25	31
0000101101111001011011010110111011	1	2	3	9	10	12	19	25	31
000010110111100101101101011100111101	1	2	3	10	12	17	19	25	31
00001011011110010110110110001111011011	0	2	3	9	10	12	19	25	31
00001011011110010110110110010111101011	11	19	25	30	32	33	34	35	36
00001011011110010110110110011011110011	11	12	18	20	25	27	28	30	35
000010110111100101101101100111011101	11	12	17	18	20	24	26	31	36
00001011011110010110110110100111101101	11	12	18	20	25	27	28	31	35
00001011011110010110110110101011110101	1	2	3	4	13	18	19	20	24
000010111000111101101001101101101111	0	2	4	9	10	11	13	19	20
000010111001011110101001101101101111	1	10	18	19	25	30	32	35	36
000010111001101111001001101101101111	0	1	10	11	18	24	26	30	31
0000101110011101110001101101101111	1	2	4	9	11	12	13	17	19
00001011100111100110101101101111	1	10	11	17	18	24	26	30	31
000010111001111010001111001101101111	1	2	9	11	12	18	24	25	31
0000101110011110100101110101101111	1	2	3	9	11	18	24	25	31
000010111001111010011001111001101111	1	10	11	17	19	20	21	24	26
0000101110011110100110101110101111	0	1	2	9	11	12	13	17	19
000010111001111010011011001111001111	1	10	11	17	19	25	30	31	36
0000101110011110100110110101110111	0	1	2	9	11	18	24	25	31
000010111001111010011011011001111011	1	10	11	18	24	26	27	30	31
000010111001111010011011011010111101	1	10	11	18	20	24	26	30	31
000010111010011110110001101101101111	0	9	10	11	18	24	26	30	31
000010111010101111010001101101101111	0	1	2	3	11	18	20	25	26
000010111010110111100001101101101111	1	2	3	9	11	18	20	25	26
000010111010111010101101101111	0	1	2	9	10	17	19	24	25
000010111010111100001111001101101111	1	2	3	11	17	18	20	25	26
0000101110101111000101110101101111	1	2	3	11	18	20	24	25	26
000010111010111100011001111001101111	1	10	11	13	17	19	20	24	26
0000101110101111000110101110101111	0	1	2	10	17	19	24	25	30
000010111010111100011011001111001111	0	1	2	10	17	19	24	25	31
0000101110101111000110110101110111	0	1	2	10	17	19	24	25	26
000010111010111100011011011001111011	0	1	2	10	17	19	20	24	25
000010111010111100011011011010111101	0	1	2	10	12	17	19	24	25
00001011101100111100101101101111	1	2	9	11	18	19	20	24	25
000010111011010111001101101111	1	2	3	10	11	12	17	24	25
000010111011011001110101101111	1	2	3	9	11	18	19	24	25
00001011101101101001111001101111	1	10	11	12	17	19	20	24	26
000010111011011010101110101111	0	1	2	3	9	11	12	17	19
00001011101101101011001111001111	1	10	11	17	19	25	26	30	31
000010111011011010110101110111	0	1	2	9	11	18	19	24	25
00001011101101101011011001111011	1	2	9	10	17	19	20	24	25
00001011101101101011011010111101	1	2	3	12	17	18	19	24	25
000010111011100001111011001101101111	1	2	9	11	12	18	20	24	25
000010111011100010111101001101101111	1	10	12	18	19	20	24	30	31
000010111011100011011110001101101111	0	1	3	10	11	12	17	24	25
00001011101110001110110101101111	1	2	3	9	11	12	18	24	25
000010111011100011110001111001101111	1	3	10	11	17	19	20	24	26
0000101110111000111100101110101111	1	3	9	10	12	18	19	20	24
000010111011100011110011001111001111	1	10	11	17	19	20	25	30	31
0000101110111000111100110101110111	0	1	2	9	11	12	18	24	25
000010111011100011110011011001111011	1	3	10	11	12	17	24	25	31
000010111011100011110011011010111101	1	2	3	12	17	18	19	24	26
0000101110111001001111010101101111	0	3	9	10	11	12	17	24	25
0000101110111001010111100101101111	1	3	9	10	12	18	19	25	31
00001011101110010110111001101111	1	2	10	11	17	19	20	24	26
00001011101110010111001110101111	1	3	9	10	12	18	19	20	25
0000101110111001011101001111001111	1	10	11	12	17	19	25	30	31
00001011101110010111010101110111	0	1	2	3	9	11	18	24	25
0000101110111001011101011001111011	11	12	13	17	18	20	26	31	32
0000101110111001011101011010111101	1	2	3	12	17	18	19	20	24
000010111011100110001111011001101111	1	3	9	10	12	18	19	26	31
000010111011100110010111101001101111	1	10	18	19	24	26	27	30	32
000010111011100110011011110001101111	0	1	10	11	17	19	20	24	26
00001011101110011001110110101111	1	3	9	10	12	18	19	20	26
000010111011100110011110001111001111	1	3	10	11	17	19	25	30	31
0000101110111001100111100101110111	1	3	4	9	10	12	18	19	26
000010111011100110011110011001111011	11	12	19	25	27	28	31	32	35
000010111011100110011110011010111101	1	10	11	17	19	20	24	26	30
0000101110111001101001111010101111	0	9	10	11	17	19	20	24	26
0000101110111001101010111100101111	0	1	2	3	10	12	13	18	20
00001011101110011010110111001111	1	2	10	11	17	19	25	30	31
00001011101110011010111001110111	1	2	10	17	19	24	25	26	30
0000101110111001101011101001111011	1	2	10	17	19	20	24	25	30
0000101110111001101011101010111101	0	1	2	9	11	12	17	19	24
000010111011100110110001111011001111	0	2	3	9	10	12	13	18	20
000010111011100110110010111101001111	1	10	18	19	24	26	31	35	36
000010111011100110110011011110001111	0	1	10	11	17	19	25	30	31
00001011101110011011001110110111	1	2	10	17	19	24	25	26	31
000010111011100110110011110001111011	1	2	10	17	19	20	24	25	31
000010111011100110110011110010111101	1	2	10	12	17	19	24	25	31
0000101110111001101101001111010111	0	9	10	11	17	19	25	30	31
0000101110111001101101010111100111	0	1	2	3	10	12	19	25	26
00001011101110011011010110111011	1	2	10	17	19	20	24	25	26
0000101110111001101101011100111101	1	2	10	12	17	19	24	25	26
000010111011100110110110001111011011	0	2	3	9	10	12	19	25	26
000010111011100110110110010111101011	1	2	10	17	19	20	21	24	25
000010111011100110110110011011110011	1	2	10	13	17	19	20	24	25
0000101110111001101101100111011101	1	2	10	12	17	19	20	24	25
000010111011100110110110100111101101	1	10	11	12	20	24	25	26	30
000010111011100110110110101011110101	0	1	2	3	12	17	18	19	24
000010111100001111011010101101101111	1	2	3	4	9	11	13	17	19
000010111100010111101010101101101111	0	9	11	17	18	24	26	30	31
000010111100011011110010101101101111	0	1	3	10	11	18	20	25	26
0000101111000111011100101101101111	1	2	9	11	18	19	20	24	26
0000101111000111100111001101101111	1	2	9	11	12	18	19	24	26
0000101111000111101001110101101111	1	2	3	9	11	18	19	24	26
000010111100011110101001111001101111	1	10	11	12	13	17	19	24	26
0000101111000111101010101110101111	0	1	2	3	4	9	11	17	19
000010111100011110101011001111001111	0	2	9	10	17	19	24	25	31
0000101111000111101010110101110111	0	1	2	9	11	18	19	24	26
000010111100011110101011011001111011	0	2	9	10	17	19	20	24	25
000010111100011110101011011010111101	0	2	9	10	12	17	19	24	25
000010111100100111101100101101101111	0	3	9	10	11	18	20	25	26
000010111100101011110100101101101111	1	2	9	11	18	19	20	21	24
000010111100101101111000101101101111	1	2	11	18	19	20	24	30	31
00001011110010111011001101101111	1	2	9	11	12	18	19	20	24
0000101111001011110001110101101111	1	2	3	9	11	18	19	20	24
000010111100101111001001111001101111	1	4	10	11	12	17	19	24	26
0000101111001011110010101110101111	11	12	13	20	24	25	26	31	36
000010111100101111001011001111001111	1	10	11	17	19	25	26	27	30
0000101111001011110010110101110111	0	1	2	9	11	18	19	20	24
000010111100101111001011011001111011	11	12	17	18	20	26	27	28	31
000010111100101111001011011010111101	1	2	3	12	17	18	19	25	31
0000101111001100111101001101101111	1	10	11	18	19	20	24	30	31
0000101111001101011110001101101111	0	1	2	10	11	12	17	24	25
000010111100110110110101101111	1	2	3	9	11	12	18	19	24
0000101111001101110001111001101111	1	3	10	11	12	17	19	24	26
00001011110011011100101110101111	1	3	10	12	17	18	19	20	24
0000101111001101110011001111001111	1	10	11	17	19	20	25	26	30
00001011110011011100110101110111	0	1	2	9	11	12	18	19	24
0000101111001101110011011001111011	1	2	10	11	12	17	24	25	31
0000101111001101110011011010111101	1	2	10	11	12	17	24	25	26
0000101111001110001111010101101111	0	2	9	10	11	12	17	24	25
0000101111001110010111100101101111	1	3	10	12	17	18	19	25	31
00001011110011100110111001101111	1	2	10	11	12	17	19	24	26
00001011110011100111001110101111	1	3	10	12	17	18	19	20	25
0000101111001110011101001111001111	1	10	11	12	17	19	25	26	30
00001011110011100111010101110111	0	1	2	3	9	11	18	19	24
0000101111001110011101011001111011	11	12	13	17	18	20	26	27	31
0000101111001110011101011010111101	1	2	3	12	17	18	19	20	25
000010111100111010001111011001101111	1	3	10	12	17	18	19	26	31
000010111100111010010111101001101111	1	10	18	19	20	24	26	30	32
000010111100111010011011110001101111	0	1	10	11	12	17	19	24	26
00001011110011101001110110101111	1	3	10	12	17	18	19	20	26
000010111100111010011110001111001111	1	3	10	11	17	19	25	26	30
0000101111001110100111100101110111	1	3	4	10	12	17	18	19	26
000010111100111010011110011001111011	11	19	20	21	25	27	31	33	35
000010111100111010011110011010111101	1	10	11	12	17	19	24	26	30
0000101111001110101001111010101111	0	9	10	11	12	17	19	24	26
0000101111001110101010111100101111	0	1	2	3	4	10	12	18	20
00001011110011101010110111001111	1	2	10	11	17	19	25	26	30
00001011110011101010111001110111	1	2	3	4	10	12	17	18	20
0000101111001110101011101001111011	1	2	3	4	10	12	18	20	24
0000101111001110101011101010111101	0	1	2	3	9	11	17	19	24
000010111100111010110001111011001111	0	2	3	4	9	10	12	18	20
000010111100111010110010111101001111	1	10	18	19	24	26	31	32	35
000010111100111010110011011110001111	0	1	10	11	17	19	25	26	30
00001011110011101011001110110111	1	3	4	10	12	13	17	18	19
000010111100111010110011110001111011	11	12	13	17	18	20	25	27	30
000010111100111010110011110010111101	11	12	13	17	18	20	25	27	31
0000101111001110101101001111010111	0	9	10	11	17	19	25	26	30
0000101111001110101101010111100111	0	1	2	3	10	12	19	20	25
00001011110011101011010110111011	1	2	3	9	10	12	19	20	25
0000101111001110101101011100111101	1	2	3	10	12	17	19	20	25
000010111100111010110110001111011011	0	2	3	9	10	12	19	20	25
000010111100111010110110010111101011	11	17	18	24	26	27	28	30	31
000010111100111010110110011011110011	1	2	11	12	20	24	25	26	31
0000101111001110101101100111011101	11	12	13	18	20	25	27	30	31
000010111100111010110110100111101101	1	10	11	12	20	24	25	26	31
000010111100111010110110101011110101	0	1	2	3	12	17	18	19	25
00001011110100001111011011001101101111	1	2	9	11	12	18	20	24	26
00001011110100010111101011001101101111	0	3	9	11	17	18	20	25	26
00001011110100011011110011001101101111	1	2	9	11	12	18	20	21	24
000010111101000111011101001101101111	1	2	10	18	19	20	24	30	31
00001011110100011110011110001101101111	1	2	4	9	11	12	18	20	24
0000101111010001111010110101101111	1	2	3	9	11	12	18	20	24
00001011110100011110110001111001101111	1	3	4	10	11	17	19	24	26
000010111101000111101100101110101111	11	12	13	20	24	25	26	32	36
00001011110100011110110011001111001111	1	10	11	17	19	20	25	27	30
000010111101000111101100110101110111	0	1	2	9	11	12	18	20	24
00001011110100011110110011011001111011	11	12	17	18	20	21	26	28	31
00001011110100011110110011011010111101	1	2	3	12	17	18	19	26	31
00001011110100100111101101001101101111	1	2	9	11	12	13	18	21	24
00001011110100101011110101001101101111	1	10	18	25	26	27	30	35	36
00001011110100101101111001001101101111	0	1	10	18	19	20	24	30	31
000010111101001011101110001101101111	1	2	4	9	11	12	13	18	24
0000101111010010111100110101101111	1	10	17	18	19	20	24	30	31
00001011110100101111010001111001101111	11	12	20	21	24	25	26	32	37
000010111101001011110100101110101111	11	12	13	20	24	25	26	32	37
00001011110100101111010011001111001111	1	10	11	17	19	20	21	25	30
000010111101001011110100110101110111	0	1	2	9	11	12	13	18	24
00001011110100101111010011011001111011	1	10	18	19	20	24	30	31	36
00001011110100101111010011011010111101	1	10	18	19	20	24	30	31	32
00001011110100110011110110001101101111	0	9	10	18	19	20	24	30	31
00001011110100110101111010001101101111	0	1	2	11	12	13	18	25	26
00001011110100110110111100001101101111	1	2	9	11	12	13	18	25	26
00001011110100110111010101101111	0	1	9	10	11	12	17	24	25
00001011110100110111100001111001101111	1	2	11	12	13	17	18	25	26
000010111101001101111000101110101111	1	2	11	12	13	18	24	25	26
00001011110100110111100011001111001111	1	10	11	13	17	19	20	25	30
000010111101001101111000110101110111	0	1	10	11	12	17	24	25	30
00001011110100110111100011011001111011	0	1	10	11	12	17	24	25	31
00001011110100110111100011011010111101	0	1	10	11	12	17	24	25	26
0000101111010011100111100101101111	1	3	10	12	18	19	24	25	31
00001011110100111010111001101111	1	2	3	10	11	17	19	24	26
00001011110100111011001110101111	1	3	10	12	18	19	20	24	25
0000101111010011101101001111001111	1	10	11	12	17	19	20	25	30
00001011110100111011010101110111	0	1	2	3	9	11	12	18	24
0000101111010011101101011001111011	1	9	10	11	12	17	24	25	31
0000101111010011101101011010111101	1	2	3	12	17	18	19	20	26
00001011110100111100001111011001101111	1	3	10	12	18	19	24	26	31
00001011110100111100010111101001101111	1	10	12	18	19	24	26	30	32
00001011110100111100011011110001101111	0	1	3	10	11	17	19	24	26
0000101111010011110001110110101111	1	3	10	12	18	19	20	24	26
00001011110100111100011110001111001111	1	3	10	11	17	19	20	25	30
000010111101001111000111100101110111	1	3	4	10	12	18	19	24	26
00001011110100111100011110011001111011	11	13	19	20	25	27	31	33	35
00001011110100111100011110011010111101	1	2	3	12	13	17	18	19	26
000010111101001111001001111010101111	0	3	9	10	11	17	19	24	26
000010111101001111001010111100101111	1	3	10	12	18	19	20	21	24
0000101111010011110010110111001111	1	2	10	11	17	19	20	25	30
0000101111010011110010111001110111	1	3	4	10	12	18	19	20	24
000010111101001111001011101001111011	11	19	20	21	25	30	31	32	37
000010111101001111001011101010111101	1	2	3	4	12	17	18	19	26
00001011110100111100110001111011001111	1	3	10	12	13	18	19	21	24
00001011110100111100110010111101001111	1	10	18	19	24	26	27	31	35
00001011110100111100110011011110001111	0	1	10	11	17	19	20	25	30
0000101111010011110011001110110111	1	3	4	10	12	13	18	19	24
00001011110100111100110011110001111011	11	13	19	20	27	30	31	32	37
00001011110100111100110011110010111101	11	19	20	21	25	31	32	33	35
000010111101001111001101001111010111	0	9	10	11	17	19	20	25	30
000010111101001111001101010111100111	0	1	2	3	10	12	13	19	25
0000101111010011110011010110111011	1	10	11	12	17	24	25	30	31
000010111101001111001101011100111101	1	10	11	12	17	24	25	26	30
00001011110100111100110110001111011011	0	2	3	9	10	12	13	19	25
00001011110100111100110110010111101011	1	10	11	12	17	24	25	31	36
00001011110100111100110110011011110011	1	10	11	12	17	24	25	31	32
000010111101001111001101100111011101	1	10	11	12	17	24	25	26	31
00001011110100111100110110100111101101	1	10	11	12	17	24	25	26	32
00001011110100111100110110101011110101	0	1	2	3	12	17	18	19	26
000010111101010001111011010101101111	1	2	3	4	9	11	13	18	24
000010111101010010111101010101101111	0	9	17	18	19	20	24	30	31
000010111101010011011110010101101111	0	1	10	11	12	13	18	25	26
0000101111010100111011100101101111	1	3	10	12	18	19	25	30	31
0000101111010100111100111001101111	1	10	11	12	13	17	18	25	26
0000101111010100111101001110101111	1	10	11	12	13	18	24	25	26
000010111101010011110101001111001111	1	10	11	12	13	17	19	25	30
0000101111010100111101010101110111	0	1	2	3	4	9	11	18	24
000010111101010011110101011001111011	0	9	10	11	12	17	24	25	31
000010111101010011110101011010111101	0	9	10	11	12	17	24	25	26
000010111101010100111101100101101111	0	9	10	11	12	13	18	25	26
000010111101010101011110100101101111	0	1	2	3	4	5	11	19	20
000010111101010101101111000101101111	0	2	9	11	17	18	24	30	31
00001011110101010111011001101111	0	1	2	3	4	9	10	18	19
0000101111010101011110001110101111	0	1	2	3	4	10	17	18	19
000010111101010101111001001111001111	0	1	2	3	4	10	18	19	24
0000101111010101011110010101110111	0	1	2	3	4	10	18	19	25
000010111101010101111001011001111011	0	1	2	3	4	10	18	19	26
000010111101010101111001011010111101	0	1	2	3	4	10	18	19	20
0000101111010101100111101001101111	0	2	9	11	17	18	24	25	31
0000101111010101101011110001101111	0	1	2	10	11	17	19	24	26
000010111101010110110110101111	0	2	9	11	17	18	19	24	25
0000101111010101101110001111001111	0	2	9	11	12	17	18	24	25
00001011110101011011100101110111	0	2	3	9	11	17	18	24	25
0000101111010101101110011001111011	1	2	3	4	9	10	18	19	26
0000101111010101101110011010111101	1	2	10	11	17	19	24	26	30
0000101111010101110001111010101111	0	2	9	10	11	17	19	24	26
0000101111010101110010111100101111	0	2	9	11	17	18	19	20	24
00001011110101011100110111001111	0	2	9	11	12	17	18	19	24
00001011110101011100111001110111	0	2	3	9	11	17	18	19	24
0000101111010101110011101001111011	1	2	3	4	10	17	18	19	26
0000101111010101110011101010111101	1	2	3	4	10	17	18	19	20
000010111101010111010001111011001111	0	2	9	11	12	17	18	20	24
000010111101010111010010111101001111	0	2	9	11	12	13	17	18	24
000010111101010111010011011110001111	0	1	10	11	12	17	19	25	30
00001011110101011101001110110111	0	2	3	9	11	12	17	18	24
000010111101010111010011110001111011	1	2	3	4	10	18	19	24	26
000010111101010111010011110010111101	1	2	3	4	10	18	19	20	24
0000101111010101110101001111010111	0	2	3	4	9	11	17	18	24
0000101111010101110101010111100111	0	1	2	3	4	10	12	19	25
00001011110101011101010110111011	0	1	2	3	9	17	18	24	25
0000101111010101110101011100111101	0	1	2	3	9	17	18	19	24
000010111101010111010110001111011011	0	1	2	3	9	17	18	25	30
000010111101010111010110010111101011	0	1	2	3	9	17	18	25	31
000010111101010111010110011011110011	0	1	2	3	9	17	18	25	26
0000101111010101110101100111011101	0	1	2	3	9	17	18	19	25
000010111101010111010110100111101101	0	1	2	3	9	17	18	19	26
000010111101010111010110101011110101	0	1	2	3	12	17	18	19	20
00001011110101100001111011011001101111	1	3	10	12	18	19	26	30	31
00001011110101100010111101011001101111	0	9	11	12	13	17	18	25	26
00001011110101100011011110011001101111	0	1	3	4	5	10	11	19	20
000010111101011000111011101001101111	0	2	9	11	17	18	25	30	31
00001011110101100011110011110001101111	0	2	9	11	17	18	25	26	30
0000101111010110001111010110101111	0	2	3	4	9	10	17	18	19
00001011110101100011110110001111001111	0	2	3	4	9	10	18	19	24
000010111101011000111101100101110111	0	2	3	4	9	10	18	19	25
00001011110101100011110110011001111011	0	2	3	4	9	10	18	19	26
00001011110101100011110110011010111101	0	2	3	4	9	10	18	19	20
00001011110101100100111101101001101111	0	2	9	11	17	18	25	31	35
00001011110101100101011110101001101111	0	2	9	11	17	18	25	31	36
00001011110101100101101111001001101111	0	1	10	18	19	24	26	30	32
000010111101011001011101110001101111	0	2	9	11	17	18	25	26	31
0000101111010110010111100110101111	0	2	9	11	17	18	19	25	31
00001011110101100101111010001111001111	0	2	9	11	12	17	18	25	31
000010111101011001011110100101110111	0	2	3	9	11	17	18	25	31
00001011110101100101111010011001111011	11	19	20	27	28	29	30	31	32
00001011110101100101111010011010111101	1	10	18	19	24	26	30	32	35
00001011110101100110011110110001101111	0	2	9	11	17	18	25	26	32
00001011110101100110101111010001101111	0	1	2	11	12	18	20	25	27
00001011110101100110110111100001101111	0	2	9	11	17	18	20	25	26
00001011110101100110111010101111	0	1	9	10	11	17	19	24	26
00001011110101100110111100001111001111	0	2	9	11	12	17	18	25	26
000010111101011001101111000101110111	0	2	3	9	11	17	18	25	26
00001011110101100110111100011001111011	1	2	11	12	18	20	25	27	30
00001011110101100110111100011010111101	0	1	10	11	17	19	24	26	30
0000101111010110011100111100101111	0	2	9	11	17	18	19	20	25
00001011110101100111010111001111	0	2	9	11	12	17	18	19	25
00001011110101100111011001110111	0	2	3	9	11	17	18	19	25
0000101111010110011101101001111011	11	12	13	17	18	24	25	26	32
0000101111010110011101101010111101	1	2	3	4	12	13	17	18	19
00001011110101100111100001111011001111	0	2	9	11	12	17	18	20	25
00001011110101100111100010111101001111	0	2	9	11	12	13	17	18	25
00001011110101100111100011011110001111	0	1	3	10	11	17	19	25	30
0000101111010110011110001110110111	0	2	3	9	11	12	17	18	25
00001011110101100111100011110001111011	11	12	13	17	18	25	26	30	32
00001011110101100111100011110010111101	11	12	13	17	18	25	26	27	30
000010111101011001111001001111010111	0	2	3	4	9	11	17	18	25
000010111101011001111001010111100111	11	12	13	17	18	25	26	31	36
0000101111010110011110010110111011	11	12	13	17	18	25	26	31	32
000010111101011001111001011100111101	11	12	13	17	18	25	26	27	31
00001011110101100111100110001111011011	11	12	13	17	18	25	26	32	36
00001011110101100111100110010111101011	11	12	13	17	18	25	26	32	37
00001011110101100111100110011011110011	1	2	11	12	20	21	24	25	26
000010111101011001111001100111011101	11	12	13	17	18	25	26	27	32
00001011110101100111100110100111101101	1	10	11	12	20	21	24	25	26
00001011110101100111100110101011110101	0	1	2	3	12	13	17	18	19
000010111101011010001111011010101111	0	2	9	11	17	18	19	26	31
000010111101011010010111101010101111	0	2	9	11	17	18	19	26	32
000010111101011010011011110010101111	0	1	10	11	12	18	20	25	27
0000101111010110100111011100101111	0	2	9	11	17	18	19	20	26
0000101111010110100111100111001111	0	2	9	11	12	17	18	19	26
0000101111010110100111101001110111	0	2	3	9	11	17	18	19	26
000010111101011010011110101001111011	1	10	11	12	18	20	25	27	30
000010111101011010011110101010111101	0	9	10	11	17	19	24	26	30
000010111101011010100111101100101111	0	2	9	11	17	18	19	20	27
000010111101011010101011110100101111	0	1	2	3	4	11	13	19	21
000010111101011010101101111000101111	0	2	9	11	13	17	18	19	20
00001011110101101010111011001111	0	1	2	3	9	10	12	18	20
0000101111010110101011110001110111	0	1	2	3	10	12	17	18	20
000010111101011010101111001001111011	0	1	2	3	10	12	18	20	24
000010111101011010101111001010111101	0	1	2	3	10	12	18	20	25
0000101111010110101100111101001111	0	2	9	11	12	13	17	18	19
0000101111010110101101011110001111	0	1	2	10	11	17	19	25	30
000010111101011010110110110111	0	2	3	9	11	12	17	18	19
0000101111010110101101110001111011	1	2	3	9	10	12	18	20	24
0000101111010110101101110010111101	1	2	3	9	10	12	18	20	25
0000101111010110101110001111010111	0	2	3	4	9	11	17	18	19
0000101111010110101110010111100111	11	12	13	18	24	25	26	31	36
00001011110101101011100110111011	1	2	3	10	12	17	18	20	24
0000101111010110101110011100111101	1	2	3	10	12	17	18	20	25
000010111101011010111010001111011011	11	12	13	18	24	25	26	32	36
000010111101011010111010010111101011	11	12	13	18	24	25	26	32	37
000010111101011010111010011011110011	1	2	11	12	13	20	24	25	26
0000101111010110101110100111011101	1	2	3	10	12	18	20	24	25
000010111101011010111010100111101101	1	10	11	12	13	20	24	25	26
000010111101011010111010101011110101	0	1	2	3	4	12	17	18	19
00001011110101101100001111011011001111	0	2	9	11	12	17	18	20	26
00001011110101101100010111101011001111	0	2	9	11	12	17	18	20	27
00001011110101101100011011110011001111	0	1	3	4	10	11	13	19	21
000010111101011011000111011101001111	0	2	9	11	12	13	17	18	20
00001011110101101100011110011110001111	0	2	4	9	11	12	17	18	20
0000101111010110110001111010110111	0	2	3	9	10	12	17	18	20
00001011110101101100011110110001111011	0	2	3	9	10	12	18	20	24
00001011110101101100011110110010111101	0	2	3	9	10	12	18	20	25
00001011110101101100100111101101001111	0	2	9	11	12	13	17	18	21
00001011110101101100101011110101001111	0	2	9	11	12	13	14	17	18
00001011110101101100101101111001001111	0	1	10	18	19	24	26	31	35
000010111101011011001011101110001111	0	2	4	9	11	12	13	17	18
0000101111010110110010111100110111	0	2	3	9	11	12	13	17	18
00001011110101101100101111010001111011	12	13	14	19	26	27	31	33	35
00001011110101101100101111010010111101	11	17	19	24	26	27	28	30	31
00001011110101101100110011110110001111	0	2	4	5	9	11	12	17	18
00001011110101101100110101111010001111	0	1	2	11	12	18	20	26	31
00001011110101101100110110111100001111	1	2	9	11	12	18	20	26	31
00001011110101101100110111010111	0	1	9	10	11	17	19	25	30
00001011110101101100110111100001111011	1	2	11	12	17	18	20	26	31
00001011110101101100110111100010111101	1	2	11	12	18	20	24	26	31
0000101111010110110011100111100111	11	12	13	18	25	26	30	31	36
00001011110101101100111010111011	11	12	13	18	25	26	30	31	32
0000101111010110110011101100111101	11	12	13	18	25	26	27	30	31
00001011110101101100111100001111011011	11	12	13	18	25	26	30	32	36
00001011110101101100111100010111101011	11	12	13	18	25	26	30	32	37
00001011110101101100111100011011110011	1	2	4	11	12	20	24	25	26
000010111101011011001111000111011101	11	12	13	18	25	26	27	30	32
00001011110101101100111100100111101101	1	4	10	11	12	20	24	25	26
00001011110101101100111100101011110101	11	12	13	18	25	26	27	28	30
000010111101011011010001111011010111	0	2	3	4	9	11	13	17	18
000010111101011011010010111101010111	0	2	3	4	5	9	11	17	18
000010111101011011010011011110010111	0	1	10	11	12	18	20	26	31
0000101111010110110100111011100111	1	9	10	11	12	18	20	26	31
0000101111010110110100111100111011	1	10	11	12	17	18	20	26	31
000010111101011011010011110100111101	1	10	11	12	18	20	24	26	31
000010111101011011010100111101100111	0	9	10	11	12	18	20	26	31
000010111101011011010101011110100111	0	1	2	3	4	11	13	20	26
000010111101011011010101101111000111	1	2	3	4	9	11	13	20	26
00001011110101101101010111011011	0	1	2	3	9	10	12	19	25
000010111101011011010101111000111101	0	1	2	3	10	12	17	19	25
0000101111010110110101100111101011	1	2	3	9	17	18	24	25	31
0000101111010110110101101011110011	1	2	3	11	12	20	24	25	26
00001011110101101101011011011101	1	2	3	9	10	12	17	19	25
000010111101011011010111000111101101	1	2	3	9	17	18	19	24	26
000010111101011011010111001011110101	1	2	3	9	17	18	19	20	24
00001011110101101101100001111011011011	1	9	11	12	17	18	20	26	31
00001011110101101101100010111101011011	0	9	11	12	17	18	20	26	31
00001011110101101101100011011110011011	0	1	3	4	10	11	13	20	26
000010111101011011011000111011101011	1	2	3	9	17	18	25	30	31
00001011110101101101100011110011110011	1	2	3	9	17	18	25	26	30
000010111101011011011000111101011101	0	2	3	9	10	12	17	19	25
00001011110101101101100100111101101011	0	3	4	9	10	11	13	20	26
00001011110101101101100101011110101011	1	2	3	9	17	18	25	31	36
00001011110101101101100101101111001011	1	2	11	19	20	27	30	31	32
000010111101011011011001011101110011	1	2	3	9	17	18	25	26	31
000010111101011011011001011110011101	1	2	3	9	17	18	19	25	31
00001011110101101101100110011110110011	1	10	11	19	20	27	30	31	32
00001011110101101101100110101111010011	0	1	2	11	12	20	24	25	26
00001011110101101101100110110111100011	1	2	3	9	17	18	20	25	26
0000101111010110110110011011101101	1	2	10	11	12	20	24	25	26
000010111101011011011001110011110101	1	2	3	9	17	18	19	20	25
00001011110101101101101000111101101101	1	2	3	9	17	18	19	26	31
00001011110101101101101001011110101101	1	10	18	19	20	27	30	31	32
00001011110101101101101001101111001101	0	1	10	11	12	20	24	25	26
000010111101011011011010011101110101	1	2	3	9	17	18	19	20	26
00001011110101101101101010011110110101	0	9	10	11	12	20	24	25	26
00001011110101101101101010101111010101	0	1	2	3	4	13	18	19	20
00001011110101101101101010110111100101	1	2	11	17	19	24	26	30	31
00001100001111011011011001101101101111	1	2	9	11	12	17	20	25	26
00001100010111101011011001101101101111	1	2	9	11	12	17	20	26	31
00001100011011110011011001101101101111	1	10	17	20	24	25	27	31	32
000011000111011101011001101101101111	0	1	9	12	17	18	20	25	26
00001100011110011110011001101101101111	1	2	9	11	12	17	20	21	26
000011000111101011101001101101101111	1	2	3	10	18	24	26	30	31
00001100011110110011110001101101101111	1	2	4	9	11	12	17	20	26
0000110001111011010110101101101111	1	2	3	9	11	12	17	20	26
00001100011110110110001111001101101111	1	3	4	10	11	13	17	24	25
000011000111101101100101110101101111	1	9	12	17	18	20	25	26	31
00001100011110110110011001111001101111	1	10	11	17	19	20	24	27	32
000011000111101101100110101110101111	0	1	2	9	11	12	17	20	26
00001100011110110110011011001111001111	1	9	12	17	18	20	21	25	26
000011000111101101100110110101110111	1	2	3	10	12	19	26	30	31
00001100011110110110011011011001111011	1	4	9	12	17	18	20	25	26
00001100011110110110011011011010111101	1	2	9	11	12	17	20	24	26
00001100100111101101011001101101101111	1	2	9	11	12	17	20	27	32
00001100101011110101011001101101101111	0	9	17	20	24	25	27	31	32
00001100101101111001011001101101101111	0	1	10	13	18	19	21	26	27
000011001011101110011001101101101111	1	2	9	11	12	17	20	21	27
000011001011110011101001101101101111	1	10	13	17	18	19	21	26	27
00001100101111010011110001101101101111	1	10	13	18	19	21	24	26	27
0000110010111101010110101101101111	0	9	12	17	18	20	24	25	26
00001100101111010110001111001101101111	0	9	12	17	18	20	25	26	30
000011001011110101100101110101101111	0	9	12	17	18	20	25	26	31
00001100101111010110011001111001101111	0	9	12	17	18	20	25	26	32
000011001011110101100110101110101111	0	1	2	9	11	12	17	20	27
00001100101111010110011011001111001111	0	9	12	17	18	20	21	25	26
000011001011110101100110110101110111	0	9	12	13	17	18	20	25	26
00001100101111010110011011011001111011	0	4	9	12	17	18	20	25	26
00001100101111010110011011011010111101	0	3	9	12	17	18	20	25	26
00001100110011110110011001101101101111	0	9	10	13	18	19	21	26	27
00001100110101111010011001101101101111	0	1	2	5	11	12	14	20	21
00001100110110111100011001101101101111	1	2	11	18	25	30	32	35	36
0000110011011101101001101101101111	0	1	4	9	10	11	13	19	20
00001100110111100011110001101101101111	0	1	4	10	11	13	17	19	20
0000110011011110010110101101101111	0	1	4	10	11	13	18	19	20
00001100110111100110001111001101101111	0	1	4	10	11	13	19	20	25
000011001101111001100101110101101111	0	1	4	10	11	13	19	20	26
00001100110111100110011001111001101111	0	1	4	10	11	13	19	20	27
000011001101111001100110101110101111	0	1	2	9	11	12	17	20	21
00001100110111100110011011001111001111	0	1	4	10	11	13	14	19	20
000011001101111001100110110101110111	0	1	2	9	11	18	25	30	35
00001100110111100110011011011001111011	11	12	18	20	21	25	28	29	30
00001100110111100110011011011010111101	1	2	9	11	12	17	20	21	24
000011001110011110101001101101101111	1	10	11	18	25	30	32	35	36
000011001110101111001001101101101111	0	1	2	10	18	24	26	30	31
0000110011101101110001101101101111	1	2	4	9	11	12	13	17	20
00001100111011100110101101101111	1	2	10	17	18	24	26	30	31
000011001110111010001111001101101111	1	2	9	11	12	18	25	30	31
0000110011101110100101110101101111	1	2	3	9	11	18	25	30	31
000011001110111010011001111001101111	1	10	11	17	19	20	21	24	27
0000110011101110100110101110101111	0	1	2	9	11	12	13	17	20
000011001110111010011011001111001111	1	10	11	17	19	25	31	35	36
0000110011101110100110110101110111	0	1	2	9	11	18	25	30	31
000011001110111010011011011001111011	1	2	10	18	24	26	27	30	31
000011001110111010011011011010111101	1	2	10	18	20	24	26	30	31
00001100111100011110110001101101101111	0	2	9	10	18	24	26	30	31
00001100111100101111010001101101101111	1	2	9	11	18	25	26	27	30
00001100111100110111100001101101101111	1	2	9	11	18	20	25	26	30
00001100111100111010101101101111	1	2	3	4	9	11	12	17	20
00001100111100111100001111001101101111	1	2	9	11	12	18	25	26	30
000011001111001111000101110101101111	1	2	3	9	11	18	25	26	30
00001100111100111100011001111001101111	1	10	11	13	17	19	20	24	27
000011001111001111000110101110101111	0	1	2	4	9	11	12	17	20
00001100111100111100011011001111001111	1	10	11	17	19	25	31	32	35
000011001111001111000110110101110111	0	1	2	9	11	18	25	26	30
00001100111100111100011011011001111011	11	12	14	18	20	21	25	28	30
00001100111100111100011011011010111101	1	2	4	9	11	12	17	20	24
0000110011110100111100101101101111	1	2	9	11	18	19	20	25	30
00001100111101010111001101101111	0	3	9	10	12	17	18	19	24
00001100111101011001110101101111	0	3	9	10	12	17	18	19	25
0000110011110101101001111001101111	0	3	9	10	12	17	18	19	26
00001100111101011010101110101111	0	1	2	3	9	11	12	17	20
0000110011110101101011001111001111	0	3	9	10	12	13	17	18	19
00001100111101011010110101110111	0	1	2	9	11	18	19	25	30
0000110011110101101011011001111011	11	12	13	18	19	24	30	31	36
0000110011110101101011011010111101	1	2	3	9	11	12	17	20	24
00001100111101100001111011001101101111	1	2	9	11	12	18	20	25	30
00001100111101100010111101001101101111	1	10	12	13	18	19	24	30	31
00001100111101100011011110001101101111	0	1	3	4	10	11	17	24	25
0000110011110110001110110101101111	0	3	9	10	12	18	19	24	25
00001100111101100011110001111001101111	0	3	9	10	12	18	19	24	26
000011001111011000111100101110101111	0	3	9	10	12	18	19	20	24
00001100111101100011110011001111001111	0	3	9	10	12	13	18	19	24
000011001111011000111100110101110111	0	1	2	9	11	12	18	25	30
00001100111101100011110011011001111011	1	3	4	10	11	17	24	25	31
00001100111101100011110011011010111101	1	3	4	10	11	17	24	25	26
000011001111011001001111010101101111	0	3	4	9	10	11	17	24	25
000011001111011001010111100101101111	0	3	9	10	12	18	19	25	31
0000110011110110010110111001101111	0	3	9	10	12	18	19	25	26
0000110011110110010111001110101111	0	3	9	10	12	18	19	20	25
000011001111011001011101001111001111	0	3	9	10	12	13	18	19	25
0000110011110110010111010101110111	0	1	2	3	9	11	18	25	30
000011001111011001011101011001111011	11	12	13	17	18	20	26	32	36
000011001111011001011101011010111101	11	12	13	18	20	24	26	32	36
00001100111101100110001111011001101111	0	3	9	10	12	18	19	26	31
00001100111101100110010111101001101111	0	3	9	10	12	18	19	26	32
00001100111101100110011011110001101111	0	1	10	11	17	19	20	24	27
0000110011110110011001110110101111	0	3	9	10	12	18	19	20	26
00001100111101100110011110001111001111	0	3	9	10	12	13	18	19	26
000011001111011001100111100101110111	0	3	4	9	10	12	18	19	26
00001100111101100110011110011001111011	11	19	20	25	27	28	31	34	35
00001100111101100110011110011010111101	1	10	11	17	19	20	24	27	30
000011001111011001101001111010101111	0	3	9	10	12	18	19	20	27
000011001111011001101010111100101111	0	1	2	3	10	12	13	18	21
0000110011110110011010110111001111	0	3	9	10	12	13	18	19	20
0000110011110110011010111001110111	0	3	4	9	10	12	18	19	20
000011001111011001101011101001111011	1	2	3	10	12	13	18	21	24
000011001111011001101011101010111101	0	1	2	9	11	12	17	20	24
00001100111101100110110001111011001111	0	2	3	9	10	12	13	18	21
00001100111101100110110010111101001111	0	3	9	10	12	13	14	18	19
00001100111101100110110011011110001111	0	1	10	11	17	19	25	31	35
0000110011110110011011001110110111	0	3	4	9	10	12	13	18	19
00001100111101100110110011110001111011	11	12	17	18	20	21	25	28	30
00001100111101100110110011110010111101	11	12	17	18	20	21	25	28	31
000011001111011001101101001111010111	0	3	4	5	9	10	12	18	19
000011001111011001101101010111100111	0	1	2	3	10	12	19	26	31
0000110011110110011011010110111011	1	2	3	9	10	12	19	26	31
000011001111011001101101011100111101	1	2	3	10	12	17	19	26	31
00001100111101100110110110001111011011	0	2	3	9	10	12	19	26	31
00001100111101100110110110010111101011	11	18	25	30	32	33	34	35	36
00001100111101100110110110011011110011	11	12	18	20	21	25	28	30	35
000011001111011001101101100111011101	11	12	17	18	20	24	26	32	36
00001100111101100110110110100111101101	11	12	18	20	21	25	28	31	35
00001100111101100110110110101011110101	1	2	3	4	13	19	20	24	25
00001100111101100110110110101101111001	1	2	9	11	12	17	20	24	25
00001101000111101101101001101101101111	1	2	9	11	12	13	17	21	27
00001101001011110101101001101101101111	0	9	13	17	18	19	21	26	27
00001101001101111001101001101101101111	0	1	5	10	11	12	14	20	21
000011010011101110101001101101101111	1	2	10	18	25	30	32	35	36
00001101001111001111001001101101101111	1	2	5	9	11	12	13	17	21
000011010011110101110001101101101111	0	4	9	10	11	13	17	19	20
0000110100111101100110101101101111	0	4	9	10	11	13	18	19	20
00001101001111011010001111001101101111	0	4	9	10	11	13	19	20	25
000011010011110110100101110101101111	0	4	9	10	11	13	19	20	26
00001101001111011010011001111001101111	0	4	9	10	11	13	19	20	27
000011010011110110100110101110101111	0	1	2	9	11	12	13	17	21
00001101001111011010011011001111001111	0	4	9	10	11	13	14	19	20
000011010011110110100110110101110111	0	1	2	9	11	18	25	31	35
00001101001111011010011011011001111011	11	12	18	20	21	22	25	29	30
00001101001111011010011011011010111101	1	2	9	11	12	13	17	21	24
00001101010011110110101001101101101111	0	5	9	10	11	12	14	20	21
00001101010101111010101001101101101111	1	2	9	11	12	13	14	15	17
00001101010110111100101001101101101111	0	1	10	18	25	30	32	35	36
000011010101110111001001101101101111	1	2	5	9	11	12	13	14	17
000011010101111001110001101101101111	1	10	17	18	25	30	32	35	36
0000110101011110100110101101101111	1	10	18	24	25	30	32	35	36
00001101010111101010001111001101101111	1	2	9	11	12	18	25	31	36
000011010101111010100101110101101111	1	2	3	9	11	18	25	31	36
00001101010111101010011001111001101111	1	10	11	17	19	20	21	22	24
000011010101111010100110101110101111	0	1	2	9	11	12	13	14	17
00001101010111101010011011001111001111	11	12	17	18	20	21	22	23	25
000011010101111010100110110101110111	0	1	2	9	11	18	25	31	36
00001101010111101010011011011001111011	1	10	18	25	30	32	33	35	36
00001101010111101010011011011010111101	1	10	18	25	27	30	32	35	36
00001101011001111011001001101101101111	0	9	10	18	25	30	32	35	36
00001101011010111101001001101101101111	0	1	2	11	19	25	27	31	32
00001101011011011110001001101101101111	1	2	9	11	18	25	27	31	32
0000110101101110110001101101101111	0	1	9	10	18	24	26	30	31
0000110101101111000110101101101111	0	1	10	17	18	24	26	30	31
00001101011011110010001111001101101111	1	2	11	19	24	25	27	31	32
000011010110111100100101110101101111	1	2	11	19	25	27	30	31	32
00001101011011110010011001111001101111	1	10	11	14	17	19	20	21	24
000011010110111100100110101110101111	0	1	10	18	24	26	30	31	35
00001101011011110010011011001111001111	0	1	10	18	24	26	30	31	36
000011010110111100100110110101110111	0	1	10	18	24	26	30	31	32
00001101011011110010011011011001111011	0	1	10	18	24	26	27	30	31
00001101011011110010011011011010111101	0	1	10	18	20	24	26	30	31
000011010111001111010001101101101111	1	2	9	11	18	25	26	27	31
000011010111010111100001101101101111	1	2	9	11	18	20	25	26	31
000011010111011010101101101111	1	2	3	4	9	11	12	13	17
000011010111011100001111001101101111	1	2	9	11	12	18	25	26	31
0000110101110111000101110101101111	1	2	3	9	11	18	25	26	31
000011010111011100011001111001101111	1	10	11	13	17	19	20	21	24
0000110101110111000110101110101111	0	1	2	4	9	11	12	13	17
000011010111011100011011001111001111	1	10	11	17	19	25	31	32	36
0000110101110111000110110101110111	0	1	2	9	11	18	25	26	31
000011010111011100011011011001111011	1	9	10	18	24	26	27	30	31
000011010111011100011011011010111101	1	2	4	9	11	12	13	17	24
0000110101111000111100101101101111	1	2	9	11	18	19	20	25	31
00001101011110010111001101101111	1	2	9	11	12	18	19	25	31
00001101011110011001110101101111	1	2	3	9	11	18	19	25	31
0000110101111001101001111001101111	1	10	11	12	17	19	20	21	24
00001101011110011010101110101111	0	1	2	3	9	11	12	13	17
0000110101111001101011001111001111	1	10	11	17	19	25	26	31	36
00001101011110011010110101110111	0	1	2	9	11	18	19	25	31
0000110101111001101011011001111011	1	10	17	18	24	26	27	30	31
0000110101111001101011011010111101	1	10	17	18	20	24	26	30	31
00001101011110100001111011001101101111	1	2	9	11	12	18	20	25	31
00001101011110100010111101001101101111	1	2	9	11	12	13	18	25	31
00001101011110100011011110001101101111	1	2	4	9	11	12	18	25	31
0000110101111010001110110101101111	1	2	3	9	11	12	18	25	31
00001101011110100011110001111001101111	1	3	10	11	17	19	20	21	24
000011010111101000111100101110101111	12	13	14	21	26	27	31	33	35
00001101011110100011110011001111001111	1	10	11	17	19	20	25	31	36
000011010111101000111100110101110111	0	1	2	9	11	12	18	25	31
00001101011110100011110011011001111011	11	12	17	18	20	21	26	32	37
00001101011110100011110011011010111101	11	12	13	21	26	27	31	33	35
000011010111101001001111010101101111	1	2	3	4	9	11	18	25	31
000011010111101001010111100101101111	11	19	25	26	30	32	33	34	35
0000110101111010010110111001101111	1	2	10	11	17	19	20	21	24
0000110101111010010111001110101111	11	17	18	19	24	26	27	28	30
000011010111101001011101001111001111	1	10	11	12	17	19	25	31	36
0000110101111010010111010101110111	0	1	2	3	9	11	18	25	31
000011010111101001011101011001111011	11	12	13	17	18	20	26	32	37
000011010111101001011101011010111101	11	12	13	18	20	24	26	32	37
00001101011110100110001111011001101111	11	18	25	26	30	32	33	34	35
00001101011110100110010111101001101111	1	10	18	19	24	26	27	28	30
00001101011110100110011011110001101111	0	1	10	11	17	19	20	21	24
0000110101111010011001110110101111	1	9	10	11	17	19	20	21	24
00001101011110100110011110001111001111	1	3	10	11	17	19	25	31	36
000011010111101001100111100101110111	11	19	20	25	27	28	29	30	31
00001101011110100110011110011001111011	11	19	20	25	27	28	29	31	35
00001101011110100110011110011010111101	1	10	11	17	19	20	21	24	30
000011010111101001101001111010101111	0	9	10	11	17	19	20	21	24
000011010111101001101010111100101111	0	1	2	3	10	12	13	14	18
0000110101111010011010110111001111	1	10	18	24	26	30	31	35	36
0000110101111010011010111001110111	1	10	18	24	26	30	31	32	35
000011010111101001101011101001111011	1	10	18	24	26	27	30	31	35
000011010111101001101011101010111101	0	1	2	9	11	12	13	17	24
00001101011110100110110001111011001111	0	2	3	9	10	12	13	14	18
00001101011110100110110010111101001111	12	13	17	18	19	21	22	23	26
00001101011110100110110011011110001111	0	1	10	11	17	19	25	31	36
0000110101111010011011001110110111	1	10	18	24	26	30	31	32	36
00001101011110100110110011110001111011	1	10	18	24	26	27	30	31	36
00001101011110100110110011110010111101	1	10	18	20	24	26	30	31	36
000011010111101001101101001111010111	0	9	10	11	17	19	25	31	36
000011010111101001101101010111100111	0	1	2	3	10	12	19	26	32
0000110101111010011011010110111011	1	10	18	24	26	27	30	31	32
000011010111101001101101011100111101	1	10	18	20	24	26	30	31	32
00001101011110100110110110001111011011	0	2	3	9	10	12	19	26	32
00001101011110100110110110010111101011	1	10	18	24	26	27	28	30	31
00001101011110100110110110011011110011	1	10	18	21	24	26	27	30	31
000011010111101001101101100111011101	1	10	18	20	24	26	27	30	31
00001101011110100110110110100111101101	1	10	18	20	21	24	26	30	31
00001101011110100110110110101011110101	1	10	13	18	20	24	26	30	31
00001101011110100110110110101101111001	1	10	12	18	20	24	26	30	31
00001101100011110110110001101101101111	1	2	4	5	9	11	12	14	17
00001101100101111010110001101101101111	0	9	17	18	25	30	32	35	36
00001101100110111100110001101101101111	0	1	10	11	19	25	27	31	32
000011011001110111010001101101101111	1	2	9	11	18	25	26	27	32
00001101100111100111100001101101101111	1	10	11	17	19	25	27	31	32
00001101100111101010101101101111	0	9	10	17	18	24	26	30	31
00001101100111101100001111001101101111	1	10	11	19	24	25	27	31	32
000011011001111011000101110101101111	1	10	11	19	25	27	30	31	32
00001101100111101100011001111001101111	1	10	11	13	14	17	19	20	24
000011011001111011000110101110101111	0	1	2	4	5	9	11	12	17
00001101100111101100011011001111001111	0	9	10	18	24	26	30	31	36
000011011001111011000110110101110111	0	1	2	9	11	18	25	26	32
00001101100111101100011011011001111011	0	9	10	18	24	26	27	30	31
00001101100111101100011011011010111101	0	9	10	18	20	24	26	30	31
00001101101001111011010001101101101111	0	9	10	11	19	25	27	31	32
00001101101010111101010001101101101111	0	1	2	3	12	19	21	26	27
00001101101011011110010001101101101111	1	2	3	9	12	19	21	26	27
000011011010111011100001101101101111	0	1	2	9	11	18	20	25	26
00001101101011110010101101101111	0	1	2	10	11	18	20	25	26
00001101101011110100001111001101101111	0	1	2	11	17	18	20	25	26
000011011010111101000101110101101111	0	1	2	11	18	20	24	25	26
00001101101011110100011001111001101111	0	1	2	11	18	20	25	26	30
000011011010111101000110101110101111	0	1	2	11	18	20	25	26	31
00001101101011110100011011001111001111	0	1	2	11	18	20	25	26	32
000011011010111101000110110101110111	0	1	2	11	18	20	25	26	27
00001101101011110100011011011001111011	0	1	2	11	18	20	21	25	26
00001101101011110100011011011010111101	0	1	2	11	13	18	20	25	26
00001101101100111101100001101101101111	1	2	9	11	18	20	21	25	26
00001101101101011110100001101101101111	1	2	3	12	18	19	24	30	31
000011011011011100101101101111	1	2	9	10	11	18	20	25	26
000011011011100111001101101111	1	2	10	11	17	18	20	25	26
000011011011101001110101101111	1	2	10	11	18	20	24	25	26
00001101101110101001111001101111	1	10	11	12	13	17	19	20	24
000011011011101010101110101111	0	1	2	3	4	9	11	12	17
00001101101110101011001111001111	0	1	9	10	17	19	24	25	31
000011011011101010110101110111	0	1	2	9	11	18	19	25	26
00001101101110101011011001111011	0	1	9	10	17	19	20	24	25
00001101101110101011011010111101	0	1	9	10	12	17	19	24	25
00001101101111000011011110001101101111	1	2	4	9	11	12	18	25	26
0000110110111100001110110101101111	1	2	11	17	18	20	24	25	26
00001101101111000011110001111001101111	1	2	11	17	18	20	25	26	30
000011011011110000111100101110101111	1	2	11	17	18	20	25	26	31
00001101101111000011110011001111001111	1	10	11	17	19	20	25	31	32
000011011011110000111100110101110111	0	1	2	9	11	12	18	25	26
00001101101111000011110011011001111011	1	2	11	17	18	20	21	25	26
00001101101111000011110011011010111101	1	2	11	13	17	18	20	25	26
000011011011110001001111010101101111	1	2	3	4	9	11	18	25	26
000011011011110001010111100101101111	11	12	20	25	26	27	28	30	35
0000110110111100010110111001101111	1	2	10	11	13	17	19	20	24
0000110110111100010111001110101111	1	2	11	18	20	24	25	26	31
000011011011110001011101001111001111	1	10	11	12	17	19	25	31	32
0000110110111100010111010101110111	0	1	2	3	9	11	18	25	26
000011011011110001011101011001111011	1	2	11	18	20	21	24	25	26
000011011011110001011101011010111101	1	2	11	13	18	20	24	25	26
00001101101111000110001111011001101111	11	12	20	21	25	26	28	30	35
00001101101111000110010111101001101111	1	10	18	19	21	24	26	27	30
00001101101111000110011011110001101111	0	1	10	11	13	17	19	20	24
0000110110111100011001110110101111	1	2	11	18	20	25	26	30	31
00001101101111000110011110001111001111	1	2	11	18	20	25	26	30	32
000011011011110001100111100101110111	1	2	11	18	20	25	26	27	30
00001101101111000110011110011001111011	1	2	11	18	20	21	25	26	30
00001101101111000110011110011010111101	1	10	11	13	17	19	20	24	30
000011011011110001101001111010101111	0	9	10	11	13	17	19	20	24
000011011011110001101010111100101111	0	1	10	17	19	24	25	30	35
0000110110111100011010110111001111	0	1	10	17	19	24	25	30	31
0000110110111100011010111001110111	0	1	10	17	19	24	25	26	30
000011011011110001101011101001111011	0	1	10	17	19	20	24	25	30
000011011011110001101011101010111101	0	1	10	12	17	19	24	25	30
00001101101111000110110001111011001111	0	1	10	17	19	24	25	31	35
00001101101111000110110010111101001111	0	1	10	17	19	24	25	31	36
00001101101111000110110011011110001111	0	1	10	11	17	19	25	31	32
0000110110111100011011001110110111	0	1	10	17	19	24	25	26	31
00001101101111000110110011110001111011	0	1	10	17	19	20	24	25	31
00001101101111000110110011110010111101	0	1	10	12	17	19	24	25	31
000011011011110001101101001111010111	0	1	10	17	19	24	25	26	32
000011011011110001101101010111100111	0	1	10	17	19	24	25	26	27
0000110110111100011011010110111011	0	1	10	17	19	20	24	25	26
000011011011110001101101011100111101	0	1	10	12	17	19	24	25	26
00001101101111000110110110001111011011	0	1	10	17	19	20	24	25	27
00001101101111000110110110010111101011	0	1	10	17	19	20	21	24	25
00001101101111000110110110011011110011	0	1	10	13	17	19	20	24	25
000011011011110001101101100111011101	0	1	10	12	17	19	20	24	25
00001101101111000110110110100111101101	0	1	10	12	13	17	19	24	25
00001101101111000110110110101011110101	0	1	2	3	12	18	19	24	30
00001101101111000110110110101101111001	0	1	3	10	12	17	19	24	25
0000110111000111101100101101101111	0	2	9	10	11	18	20	25	26
0000110111001011110100101101101111	1	2	9	11	18	19	20	21	25
0000110111001101111000101101101111	1	2	11	12	18	19	24	30	31
000011011100111011001101101111	1	2	9	11	12	18	19	20	25
00001101110011110001110101101111	1	2	3	9	11	18	19	20	25
0000110111001111001001111001101111	1	4	10	11	12	17	19	20	24
00001101110011110010101110101111	11	12	13	20	25	26	30	31	36
0000110111001111001011001111001111	1	10	11	17	19	25	26	27	31
00001101110011110010110101110111	0	1	2	9	11	18	19	20	25
0000110111001111001011011001111011	11	12	17	18	20	26	27	28	32
0000110111001111001011011010111101	1	2	3	12	18	19	24	25	31
00001101110100111101001101101111	1	10	11	12	18	19	24	30	31
00001101110101011110001101101111	0	1	2	3	10	11	17	24	25
0000110111010110110101101111	1	2	3	9	10	11	17	24	25
00001101110101110001111001101111	1	3	10	11	12	17	19	20	24
000011011101011100101110101111	11	12	13	19	20	25	30	31	32
00001101110101110011001111001111	1	10	11	17	19	20	25	26	31
000011011101011100110101110111	0	1	2	9	11	12	18	19	25
00001101110101110011011001111011	1	2	3	10	11	17	24	25	31
00001101110101110011011010111101	1	2	3	10	11	17	24	25	26
00001101110110001111010101101111	0	2	3	9	10	11	17	24	25
00001101110110010111100101101111	11	12	20	25	26	27	28	30	31
000011011101100110111001101111	1	2	10	11	12	17	19	20	24
000011011101100111001110101111	11	12	13	20	25	26	27	30	31
00001101110110011101001111001111	1	10	11	12	17	19	25	26	31
000011011101100111010101110111	0	1	2	3	9	11	18	19	25
00001101110110011101011001111011	11	12	13	17	18	20	26	27	32
00001101110110011101011010111101	1	2	3	12	18	19	20	24	25
0000110111011010001111011001101111	11	12	20	21	25	26	28	30	31
0000110111011010010111101001101111	1	10	18	19	20	24	26	27	30
0000110111011010011011110001101111	0	1	10	11	12	17	19	20	24
000011011101101001110110101111	1	9	10	11	12	17	19	20	24
0000110111011010011110001111001111	1	3	10	11	17	19	25	26	31
00001101110110100111100101110111	11	18	19	25	27	31	32	33	35
0000110111011010011110011001111011	11	18	19	25	27	28	31	32	35
0000110111011010011110011010111101	1	10	11	12	17	19	20	24	30
00001101110110101001111010101111	0	9	10	11	12	17	19	20	24
00001101110110101010111100101111	0	1	2	3	4	10	12	13	18
000011011101101010110111001111	1	2	10	11	17	19	25	26	31
000011011101101010111001110111	1	2	3	4	10	12	13	17	18
00001101110110101011101001111011	1	2	3	4	10	12	13	18	24
00001101110110101011101010111101	0	1	2	3	9	11	12	17	24
0000110111011010110001111011001111	0	2	3	4	9	10	12	13	18
0000110111011010110010111101001111	1	10	18	19	24	26	31	32	36
0000110111011010110011011110001111	0	1	10	11	17	19	25	26	31
000011011101101011001110110111	1	9	10	11	17	19	25	26	31
0000110111011010110011110001111011	1	9	10	17	19	20	24	25	31
0000110111011010110011110010111101	1	9	10	12	17	19	24	25	31
00001101110110101101001111010111	0	9	10	11	17	19	25	26	31
00001101110110101101010111100111	0	1	2	3	10	12	19	20	26
000011011101101011010110111011	1	2	3	9	10	12	19	20	26
00001101110110101101011100111101	1	2	3	10	12	17	19	20	26
0000110111011010110110001111011011	0	2	3	9	10	12	19	20	26
0000110111011010110110010111101011	1	9	10	17	19	20	21	24	25
0000110111011010110110011011110011	1	2	11	12	20	25	26	30	31
00001101110110101101100111011101	1	9	10	12	17	19	20	24	25
0000110111011010110110100111101101	1	10	11	12	20	25	26	30	31
0000110111011010110110101011110101	0	1	2	3	12	18	19	24	25
0000110111011010110110101101111001	1	2	3	9	11	12	17	24	25
00001101111000011011110011001101101111	1	2	9	11	12	18	20	21	25
000011011110000111011101001101101111	1	2	10	12	18	19	24	30	31
00001101111000011110011110001101101111	1	2	4	9	11	12	18	20	25
0000110111100001111010110101101111	1	2	3	9	11	12	18	20	25
00001101111000011110110001111001101111	1	3	4	10	11	17	19	20	24
000011011110000111101100101110101111	11	12	13	20	25	26	30	32	36
00001101111000011110110011001111001111	1	10	11	17	19	20	25	27	31
000011011110000111101100110101110111	0	1	2	9	11	12	18	20	25
00001101111000011110110011011001111011	11	12	17	18	20	21	26	28	32
00001101111000011110110011011010111101	1	2	3	12	18	19	24	26	31
00001101111000100111101101001101101111	1	2	9	11	12	13	18	21	25
00001101111000101011110101001101101111	1	10	18	20	25	26	30	35	36
00001101111000101101111001001101101111	0	1	10	12	18	19	24	30	31
000011011110001011101110001101101111	1	2	4	9	11	12	13	18	25
0000110111100010111100110101101111	1	10	12	17	18	19	24	30	31
00001101111000101111010001111001101111	11	12	20	21	25	26	30	32	37
000011011110001011110100101110101111	11	12	13	20	25	26	30	32	37
00001101111000101111010011001111001111	1	10	11	17	19	20	21	25	31
000011011110001011110100110101110111	0	1	2	9	11	12	13	18	25
00001101111000101111010011011001111011	1	10	12	18	19	24	30	31	36
00001101111000101111010011011010111101	1	10	12	18	19	24	30	31	32
00001101111000110011110110001101101111	0	9	10	12	18	19	24	30	31
00001101111000110101111010001101101111	0	1	2	4	11	12	18	25	26
00001101111000110111010101101111	0	1	3	9	10	11	17	24	25
00001101111000110111100001111001101111	1	2	4	11	12	17	18	25	26
000011011110001101111000101110101111	1	2	4	11	12	18	24	25	26
00001101111000110111100011001111001111	1	10	11	13	17	19	20	25	31
000011011110001101111000110101110111	0	1	2	4	9	11	12	18	25
00001101111000110111100011011001111011	0	1	3	10	11	17	24	25	31
00001101111000110111100011011010111101	0	1	3	10	11	17	24	25	26
0000110111100011100111100101101111	11	12	20	25	26	27	28	30	32
00001101111000111010111001101111	1	2	3	10	11	17	19	20	24
00001101111000111011001110101111	11	12	13	20	25	26	27	30	32
0000110111100011101101001111001111	1	10	11	12	17	19	20	25	31
00001101111000111011010101110111	0	1	2	3	9	11	12	18	25
0000110111100011101101011001111011	1	3	9	10	11	17	24	25	31
0000110111100011101101011010111101	1	2	3	12	18	19	20	24	26
00001101111000111100001111011001101111	11	12	20	21	25	26	28	30	32
00001101111000111100010111101001101111	1	10	12	18	19	24	26	27	30
00001101111000111100011011110001101111	0	1	3	10	11	17	19	20	24
0000110111100011110001110110101111	1	3	9	10	11	17	19	20	24
00001101111000111100011110001111001111	1	3	10	11	17	19	20	25	31
000011011110001111000111100101110111	11	13	19	20	24	25	31	32	36
00001101111000111100011110011001111011	11	13	19	20	24	25	31	32	37
00001101111000111100011110011010111101	1	2	3	12	13	18	19	24	26
000011011110001111001001111010101111	0	3	9	10	11	17	19	20	24
000011011110001111001010111100101111	12	14	20	21	26	31	32	33	35
0000110111100011110010110111001111	1	2	10	11	17	19	20	25	31
0000110111100011110010111001110111	11	13	19	20	25	30	31	32	36
000011011110001111001011101001111011	11	13	19	20	25	30	31	32	37
000011011110001111001011101010111101	1	2	3	4	12	18	19	24	26
00001101111000111100110001111011001111	12	14	20	21	26	32	33	35	36
00001101111000111100110010111101001111	1	10	18	19	24	26	27	31	36
00001101111000111100110011011110001111	0	1	10	11	17	19	20	25	31
0000110111100011110011001110110111	1	9	10	11	17	19	20	25	31
00001101111000111100110011110001111011	11	13	19	20	25	31	32	35	37
00001101111000111100110011110010111101	11	13	19	20	25	31	32	33	35
000011011110001111001101001111010111	0	9	10	11	17	19	20	25	31
000011011110001111001101010111100111	0	1	2	3	10	12	13	19	26
0000110111100011110011010110111011	1	2	3	9	10	12	13	19	26
000011011110001111001101011100111101	1	2	3	10	12	13	17	19	26
00001101111000111100110110001111011011	0	2	3	9	10	12	13	19	26
00001101111000111100110110010111101011	1	3	10	11	17	24	25	31	36
00001101111000111100110110011011110011	1	2	11	12	20	25	26	30	32
000011011110001111001101100111011101	1	3	10	11	17	24	25	26	31
00001101111000111100110110100111101101	1	10	11	12	20	25	26	30	32
00001101111000111100110110101011110101	0	1	2	3	12	18	19	24	26
00001101111000111100110110101101111001	1	2	3	9	12	18	19	24	26
000011011110010001111011010101101111	1	2	3	4	9	11	13	18	25
000011011110010010111101010101101111	0	9	12	17	18	19	24	30	31
000011011110010011011110010101101111	0	1	4	10	11	12	18	25	26
0000110111100100111011100101101111	1	4	9	10	11	12	18	25	26
0000110111100100111100111001101111	1	4	10	11	12	17	18	25	26
0000110111100100111101001110101111	1	4	10	11	12	18	24	25	26
000011011110010011110101001111001111	1	10	11	12	13	17	19	25	31
0000110111100100111101010101110111	0	1	2	3	4	9	11	18	25
000011011110010011110101011001111011	0	3	9	10	11	17	24	25	31
000011011110010011110101011010111101	0	3	9	10	11	17	24	25	26
000011011110010100111101100101101111	0	4	9	10	11	12	18	25	26
000011011110010101011110100101101111	11	12	20	25	26	27	28	29	30
000011011110010101101111000101101111	1	2	11	18	19	24	26	27	30
00001101111001010111011001101111	11	12	20	21	25	26	27	28	30
0000110111100101011110001110101111	11	12	13	20	25	26	27	28	30
000011011110010101111001001111001111	1	4	10	11	12	17	19	25	31
0000110111100101011110010101110111	12	13	17	18	20	25	26	31	36
000011011110010101111001011001111011	11	19	20	27	31	32	33	34	35
000011011110010101111001011010111101	1	2	3	12	18	19	20	21	24
0000110111100101100111101001101111	1	10	11	18	19	24	26	27	30
0000110111100101101011110001101111	0	1	2	10	11	17	19	20	24
000011011110010110110110101111	1	2	9	10	11	17	19	20	24
0000110111100101101110001111001111	1	3	10	11	12	17	19	25	31
00001101111001011011100101110111	11	12	19	20	25	27	28	30	31
0000110111100101101110011001111011	11	12	19	20	25	27	28	31	35
0000110111100101101110011010111101	1	2	10	11	17	19	20	24	30
0000110111100101110001111010101111	0	2	9	10	11	17	19	20	24
0000110111100101110010111100101111	12	17	18	19	20	25	27	28	31
00001101111001011100110111001111	1	2	10	11	12	17	19	25	31
00001101111001011100111001110111	11	17	18	19	20	24	26	31	36
0000110111100101110011101001111011	11	19	20	21	27	31	32	33	35
0000110111100101110011101010111101	1	2	3	4	12	18	19	20	24
000011011110010111010001111011001111	12	17	18	20	21	25	26	28	31
000011011110010111010010111101001111	1	10	18	19	20	24	26	31	36
000011011110010111010011011110001111	0	1	10	11	12	17	19	25	31
00001101111001011101001110110111	1	9	10	11	12	17	19	25	31
000011011110010111010011110001111011	11	13	19	20	27	31	32	33	35
000011011110010111010011110010111101	11	19	20	21	25	27	30	32	37
0000110111100101110101001111010111	0	9	10	11	12	17	19	25	31
0000110111100101110101010111100111	0	1	2	3	4	10	12	19	26
00001101111001011101010110111011	1	2	3	4	9	10	12	19	26
0000110111100101110101011100111101	1	2	3	4	10	12	17	19	26
000011011110010111010110001111011011	0	2	3	4	9	10	12	19	26
000011011110010111010110010111101011	11	19	25	27	28	29	30	31	32
000011011110010111010110011011110011	1	2	11	12	20	25	26	27	30
0000110111100101110101100111011101	11	12	13	17	18	20	24	26	32
000011011110010111010110100111101101	1	10	11	12	20	25	26	27	30
000011011110010111010110101011110101	0	1	2	3	12	18	19	20	24
000011011110010111010110101101111001	1	2	3	9	12	18	19	20	24
00001101111001100001111011011001101111	1	4	9	11	12	17	18	25	26
00001101111001100010111101011001101111	0	4	9	11	12	17	18	25	26
00001101111001100011011110011001101111	11	12	20	21	25	26	28	29	30
000011011110011000111011101001101111	1	2	10	18	19	24	26	27	30
00001101111001100011110011110001101111	11	12	14	20	21	25	26	28	30
0000110111100110001111010110101111	11	12	13	18	19	24	26	31	36
00001101111001100011110110001111001111	1	3	4	10	11	17	19	25	31
000011011110011000111101100101110111	12	13	17	18	19	24	26	31	36
00001101111001100011110110011001111011	11	19	20	27	28	31	32	34	35
00001101111001100011110110011010111101	1	2	3	12	13	18	19	21	24
00001101111001100100111101101001101111	11	12	20	21	22	25	26	29	30
00001101111001100101011110101001101111	1	10	18	25	26	30	32	33	35
00001101111001100101101111001001101111	0	1	10	18	19	24	26	27	30
000011011110011001011101110001101111	1	9	10	18	19	24	26	27	30
0000110111100110010111100110101111	1	10	17	18	19	24	26	27	30
00001101111001100101111010001111001111	11	19	26	27	30	31	33	34	36
000011011110011001011110100101110111	11	19	26	27	31	33	34	35	36
00001101111001100101111010011001111011	11	19	20	27	28	29	31	32	35
00001101111001100101111010011010111101	1	10	18	19	24	26	27	30	35
00001101111001100110011110110001101111	0	9	10	18	19	24	26	27	30
00001101111001100110101111010001101111	0	1	2	11	12	18	20	21	25
00001101111001100110111010101111	0	1	9	10	11	17	19	20	24
00001101111001100110111100001111001111	1	2	11	12	17	18	20	21	25
000011011110011001101111000101110111	1	2	11	12	18	20	21	24	25
00001101111001100110111100011001111011	1	2	11	12	18	20	21	25	30
00001101111001100110111100011010111101	0	1	10	11	17	19	20	24	30
0000110111100110011100111100101111	11	17	18	19	20	25	27	28	31
00001101111001100111010111001111	1	2	3	10	11	17	19	25	31
00001101111001100111011001110111	11	12	17	18	19	24	26	31	36
0000110111100110011101101001111011	11	18	19	20	25	27	28	31	35
0000110111100110011101101010111101	1	2	3	4	12	13	18	19	24
00001101111001100111100001111011001111	11	17	19	20	24	25	27	28	31
00001101111001100111100010111101001111	1	10	12	18	19	24	26	31	36
00001101111001100111100011011110001111	0	1	3	10	11	17	19	25	31
0000110111100110011110001110110111	1	3	9	10	11	17	19	25	31
00001101111001100111100011110001111011	11	13	19	20	24	25	27	32	37
00001101111001100111100011110010111101	11	13	19	20	25	27	30	32	37
000011011110011001111001001111010111	0	3	9	10	11	17	19	25	31
000011011110011001111001010111100111	11	19	25	27	31	32	33	34	35
0000110111100110011110010110111011	11	12	19	20	27	28	31	32	35
000011011110011001111001011100111101	11	19	20	25	27	28	30	31	36
00001101111001100111100110001111011011	11	19	25	27	28	31	32	34	35
00001101111001100111100110010111101011	11	19	25	27	28	29	31	32	35
00001101111001100111100110011011110011	1	2	11	12	20	21	25	26	30
000011011110011001111001100111011101	11	18	19	20	27	28	31	32	35
00001101111001100111100110100111101101	1	10	11	12	20	21	25	26	30
00001101111001100111100110101011110101	0	1	2	3	12	13	18	19	24
00001101111001100111100110101101111001	1	10	11	17	19	20	24	30	31
000011011110011010001111011010101111	1	9	17	18	19	24	26	27	30
000011011110011010010111101010101111	0	9	17	18	19	24	26	27	30
000011011110011010011011110010101111	0	1	10	11	12	18	20	21	25
0000110111100110100111011100101111	1	9	10	11	12	18	20	21	25
0000110111100110100111100111001111	1	10	11	12	17	18	20	21	25
0000110111100110100111101001110111	1	10	11	12	18	20	21	24	25
000011011110011010011110101001111011	1	10	11	12	18	20	21	25	30
000011011110011010011110101010111101	0	9	10	11	17	19	20	24	30
000011011110011010100111101100101111	0	9	10	11	12	18	20	21	25
000011011110011010101011110100101111	0	1	2	3	4	11	13	14	19
000011011110011010101101111000101111	1	10	17	19	24	25	30	35	36
00001101111001101010111011001111	0	1	2	3	9	10	12	13	18
0000110111100110101011110001110111	0	1	2	3	10	12	13	17	18
000011011110011010101111001001111011	0	1	2	3	10	12	13	18	24
000011011110011010101111001010111101	0	1	2	3	10	12	13	18	25
0000110111100110101100111101001111	1	10	11	18	19	24	26	31	36
0000110111100110101101011110001111	0	1	2	10	11	17	19	25	31
000011011110011010110110110111	1	10	17	19	24	25	26	30	31
0000110111100110101101110001111011	1	10	17	19	20	24	25	30	31
0000110111100110101101110010111101	1	10	12	17	19	24	25	30	31
0000110111100110101110001111010111	0	2	9	10	11	17	19	25	31
0000110111100110101110010111100111	1	10	17	19	24	25	26	27	30
00001101111001101011100110111011	1	10	17	19	20	24	25	26	30
0000110111100110101110011100111101	1	10	12	17	19	24	25	26	30
000011011110011010111010001111011011	1	10	17	19	20	24	25	27	30
000011011110011010111010010111101011	1	10	17	19	20	21	24	25	30
000011011110011010111010011011110011	1	10	13	17	19	20	24	25	30
0000110111100110101110100111011101	1	10	12	17	19	20	24	25	30
000011011110011010111010100111101101	1	10	11	12	13	20	25	26	30
000011011110011010111010101011110101	0	1	2	3	4	12	18	19	24
000011011110011010111010101101111001	0	1	2	9	11	12	17	24	25
00001101111001101100001111011011001111	1	9	11	12	17	18	20	21	25
00001101111001101100010111101011001111	0	9	11	12	17	18	20	21	25
00001101111001101100011011110011001111	0	1	3	4	10	11	13	14	19
000011011110011011000111011101001111	1	10	17	19	24	25	31	35	36
00001101111001101100011110011110001111	1	10	17	19	24	25	31	32	35
0000110111100110110001111010110111	0	2	3	9	10	12	13	17	18
00001101111001101100011110110001111011	0	2	3	9	10	12	13	18	24
00001101111001101100011110110010111101	0	2	3	9	10	12	13	18	25
00001101111001101100100111101101001111	0	3	4	9	10	11	13	14	19
00001101111001101100101011110101001111	12	17	18	20	21	22	23	25	26
00001101111001101100101101111001001111	0	1	10	18	19	24	26	31	36
000011011110011011001011101110001111	1	10	17	19	24	25	31	32	36
0000110111100110110010111100110111	1	10	17	18	19	24	26	31	36
00001101111001101100101111010001111011	1	10	17	19	20	24	25	31	36
00001101111001101100101111010010111101	1	10	12	17	19	24	25	31	36
00001101111001101100110011110110001111	0	9	10	18	19	24	26	31	36
00001101111001101100110101111010001111	0	1	2	11	12	18	20	26	32
00001101111001101100110110111100001111	1	10	17	19	24	25	27	31	32
00001101111001101100110111010111	0	1	9	10	11	17	19	25	31
00001101111001101100110111100001111011	1	10	17	19	20	24	25	31	32
00001101111001101100110111100010111101	1	10	12	17	19	24	25	31	32
0000110111100110110011100111100111	1	10	17	19	24	25	26	27	31
00001101111001101100111010111011	1	10	17	19	20	24	25	26	31
0000110111100110110011101100111101	1	10	12	17	19	24	25	26	31
00001101111001101100111100001111011011	1	10	17	19	20	24	25	27	31
00001101111001101100111100010111101011	1	10	17	19	20	21	24	25	31
00001101111001101100111100011011110011	1	10	13	17	19	20	24	25	31
000011011110011011001111000111011101	1	10	12	17	19	20	24	25	31
00001101111001101100111100100111101101	1	10	12	13	17	19	24	25	31
00001101111001101100111100101011110101	1	4	10	12	17	19	24	25	31
00001101111001101100111100101101111001	1	3	10	12	17	19	24	25	31
000011011110011011010001111011010111	1	10	17	19	24	25	26	32	36
000011011110011011010010111101010111	0	9	17	18	19	24	26	31	36
000011011110011011010011011110010111	0	1	10	11	12	18	20	26	32
0000110111100110110100111011100111	1	10	17	19	24	25	26	27	32
0000110111100110110100111100111011	1	10	11	12	17	18	20	26	32
000011011110011011010011110100111101	1	10	11	12	18	20	24	26	32
000011011110011011010100111101100111	0	9	10	11	12	18	20	26	32
000011011110011011010101011110100111	0	1	2	3	4	11	13	20	27
000011011110011011010101101111000111	1	10	17	19	21	24	25	26	27
00001101111001101101010111011011	0	1	2	3	9	10	12	19	26
000011011110011011010101111000111101	0	1	2	3	10	12	17	19	26
0000110111100110110101100111101011	1	10	17	19	20	21	24	25	26
0000110111100110110101101011110011	1	10	13	17	19	20	24	25	26
00001101111001101101011011011101	1	10	12	17	19	20	24	25	26
000011011110011011010111000111101101	1	10	12	13	17	19	24	25	26
000011011110011011010111001011110101	1	4	10	12	17	19	24	25	26
000011011110011011010111001101111001	1	2	3	10	12	17	19	24	26
00001101111001101101100001111011011011	1	10	17	19	20	24	25	27	32
00001101111001101101100010111101011011	0	9	11	12	17	18	20	26	32
00001101111001101101100011011110011011	0	1	3	4	10	11	13	20	27
000011011110011011011000111011101011	1	10	17	19	20	21	24	25	27
00001101111001101101100011110011110011	1	10	13	17	19	20	24	25	27
000011011110011011011000111101011101	0	2	3	9	10	12	17	19	26
00001101111001101101100100111101101011	0	3	4	9	10	11	13	20	27
00001101111001101101100101011110101011	1	10	17	19	20	21	22	24	25
00001101111001101101100101101111001011	1	10	14	17	19	20	21	24	25
000011011110011011011001011101110011	1	10	13	17	19	20	21	24	25
000011011110011011011001011110011101	1	10	12	17	19	20	21	24	25
00001101111001101101100110011110110011	1	10	11	19	20	27	31	32	35
00001101111001101101100110101111010011	0	1	2	11	12	20	25	26	30
00001101111001101101100110110111100011	1	2	9	11	12	20	25	26	30
0000110111100110110110011011101101	1	10	12	13	17	19	20	24	25
000011011110011011011001110011110101	1	4	10	12	17	19	20	24	25
000011011110011011011001110101111001	1	3	10	12	17	19	20	24	25
00001101111001101101101000111101101101	1	10	12	13	17	19	21	24	25
00001101111001101101101001011110101101	1	10	12	13	14	17	19	24	25
00001101111001101101101001101111001101	0	1	10	11	12	20	25	26	30
000011011110011011011010011101110101	1	4	10	12	13	17	19	24	25
00001101111001101101101001111001111001	1	10	11	12	17	20	25	26	30
00001101111001101101101010011110110101	0	9	10	11	12	20	25	26	30
00001101111001101101101010101111010101	0	1	2	3	4	13	19	20	25
00001101111001101101101010110111100101	1	2	3	4	9	13	19	20	25
000011011110011011011010101110111001	0	1	2	3	9	12	18	19	24
00001101111001101101101011001111011001	1	2	9	11	12	17	24	25	31
00001101111001101101101011010111101001	1	2	3	12	17	18	20	25	26
000011100001111011011010101101101111	1	2	3	4	9	11	13	17	20
000011100010111101011010101101101111	0	4	9	11	13	17	18	19	20
000011100011011110011010101101101111	1	10	17	24	25	30	32	35	36
0000111000111011101010101101101111	0	1	9	17	18	24	26	30	31
000011100011110011110010101101101111	1	2	9	11	18	19	26	27	31
0000111000111101011100101101101111	1	2	9	11	18	19	20	26	31
0000111000111101100111001101101111	1	2	9	11	12	18	19	26	31
0000111000111101101001110101101111	1	2	3	9	11	18	19	26	31
000011100011110110101001111001101111	1	10	11	12	13	17	19	21	24
0000111000111101101010101110101111	0	1	2	3	4	9	11	13	17
000011100011110110101011001111001111	1	10	11	17	19	25	26	32	36
0000111000111101101010110101110111	0	1	2	9	11	18	19	26	31
000011100011110110101011011001111011	1	9	17	18	24	26	27	30	31
000011100011110110101011011010111101	1	2	3	4	9	11	13	17	24
000011100100111101101010101101101111	1	2	3	4	5	9	11	14	17
000011100101011110101010101101101111	0	9	17	24	25	30	32	35	36
000011100101101111001010101101101111	0	1	10	18	19	25	27	31	32
0000111001011101110010101101101111	1	2	9	11	18	19	26	27	32
0000111001011110011100101101101111	1	10	17	18	19	25	27	31	32
0000111001011110100111001101101111	1	10	18	19	24	25	27	31	32
0000111001011110101001110101101111	1	10	18	19	25	27	30	31	32
000011100101111010101001111001101111	1	10	11	12	13	14	17	19	24
0000111001011110101010101110101111	0	1	2	3	4	5	9	11	17
000011100101111010101011001111001111	0	9	17	18	24	26	30	31	36
0000111001011110101010110101110111	0	1	2	9	11	18	19	26	32
000011100101111010101011011001111011	0	9	17	18	24	26	27	30	31
000011100101111010101011011010111101	0	9	17	18	20	24	26	30	31
000011100110011110110010101101101111	0	9	10	18	19	25	27	31	32
000011100110101111010010101101101111	0	1	2	11	12	19	21	26	27
000011100110110111100010101101101111	1	2	9	11	12	19	21	26	27
00001110011011101100101101101111	0	1	9	10	11	18	20	25	26
0000111001101111000111001101101111	0	1	10	11	17	18	20	25	26
0000111001101111001001110101101111	0	1	10	11	18	20	24	25	26
000011100110111100101001111001101111	0	1	10	11	18	20	25	26	30
0000111001101111001010101110101111	0	1	10	11	18	20	25	26	31
000011100110111100101011001111001111	0	1	10	11	18	20	25	26	32
0000111001101111001010110101110111	0	1	10	11	18	20	25	26	27
000011100110111100101011011001111011	0	1	10	11	18	20	21	25	26
000011100110111100101011011010111101	0	1	10	11	13	18	20	25	26
0000111001110011110100101101101111	1	2	9	11	18	19	20	21	26
0000111001110101111000101101101111	1	2	3	11	18	19	24	30	31
000011100111011011001101101111	1	2	9	11	12	18	19	20	26
00001110011101110001110101101111	1	2	3	9	11	18	19	20	26
0000111001110111001001111001101111	1	4	10	11	12	13	17	19	24
00001110011101110010101110101111	1	9	10	11	18	20	25	26	31
0000111001110111001011001111001111	1	10	11	17	19	25	26	27	32
00001110011101110010110101110111	0	1	2	9	11	18	19	20	26
0000111001110111001011011001111011	1	9	10	11	18	20	21	25	26
0000111001110111001011011010111101	1	2	3	12	18	19	25	30	31
0000111001111000111101001101101111	1	2	9	11	12	13	18	19	26
0000111001111001011110001101101111	1	2	4	9	11	12	18	19	26
000011100111100110110101101111	1	10	11	17	18	20	24	25	26
0000111001111001110001111001101111	1	10	11	17	18	20	25	26	30
00001110011110011100101110101111	1	10	11	17	18	20	25	26	31
0000111001111001110011001111001111	1	10	11	17	18	20	25	26	32
00001110011110011100110101110111	0	1	2	9	11	12	18	19	26
0000111001111001110011011001111011	1	10	11	17	18	20	21	25	26
0000111001111001110011011010111101	1	10	11	13	17	18	20	25	26
0000111001111010001111010101101111	1	2	3	4	9	11	18	19	26
0000111001111010010111100101101111	11	12	20	25	26	27	28	31	35
00001110011110100110111001101111	1	10	11	18	20	24	25	26	30
00001110011110100111001110101111	1	10	11	18	20	24	25	26	31
0000111001111010011101001111001111	1	10	11	12	17	19	25	26	32
00001110011110100111010101110111	0	1	2	3	9	11	18	19	26
0000111001111010011101011001111011	1	10	11	18	20	21	24	25	26
0000111001111010011101011010111101	1	10	11	13	18	20	24	25	26
000011100111101010001111011001101111	11	12	20	21	25	26	28	31	35
000011100111101010010111101001101111	1	10	18	19	20	21	24	26	30
000011100111101010011011110001101111	0	1	10	11	12	13	17	19	24
00001110011110101001110110101111	1	10	11	18	20	25	26	30	31
000011100111101010011110001111001111	1	10	11	18	20	25	26	30	32
0000111001111010100111100101110111	1	10	11	18	20	25	26	27	30
000011100111101010011110011001111011	1	10	11	18	20	21	25	26	30
000011100111101010011110011010111101	1	10	11	12	13	17	19	24	30
0000111001111010101001111010101111	0	9	10	11	12	13	17	19	24
0000111001111010101010111100101111	0	1	2	3	4	5	10	12	18
00001110011110101010110111001111	0	9	10	17	19	24	25	30	31
00001110011110101010111001110111	0	9	10	17	19	24	25	26	30
0000111001111010101011101001111011	0	9	10	17	19	20	24	25	30
0000111001111010101011101010111101	0	1	2	3	4	9	11	17	24
000011100111101010110001111011001111	0	2	3	4	5	9	10	12	18
000011100111101010110010111101001111	0	9	10	17	19	24	25	31	36
000011100111101010110011011110001111	0	1	10	11	17	19	25	26	32
00001110011110101011001110110111	0	9	10	17	19	24	25	26	31
000011100111101010110011110001111011	0	9	10	17	19	20	24	25	31
000011100111101010110011110010111101	0	9	10	12	17	19	24	25	31
0000111001111010101101001111010111	0	9	10	11	17	19	25	26	32
0000111001111010101101010111100111	0	1	2	3	10	12	19	20	27
00001110011110101011010110111011	0	9	10	17	19	20	24	25	26
0000111001111010101101011100111101	0	9	10	12	17	19	24	25	26
000011100111101010110110001111011011	0	2	3	9	10	12	19	20	27
000011100111101010110110010111101011	0	9	10	17	19	20	21	24	25
000011100111101010110110011011110011	0	9	10	13	17	19	20	24	25
0000111001111010101101100111011101	0	9	10	12	17	19	20	24	25
000011100111101010110110100111101101	0	9	10	12	13	17	19	24	25
000011100111101010110110101011110101	0	1	2	3	12	18	19	25	30
000011100111101010110110101101111001	0	3	9	10	12	17	19	24	25
000011101000111101101100101101101111	1	2	9	11	18	19	20	27	32
000011101001011110101100101101101111	0	9	17	18	19	25	27	31	32
000011101001101111001100101101101111	0	1	10	11	12	19	21	26	27
0000111010011101110100101101101111	1	2	9	11	18	19	20	21	27
000011101001111001111000101101101111	1	10	11	12	17	19	21	26	27
00001110100111101011001101101111	0	9	10	11	17	18	20	25	26
0000111010011110110001110101101111	0	9	10	11	18	20	24	25	26
000011101001111011001001111001101111	0	9	10	11	18	20	25	26	30
0000111010011110110010101110101111	0	9	10	11	18	20	25	26	31
000011101001111011001011001111001111	0	9	10	11	18	20	25	26	32
0000111010011110110010110101110111	0	1	2	9	11	18	19	20	27
000011101001111011001011011001111011	0	9	10	11	18	20	21	25	26
000011101001111011001011011010111101	0	9	10	11	13	18	20	25	26
000011101010011110110100101101101111	0	9	10	11	12	19	21	26	27
000011101010101111010100101101101111	0	1	2	3	4	12	14	20	21
000011101010110111100100101101101111	1	2	11	17	18	24	30	35	36
0000111010101110111000101101101111	0	1	2	3	9	11	13	19	20
00001110101011110011001101101111	0	1	2	3	10	11	13	19	20
0000111010101111010001110101101111	0	1	2	3	11	13	18	19	20
000011101010111101001001111001101111	0	1	2	3	11	13	19	20	25
0000111010101111010010101110101111	0	1	2	3	11	13	19	20	26
000011101010111101001011001111001111	0	1	2	3	11	13	19	20	27
0000111010101111010010110101110111	0	1	2	3	11	13	19	20	21
000011101010111101001011011001111011	0	1	2	3	11	13	14	19	20
000011101010111101001011011010111101	0	1	2	11	17	18	24	30	35
000011101011001111011000101101101111	1	10	11	19	25	26	30	35	36
000011101011010111101000101101101111	0	1	2	11	18	19	24	30	31
000011101011011101001101101111	1	2	10	11	18	19	24	30	31
0000111010110111100001110101101111	1	2	11	17	18	19	24	30	31
000011101011011110001001111001101111	1	2	11	12	17	18	24	30	31
0000111010110111100010101110101111	1	2	3	11	17	18	24	30	31
000011101011011110001011001111001111	1	10	11	17	19	21	25	26	27
0000111010110111100010110101110111	0	1	2	9	11	13	18	19	20
000011101011011110001011011001111011	1	10	11	19	24	25	30	35	36
000011101011011110001011011010111101	0	1	2	11	17	18	24	30	31
00001110101110011110001101101111	1	2	11	17	18	24	25	26	30
0000111010111010110101101111	0	1	2	9	10	12	17	18	19
00001110101110110001111001101111	0	1	2	9	10	12	18	19	24
000011101011101100101110101111	0	1	2	9	10	12	18	19	25
00001110101110110011001111001111	0	1	2	9	10	12	18	19	26
000011101011101100110101110111	0	1	2	9	10	12	18	19	20
00001110101110110011011001111011	0	1	2	9	10	12	13	18	19
00001110101110110011011010111101	0	1	2	11	17	18	24	25	30
0000111010111100001111010101101111	1	2	11	17	18	19	24	26	30
0000111010111100010111100101101111	1	2	11	17	18	19	20	24	30
00001110101111000110111001101111	0	1	2	10	12	17	18	19	24
00001110101111000111001110101111	0	1	2	10	12	17	18	19	25
0000111010111100011101001111001111	0	1	2	10	12	17	18	19	26
00001110101111000111010101110111	0	1	2	10	12	17	18	19	20
0000111010111100011101011001111011	0	1	2	10	12	13	17	18	19
0000111010111100011101011010111101	0	1	2	11	17	18	19	24	30
000011101011110010001111011001101111	1	2	11	12	17	18	20	24	30
000011101011110010010111101001101111	1	10	13	18	19	20	24	26	30
000011101011110010011011110001101111	0	1	2	10	12	18	19	24	30
00001110101111001001110110101111	0	1	2	10	12	18	19	24	25
000011101011110010011110001111001111	0	1	2	10	12	18	19	24	26
0000111010111100100111100101110111	0	1	2	10	12	18	19	20	24
000011101011110010011110011001111011	0	1	2	10	12	13	18	19	24
000011101011110010011110011010111101	0	1	2	11	12	17	18	24	30
0000111010111100101001111010101111	0	1	2	10	12	18	19	25	30
0000111010111100101010111100101111	0	1	2	10	12	18	19	25	31
00001110101111001010110111001111	0	1	2	10	12	18	19	25	26
00001110101111001010111001110111	0	1	2	10	12	18	19	20	25
0000111010111100101011101001111011	0	1	2	10	12	13	18	19	25
0000111010111100101011101010111101	0	1	2	3	11	17	18	24	30
000011101011110010110001111011001111	0	1	2	10	12	18	19	26	31
000011101011110010110010111101001111	0	1	2	10	12	18	19	26	32
000011101011110010110011011110001111	0	1	10	11	17	19	25	26	27
00001110101111001011001110110111	0	1	2	10	12	18	19	20	26
000011101011110010110011110001111011	0	1	2	10	12	13	18	19	26
000011101011110010110011110010111101	0	1	2	4	10	12	18	19	26
0000111010111100101101001111010111	0	1	2	10	12	18	19	20	27
0000111010111100101101010111100111	0	1	2	10	12	18	19	20	21
00001110101111001011010110111011	0	1	2	10	12	13	18	19	20
0000111010111100101101011100111101	0	1	2	4	10	12	18	19	20
000011101011110010110110001111011011	0	1	2	10	12	13	18	19	21
000011101011110010110110010111101011	0	1	2	10	12	13	14	18	19
000011101011110010110110011011110011	0	1	10	11	19	24	25	30	35
0000111010111100101101100111011101	0	1	2	4	10	12	13	18	19
000011101011110010110110100111101101	0	1	2	4	5	10	12	18	19
000011101011110010110110101011110101	0	1	2	3	12	18	19	25	31
000011101011110010110110101101111001	1	2	3	9	12	18	19	25	31
0000111011000111101101001101101111	0	2	3	9	10	11	13	19	20
0000111011001011110101001101101111	1	10	18	19	25	26	30	35	36
0000111011001101111001001101101111	0	1	10	11	18	19	24	30	31
00001110110011101110001101101111	1	2	11	17	18	24	25	26	31
000011101100111100110101101111	1	10	11	17	18	19	24	30	31
0000111011001111010001111001101111	1	2	11	12	17	18	24	25	31
00001110110011110100101110101111	1	2	3	11	17	18	24	25	31
0000111011001111010011001111001111	1	10	11	17	19	20	21	25	26
00001110110011110100110101110111	0	1	2	9	11	12	13	18	19
0000111011001111010011011001111011	1	10	11	18	19	24	30	31	36
0000111011001111010011011010111101	0	1	2	11	17	18	24	25	31
0000111011010011110110001101101111	0	9	10	11	18	19	24	30	31
0000111011010101111010001101101111	0	1	2	3	11	12	18	25	26
0000111011010111010101101111	0	1	2	9	10	11	17	24	25
0000111011010111100001111001101111	1	2	11	12	17	18	24	25	26
00001110110101111000101110101111	1	2	3	11	12	18	24	25	26
0000111011010111100011001111001111	1	10	11	13	17	19	20	25	26
00001110110101111000110101110111	0	1	2	10	11	17	24	25	30
0000111011010111100011011001111011	0	1	2	10	11	17	24	25	31
0000111011010111100011011010111101	0	1	2	10	11	17	24	25	26
000011101101100111100101101111	1	2	11	17	18	19	20	24	25
0000111011011010111001101111	1	2	11	12	17	18	19	24	25
0000111011011011001110101111	1	2	3	11	17	18	19	24	25
000011101101101101001111001111	1	10	11	12	17	19	20	25	26
0000111011011011010101110111	0	1	2	3	9	11	12	18	19
000011101101101101011001111011	1	10	11	19	24	25	26	30	31
000011101101101101011010111101	0	1	2	11	17	18	19	24	25
0000111011011100001111011001101111	1	2	11	12	17	18	20	24	25
0000111011011100010111101001101111	1	10	12	18	19	20	24	26	30
0000111011011100011011110001101111	0	1	3	10	11	12	17	19	24
000011101101110001110110101111	1	2	3	11	12	17	18	24	25
0000111011011100011110001111001111	1	2	9	10	12	18	19	24	26
00001110110111000111100101110111	1	2	9	10	12	18	19	20	24
0000111011011100011110011001111011	1	10	11	19	20	24	25	30	31
0000111011011100011110011010111101	0	1	2	11	12	17	18	24	25
00001110110111001001111010101111	0	3	9	10	11	12	17	19	24
00001110110111001010111100101111	1	2	9	10	12	18	19	25	31
000011101101110010110111001111	1	2	10	11	17	19	20	25	26
000011101101110010111001110111	1	2	9	10	12	18	19	20	25
00001110110111001011101001111011	1	10	11	12	19	24	25	30	31
00001110110111001011101010111101	0	1	2	3	11	17	18	24	25
0000111011011100110001111011001111	1	2	9	10	12	18	19	26	31
0000111011011100110010111101001111	1	10	18	19	24	26	27	31	32
0000111011011100110011011110001111	0	1	10	11	17	19	20	25	26
000011101101110011001110110111	1	2	9	10	12	18	19	20	26
0000111011011100110011110001111011	1	2	9	10	12	13	18	19	26
0000111011011100110011110010111101	1	2	4	9	10	12	18	19	26
00001110110111001101001111010111	0	9	10	11	17	19	20	25	26
00001110110111001101010111100111	0	1	2	3	10	12	13	19	20
000011101101110011010110111011	1	2	10	11	17	24	25	30	31
00001110110111001101011100111101	1	2	10	11	17	24	25	26	30
0000111011011100110110001111011011	0	2	3	9	10	12	13	19	20
0000111011011100110110010111101011	1	10	18	19	26	30	31	35	36
0000111011011100110110011011110011	0	1	10	11	19	24	25	30	31
00001110110111001101100111011101	1	2	10	11	17	24	25	26	31
0000111011011100110110100111101101	0	9	10	11	19	24	25	30	31
0000111011011100110110101011110101	0	1	2	3	12	18	19	25	26
0000111011011100110110101101111001	1	2	10	11	17	20	24	25	26
0000111011100001111011010101101111	1	2	11	17	18	19	24	26	31
0000111011100010111101010101101111	0	9	11	17	18	19	24	30	31
0000111011100011011110010101101111	0	1	3	10	11	12	18	25	26
00001110111000111011100101101111	1	2	11	17	18	19	20	24	26
00001110111000111100111001101111	1	2	11	12	17	18	19	24	26
00001110111000111101001110101111	1	2	3	11	17	18	19	24	26
0000111011100011110101001111001111	1	10	11	12	13	17	19	25	26
00001110111000111101010101110111	0	1	2	3	4	9	11	18	19
0000111011100011110101011001111011	0	2	9	10	11	17	24	25	31
0000111011100011110101011010111101	0	1	2	11	17	18	19	24	26
0000111011100100111101100101101111	0	3	9	10	11	12	18	25	26
0000111011100101011110100101101111	1	2	11	17	18	19	20	21	24
0000111011100101101111000101101111	1	2	11	13	17	18	19	20	24
000011101110010111011001101111	1	2	11	12	17	18	19	20	24
00001110111001011110001110101111	1	2	3	11	17	18	19	20	24
0000111011100101111001001111001111	1	4	10	11	12	17	19	25	26
00001110111001011110010101110111	11	12	19	21	25	26	27	28	30
0000111011100101111001011001111011	1	10	11	19	24	25	26	27	30
0000111011100101111001011010111101	0	1	2	11	17	18	19	20	24
00001110111001100111101001101111	1	10	11	18	19	20	24	26	30
00001110111001101011110001101111	0	1	2	10	11	12	17	19	24
0000111011100110110110101111	1	2	10	12	17	18	19	24	25
00001110111001101110001111001111	1	2	10	12	17	18	19	24	26
000011101110011011100101110111	1	2	10	12	17	18	19	20	24
00001110111001101110011001111011	1	10	11	19	20	24	25	26	30
00001110111001101110011010111101	0	1	2	11	12	17	18	19	24
00001110111001110001111010101111	0	2	9	10	11	12	17	19	24
00001110111001110010111100101111	1	2	10	12	17	18	19	25	31
000011101110011100110111001111	1	2	10	11	12	17	19	25	26
000011101110011100111001110111	1	2	10	12	17	18	19	20	25
00001110111001110011101001111011	1	10	11	12	19	24	25	26	30
00001110111001110011101010111101	0	1	2	3	11	17	18	19	24
0000111011100111010001111011001111	1	2	10	12	17	18	19	26	31
0000111011100111010010111101001111	1	10	18	19	20	24	26	31	32
0000111011100111010011011110001111	0	1	10	11	12	17	19	25	26
000011101110011101001110110111	1	2	10	12	17	18	19	20	26
0000111011100111010011110001111011	1	2	10	12	13	17	18	19	26
0000111011100111010011110010111101	1	2	4	10	12	17	18	19	26
00001110111001110101001111010111	0	9	10	11	12	17	19	25	26
00001110111001110101010111100111	0	1	2	3	4	10	12	19	20
000011101110011101010110111011	1	2	10	11	19	24	25	26	30
00001110111001110101011100111101	1	2	3	4	10	12	17	19	20
0000111011100111010110001111011011	0	2	3	4	9	10	12	19	20
0000111011100111010110010111101011	1	10	18	19	26	30	31	32	35
0000111011100111010110011011110011	0	1	10	11	19	24	25	26	30
00001110111001110101100111011101	1	2	4	10	12	13	17	18	19
0000111011100111010110100111101101	0	9	10	11	19	24	25	26	30
0000111011100111010110101011110101	0	1	2	3	12	18	19	20	25
0000111011100111010110101101111001	1	2	3	9	12	18	19	20	25
000011101110100001111011011001101111	1	2	11	12	17	18	20	24	26
000011101110100010111101011001101111	0	3	9	11	12	17	18	25	26
000011101110100011011110011001101111	1	2	11	12	17	18	20	21	24
0000111011101000111011101001101111	1	2	10	18	19	20	24	26	30
000011101110100011110011110001101111	1	2	4	11	12	17	18	20	24
00001110111010001111010110101111	1	2	3	11	12	17	18	20	24
000011101110100011110110001111001111	1	3	4	10	11	17	19	25	26
0000111011101000111101100101110111	11	12	19	21	26	27	28	30	31
000011101110100011110110011001111011	1	10	11	19	20	24	25	27	30
000011101110100011110110011010111101	0	1	2	11	12	17	18	20	24
000011101110100100111101101001101111	1	2	11	12	13	17	18	21	24
000011101110100101011110101001101111	1	10	18	25	26	27	30	32	35
000011101110100101101111001001101111	0	1	10	18	19	20	24	26	30
0000111011101001011101110001101111	1	2	4	11	12	13	17	18	24
00001110111010010111100110101111	1	10	17	18	19	20	24	26	30
000011101110100101111010001111001111	11	12	19	21	26	27	31	33	35
0000111011101001011110100101110111	11	12	19	21	26	27	28	31	35
000011101110100101111010011001111011	1	10	11	19	20	21	24	25	30
000011101110100101111010011010111101	0	1	2	11	12	13	17	18	24
000011101110100110011110110001101111	0	9	10	18	19	20	24	26	30
000011101110100110101111010001101111	0	1	2	11	12	13	18	20	25
000011101110100110111010101111	0	1	9	10	11	12	17	19	24
000011101110100110111100001111001111	1	2	10	12	18	19	24	26	30
0000111011101001101111000101110111	1	2	10	12	18	19	20	24	30
000011101110100110111100011001111011	1	10	11	13	19	20	24	25	30
000011101110100110111100011010111101	0	1	10	11	12	17	19	24	30
00001110111010011100111100101111	1	2	10	12	18	19	24	25	31
000011101110100111010111001111	1	2	10	12	18	19	24	25	26
000011101110100111011001110111	1	2	10	12	18	19	20	24	25
00001110111010011101101001111011	1	10	11	12	19	20	24	25	30
00001110111010011101101010111101	0	1	2	3	11	12	17	18	24
000011101110100111100001111011001111	1	2	10	12	18	19	24	26	31
000011101110100111100010111101001111	1	10	12	18	19	24	26	31	32
000011101110100111100011011110001111	0	1	3	10	11	17	19	25	26
00001110111010011110001110110111	1	2	10	12	18	19	20	24	26
000011101110100111100011110001111011	1	2	10	12	13	18	19	24	26
000011101110100111100011110010111101	1	2	4	10	12	18	19	24	26
0000111011101001111001001111010111	0	3	9	10	11	17	19	25	26
0000111011101001111001010111100111	1	2	10	12	18	19	20	21	24
00001110111010011110010110111011	1	2	10	11	19	20	24	25	30
0000111011101001111001011100111101	1	2	4	10	12	18	19	20	24
000011101110100111100110001111011011	1	2	10	12	13	18	19	21	24
000011101110100111100110010111101011	1	10	18	19	26	27	30	31	35
000011101110100111100110011011110011	0	1	10	11	19	20	24	25	30
0000111011101001111001100111011101	1	2	4	10	12	13	18	19	24
000011101110100111100110100111101101	0	9	10	11	19	20	24	25	30
000011101110100111100110101011110101	0	1	2	3	12	13	18	19	25
000011101110100111100110101101111001	1	10	11	12	17	19	24	30	31
0000111011101010001111011010101111	1	2	3	4	11	13	17	18	24
0000111011101010010111101010101111	0	9	17	18	19	20	24	26	30
0000111011101010011011110010101111	0	1	10	11	12	13	18	20	25
00001110111010100111011100101111	1	2	10	12	18	19	25	30	31
00001110111010100111100111001111	1	10	11	12	13	17	18	20	25
00001110111010100111101001110111	1	10	11	12	13	18	20	24	25
0000111011101010011110101001111011	1	10	11	12	13	18	20	25	30
0000111011101010011110101010111101	0	1	2	3	4	11	17	18	24
0000111011101010100111101100101111	0	9	10	11	12	13	18	20	25
0000111011101010101011110100101111	0	1	2	3	4	5	11	13	19
0000111011101010101101111000101111	0	1	9	11	17	18	24	30	31
000011101110101010111011001111	0	1	2	3	4	9	10	12	18
00001110111010101011110001110111	0	1	2	3	4	10	12	17	18
0000111011101010101111001001111011	0	1	2	3	4	10	12	18	24
0000111011101010101111001010111101	0	1	2	3	4	10	12	18	25
00001110111010101100111101001111	0	1	9	11	17	18	24	25	31
00001110111010101101011110001111	0	1	2	10	11	17	19	25	26
0000111011101010110110110111	0	1	9	11	17	18	19	24	25
00001110111010101101110001111011	0	1	9	11	12	17	18	24	25
00001110111010101101110010111101	0	1	3	9	11	17	18	24	25
00001110111010101110001111010111	0	1	9	11	17	18	19	24	26
00001110111010101110010111100111	0	1	9	11	17	18	19	20	24
000011101110101011100110111011	0	1	9	11	12	17	18	19	24
00001110111010101110011100111101	0	1	3	9	11	17	18	19	24
0000111011101010111010001111011011	0	1	9	11	12	17	18	20	24
0000111011101010111010010111101011	0	1	9	11	12	13	17	18	24
0000111011101010111010011011110011	0	1	10	11	12	19	24	25	30
00001110111010101110100111011101	0	1	3	9	11	12	17	18	24
0000111011101010111010100111101101	0	1	3	4	9	11	17	18	24
0000111011101010111010101011110101	0	1	2	3	4	12	18	19	25
0000111011101010111010101101111001	0	1	2	3	9	11	17	24	25
000011101110101100001111011011001111	1	2	10	12	18	19	26	30	31
000011101110101100010111101011001111	0	9	11	12	13	17	18	20	25
000011101110101100011011110011001111	0	1	3	4	5	10	11	13	19
0000111011101011000111011101001111	0	1	9	11	17	18	25	30	31
000011101110101100011110011110001111	0	1	9	11	17	18	25	26	30
00001110111010110001111010110111	0	1	9	11	17	18	19	25	30
000011101110101100011110110001111011	0	1	9	11	12	17	18	25	30
000011101110101100011110110010111101	0	1	3	9	11	17	18	25	30
000011101110101100100111101101001111	0	1	9	11	17	18	25	31	35
000011101110101100101011110101001111	0	1	9	11	17	18	25	31	36
000011101110101100101101111001001111	0	1	10	18	19	24	26	31	32
0000111011101011001011101110001111	0	1	9	11	17	18	25	26	31
00001110111010110010111100110111	0	1	9	11	17	18	19	25	31
000011101110101100101111010001111011	0	1	9	11	12	17	18	25	31
000011101110101100101111010010111101	0	1	3	9	11	17	18	25	31
000011101110101100110011110110001111	0	1	9	11	17	18	25	26	32
000011101110101100110101111010001111	0	1	2	11	12	18	20	26	27
000011101110101100110110111100001111	0	1	9	11	17	18	20	25	26
000011101110101100110111010111	0	1	9	10	11	17	19	25	26
000011101110101100110111100001111011	0	1	9	11	12	17	18	25	26
000011101110101100110111100010111101	0	1	3	9	11	17	18	25	26
00001110111010110011100111100111	0	1	9	11	17	18	19	20	25
000011101110101100111010111011	0	1	9	11	12	17	18	19	25
00001110111010110011101100111101	0	1	3	9	11	17	18	19	25
000011101110101100111100001111011011	0	1	9	11	12	17	18	20	25
000011101110101100111100010111101011	0	1	9	11	12	13	17	18	25
000011101110101100111100011011110011	0	1	3	10	11	19	24	25	30
0000111011101011001111000111011101	0	1	3	9	11	12	17	18	25
000011101110101100111100100111101101	0	1	3	4	9	11	17	18	25
000011101110101100111100101011110101	11	12	13	17	18	20	25	31	36
000011101110101100111100101101111001	11	12	13	17	18	20	25	31	32
0000111011101011010001111011010111	0	1	9	11	17	18	19	26	31
0000111011101011010010111101010111	0	1	9	11	17	18	19	26	32
0000111011101011010011011110010111	0	1	10	11	12	18	20	26	27
00001110111010110100111011100111	0	1	9	11	17	18	19	20	26
00001110111010110100111100111011	0	1	9	11	12	17	18	19	26
0000111011101011010011110100111101	0	1	3	9	11	17	18	19	26
0000111011101011010100111101100111	0	1	9	11	17	18	19	20	27
0000111011101011010101011110100111	0	1	2	3	4	11	13	20	21
0000111011101011010101101111000111	0	1	9	11	13	17	18	19	20
000011101110101101010111011011	0	1	2	3	9	10	12	19	20
0000111011101011010101111000111101	0	1	2	3	10	12	17	19	20
00001110111010110101100111101011	0	1	9	11	12	13	17	18	19
00001110111010110101101011110011	0	1	2	10	11	19	24	25	30
000011101110101101011011011101	0	1	3	9	11	12	17	18	19
0000111011101011010111000111101101	0	1	3	4	9	11	17	18	19
0000111011101011010111001011110101	11	12	13	18	20	24	25	31	36
0000111011101011010111001101111001	1	2	3	10	12	17	19	20	24
000011101110101101100001111011011011	0	1	9	11	12	17	18	20	26
000011101110101101100010111101011011	0	1	9	11	12	17	18	20	27
000011101110101101100011011110011011	0	1	3	4	10	11	13	20	21
0000111011101011011000111011101011	0	1	9	11	12	13	17	18	20
000011101110101101100011110011110011	0	1	4	9	11	12	17	18	20
0000111011101011011000111101011101	0	1	3	9	11	12	17	18	20
000011101110101101100100111101101011	0	1	9	11	12	13	17	18	21
000011101110101101100101011110101011	0	1	9	11	12	13	14	17	18
000011101110101101100101101111001011	0	1	10	18	19	26	30	31	35
0000111011101011011001011101110011	0	1	4	9	11	12	13	17	18
0000111011101011011001011110011101	0	1	3	9	11	12	13	17	18
000011101110101101100110011110110011	0	1	4	5	9	11	12	17	18
000011101110101101100110101111010011	0	1	2	11	12	20	25	26	31
000011101110101101100110110111100011	1	2	9	11	12	20	25	26	31
00001110111010110110011011101101	0	1	3	4	9	11	12	17	18
0000111011101011011001110011110101	11	12	13	18	20	25	30	31	36
0000111011101011011001110101111001	11	12	13	18	20	25	30	31	32
000011101110101101101000111101101101	0	1	3	4	9	11	13	17	18
000011101110101101101001011110101101	0	1	3	4	5	9	11	17	18
000011101110101101101001101111001101	0	1	10	11	12	20	25	26	31
0000111011101011011010011101110101	1	9	10	11	12	20	25	26	31
000011101110101101101001111001111001	1	10	11	12	17	20	25	26	31
000011101110101101101010011110110101	0	9	10	11	12	20	25	26	31
000011101110101101101010101111010101	0	1	2	3	4	13	19	20	26
000011101110101101101010110111100101	1	2	3	4	9	13	19	20	26
0000111011101011011010101110111001	0	1	2	3	9	12	18	19	25
000011101110101101101011001111011001	1	2	3	9	11	17	24	25	31
000011101110101101101011010111101001	1	2	3	12	18	20	24	25	26
00001111000011110011110011001101101111	1	2	9	11	12	18	20	21	26
000011110000111101011101001101101111	1	2	3	10	18	19	24	30	31
00001111000011110110011110001101101111	1	2	4	9	11	12	18	20	26
0000111100001111011010110101101111	1	2	3	9	11	12	18	20	26
00001111000011110110110001111001101111	1	3	4	10	11	13	17	19	24
000011110000111101101100101110101111	1	9	11	17	18	20	25	26	31
00001111000011110110110011001111001111	1	10	11	17	19	20	25	27	32
000011110000111101101100110101110111	0	1	2	9	11	12	18	20	26
00001111000011110110110011011001111011	1	9	11	17	18	20	21	25	26
00001111000011110110110011011010111101	1	2	3	12	18	19	26	30	31
00001111000100111101101011001101101111	1	2	9	11	12	18	20	27	32
00001111000101011110101011001101101111	0	9	17	19	24	25	27	31	32
00001111000101101111001011001101101111	0	1	10	12	18	19	21	26	27
000011110001011101110011001101101111	1	2	9	11	12	18	20	21	27
000011110001011110011101001101101111	1	10	12	17	18	19	21	26	27
00001111000101111010011110001101101111	1	10	12	18	19	21	24	26	27
0000111100010111101010110101101111	0	9	11	17	18	20	24	25	26
00001111000101111010110001111001101111	0	9	11	17	18	20	25	26	30
000011110001011110101100101110101111	0	9	11	17	18	20	25	26	31
00001111000101111010110011001111001111	0	9	11	17	18	20	25	26	32
000011110001011110101100110101110111	0	1	2	9	11	12	18	20	27
00001111000101111010110011011001111011	0	9	11	17	18	20	21	25	26
00001111000101111010110011011010111101	0	9	11	13	17	18	20	25	26
00001111000110011110110011001101101111	0	9	10	12	18	19	21	26	27
00001111000110101111010011001101101111	0	1	2	4	11	12	14	20	21
00001111000110110111100011001101101111	1	2	11	17	18	25	30	35	36
0000111100011011101101001101101111	0	1	3	9	10	11	13	19	20
00001111000110111100011110001101101111	0	1	3	10	11	13	17	19	20
0000111100011011110010110101101111	0	1	3	10	11	13	18	19	20
00001111000110111100110001111001101111	0	1	3	10	11	13	19	20	25
000011110001101111001100101110101111	0	1	3	10	11	13	19	20	26
00001111000110111100110011001111001111	0	1	3	10	11	13	19	20	27
000011110001101111001100110101110111	0	1	2	9	11	12	18	20	21
00001111000110111100110011011001111011	0	1	3	10	11	13	14	19	20
00001111000110111100110011011010111101	0	1	2	11	17	18	25	30	35
000011110001110011110101001101101111	1	10	11	18	25	26	30	35	36
000011110001110101111001001101101111	0	1	2	10	18	19	24	30	31
0000111100011101101110001101101111	1	2	11	17	18	25	26	30	31
00001111000111011100110101101111	1	2	10	17	18	19	24	30	31
000011110001110111010001111001101111	1	2	11	12	17	18	25	30	31
0000111100011101110100101110101111	1	2	3	11	17	18	25	30	31
000011110001110111010011001111001111	1	10	11	17	19	20	21	25	27
0000111100011101110100110101110111	0	1	2	9	11	12	13	18	20
000011110001110111010011011001111011	1	10	11	19	24	25	31	35	36
000011110001110111010011011010111101	0	1	2	11	17	18	25	30	31
00001111000111100011110110001101101111	0	2	9	10	18	19	24	30	31
00001111000111100101111010001101101111	1	2	11	17	18	25	26	27	30
00001111000111100111010101101111	1	2	11	17	18	19	25	26	30
00001111000111100111100001111001101111	1	2	11	12	17	18	25	26	30
000011110001111001111000101110101111	1	2	3	11	17	18	25	26	30
00001111000111100111100011001111001111	1	10	11	13	17	19	20	25	27
000011110001111001111000110101110111	0	1	2	4	9	11	12	18	20
00001111000111100111100011011001111011	1	10	11	19	24	25	31	32	35
00001111000111100111100011011010111101	0	1	2	11	17	18	25	26	30
0000111100011110100111100101101111	1	2	11	17	18	19	20	25	30
00001111000111101010111001101111	0	2	9	10	12	17	18	19	24
00001111000111101011001110101111	0	2	9	10	12	17	18	19	25
0000111100011110101101001111001111	0	2	9	10	12	17	18	19	26
00001111000111101011010101110111	0	1	2	3	9	11	12	18	20
0000111100011110101101011001111011	0	2	9	10	12	13	17	18	19
0000111100011110101101011010111101	0	1	2	11	17	18	19	25	30
00001111000111101100001111011001101111	1	2	11	12	17	18	20	25	30
00001111000111101100010111101001101111	1	10	12	13	18	19	24	26	30
00001111000111101100011011110001101111	0	1	3	4	10	11	17	19	24
0000111100011110110001110110101111	0	2	9	10	12	18	19	24	25
00001111000111101100011110001111001111	0	2	9	10	12	18	19	24	26
000011110001111011000111100101110111	0	2	9	10	12	18	19	20	24
00001111000111101100011110011001111011	0	2	9	10	12	13	18	19	24
00001111000111101100011110011010111101	0	1	2	11	12	17	18	25	30
000011110001111011001001111010101111	0	2	9	10	12	18	19	25	30
000011110001111011001010111100101111	0	2	9	10	12	18	19	25	31
0000111100011110110010110111001111	0	2	9	10	12	18	19	25	26
0000111100011110110010111001110111	0	2	9	10	12	18	19	20	25
000011110001111011001011101001111011	0	2	9	10	12	13	18	19	25
000011110001111011001011101010111101	0	1	2	3	11	17	18	25	30
00001111000111101100110001111011001111	0	2	9	10	12	18	19	26	31
00001111000111101100110010111101001111	0	2	9	10	12	18	19	26	32
00001111000111101100110011011110001111	0	1	10	11	17	19	20	25	27
0000111100011110110011001110110111	0	2	9	10	12	18	19	20	26
00001111000111101100110011110001111011	0	2	9	10	12	13	18	19	26
00001111000111101100110011110010111101	0	2	4	9	10	12	18	19	26
000011110001111011001101001111010111	0	2	9	10	12	18	19	20	27
000011110001111011001101010111100111	0	1	2	3	10	12	13	19	21
0000111100011110110011010110111011	0	2	9	10	12	13	18	19	20
000011110001111011001101011100111101	0	2	4	9	10	12	18	19	20
00001111000111101100110110001111011011	0	2	3	9	10	12	13	19	21
00001111000111101100110110010111101011	0	2	9	10	12	13	14	18	19
00001111000111101100110110011011110011	0	1	10	11	19	24	25	31	35
000011110001111011001101100111011101	0	2	4	9	10	12	13	18	19
00001111000111101100110110100111101101	0	2	4	5	9	10	12	18	19
00001111000111101100110110101011110101	0	1	2	3	12	18	19	26	31
00001111000111101100110110101101111001	1	2	3	9	12	18	19	26	31
00001111001000111101101101001101101111	1	2	9	11	12	13	18	21	27
00001111001001011110101101001101101111	0	9	12	17	18	19	21	26	27
00001111001001101111001101001101101111	0	1	4	10	11	12	14	20	21
000011110010011101110101001101101111	1	2	10	18	25	26	30	35	36
00001111001001111001111001001101101111	1	2	11	17	18	25	31	32	35
000011110010011110101110001101101111	0	3	9	10	11	13	17	19	20
0000111100100111101100110101101111	0	3	9	10	11	13	18	19	20
00001111001001111011010001111001101111	0	3	9	10	11	13	19	20	25
000011110010011110110100101110101111	0	3	9	10	11	13	19	20	26
00001111001001111011010011001111001111	0	3	9	10	11	13	19	20	27
000011110010011110110100110101110111	0	1	2	9	11	12	13	18	21
00001111001001111011010011011001111011	0	3	9	10	11	13	14	19	20
00001111001001111011010011011010111101	0	1	2	11	17	18	25	31	35
00001111001010011110110101001101101111	0	4	9	10	11	12	14	20	21
00001111001010101111010101001101101111	1	2	9	11	12	13	14	15	18
00001111001010110111100101001101101111	0	1	10	18	25	26	30	35	36
000011110010101110111001001101101111	1	2	11	17	18	25	31	32	36
000011110010101111001110001101101111	1	10	17	18	25	26	30	35	36
0000111100101011110100110101101111	1	10	18	24	25	26	30	35	36
00001111001010111101010001111001101111	1	2	11	12	17	18	25	31	36
000011110010101111010100101110101111	1	2	3	11	17	18	25	31	36
00001111001010111101010011001111001111	1	10	11	17	19	20	21	22	25
000011110010101111010100110101110111	0	1	2	9	11	12	13	14	18
00001111001010111101010011011001111011	11	12	17	18	20	21	22	23	26
00001111001010111101010011011010111101	0	1	2	11	17	18	25	31	36
00001111001011001111011001001101101111	0	9	10	18	25	26	30	35	36
00001111001011010111101001001101101111	0	1	2	11	19	20	25	31	32
00001111001011011011110001001101101111	1	2	11	17	18	25	27	31	32
0000111100101101110110001101101111	0	1	9	10	18	19	24	30	31
0000111100101101111000110101101111	0	1	10	17	18	19	24	30	31
00001111001011011110010001111001101111	1	2	11	12	17	18	25	31	32
000011110010110111100100101110101111	1	2	11	19	20	25	30	31	32
00001111001011011110010011001111001111	1	10	11	14	17	19	20	21	25
000011110010110111100100110101110111	0	1	10	18	19	24	30	31	35
00001111001011011110010011011001111011	0	1	10	18	19	24	30	31	36
00001111001011011110010011011010111101	0	1	10	18	19	24	30	31	32
000011110010111001111010001101101111	1	2	11	17	18	25	26	27	31
000011110010111011010101101111	1	2	11	17	18	19	25	26	31
000011110010111011100001111001101111	1	2	11	12	17	18	25	26	31
0000111100101110111000101110101111	1	2	3	11	17	18	25	26	31
000011110010111011100011001111001111	1	10	11	13	17	19	20	21	25
0000111100101110111000110101110111	0	1	2	4	9	11	12	13	18
000011110010111011100011011001111011	1	10	11	19	24	25	31	32	36
000011110010111011100011011010111101	0	1	2	11	17	18	25	26	31
0000111100101111000111100101101111	1	2	11	17	18	19	20	25	31
00001111001011110010111001101111	1	2	11	12	17	18	19	25	31
00001111001011110011001110101111	1	2	3	11	17	18	19	25	31
0000111100101111001101001111001111	1	10	11	12	17	19	20	21	25
00001111001011110011010101110111	0	1	2	3	9	11	12	13	18
0000111100101111001101011001111011	1	10	11	19	24	25	26	31	36
0000111100101111001101011010111101	0	1	2	11	17	18	19	25	31
00001111001011110100001111011001101111	1	2	11	12	17	18	20	25	31
00001111001011110100010111101001101111	1	2	11	12	13	17	18	25	31
00001111001011110100011011110001101111	1	2	4	11	12	17	18	25	31
0000111100101111010001110110101111	1	2	3	11	12	17	18	25	31
00001111001011110100011110001111001111	1	3	10	11	17	19	20	21	25
000011110010111101000111100101110111	12	17	18	19	21	26	27	28	31
00001111001011110100011110011001111011	1	10	11	19	20	24	25	31	36
00001111001011110100011110011010111101	0	1	2	11	12	17	18	25	31
000011110010111101001001111010101111	1	2	3	4	11	17	18	25	31
000011110010111101001010111100101111	11	19	25	26	30	32	33	34	36
0000111100101111010010110111001111	1	2	10	11	17	19	20	21	25
0000111100101111010010111001110111	11	17	18	19	24	26	27	28	31
000011110010111101001011101001111011	1	10	11	12	19	24	25	31	36
000011110010111101001011101010111101	0	1	2	3	11	17	18	25	31
00001111001011110100110001111011001111	11	18	25	26	30	32	33	34	36
00001111001011110100110010111101001111	1	10	18	19	24	26	27	28	31
00001111001011110100110011011110001111	0	1	10	11	17	19	20	21	25
0000111100101111010011001110110111	1	9	10	11	17	19	20	21	25
00001111001011110100110011110001111011	1	3	10	11	19	24	25	31	36
00001111001011110100110011110010111101	11	19	20	25	27	28	29	30	32
000011110010111101001101001111010111	0	9	10	11	17	19	20	21	25
000011110010111101001101010111100111	0	1	2	3	10	12	13	14	19
0000111100101111010011010110111011	1	10	18	19	24	30	31	35	36
000011110010111101001101011100111101	1	10	18	19	24	30	31	32	35
00001111001011110100110110001111011011	0	2	3	9	10	12	13	14	19
00001111001011110100110110010111101011	12	13	17	18	19	21	22	23	27
00001111001011110100110110011011110011	0	1	10	11	19	24	25	31	36
000011110010111101001101100111011101	1	10	18	19	24	30	31	32	36
00001111001011110100110110100111101101	0	9	10	11	19	24	25	31	36
00001111001011110100110110101011110101	0	1	2	3	12	18	19	26	32
00001111001011110100110110101101111001	1	10	18	19	24	27	30	31	32
00001111001100011110110110001101101111	1	2	11	17	18	25	26	32	36
00001111001100101111010110001101101111	0	9	17	18	25	26	30	35	36
00001111001100110111100110001101101111	0	1	10	11	19	20	25	31	32
000011110011001110111010001101101111	1	2	11	17	18	25	26	27	32
00001111001100111101010101101111	0	9	10	17	18	19	24	30	31
00001111001100111101100001111001101111	1	10	11	19	20	24	25	31	32
000011110011001111011000101110101111	1	10	11	19	20	25	30	31	32
00001111001100111101100011001111001111	1	10	11	13	14	17	19	20	25
000011110011001111011000110101110111	0	1	2	4	5	9	11	12	18
00001111001100111101100011011001111011	0	9	10	18	19	24	30	31	36
00001111001100111101100011011010111101	0	1	2	11	17	18	25	26	32
00001111001101001111011010001101101111	0	9	10	11	19	20	25	31	32
00001111001101010111101010001101101111	0	1	2	3	12	13	19	26	27
00001111001101011011110010001101101111	1	2	11	17	18	21	25	26	27
00001111001101011110010101101111	0	1	2	10	11	12	18	25	26
00001111001101011110100001111001101111	0	1	2	11	12	17	18	25	26
000011110011010111101000101110101111	0	1	2	11	12	18	24	25	26
00001111001101011110100011001111001111	0	1	2	11	12	18	25	26	30
000011110011010111101000110101110111	0	1	2	11	12	18	25	26	31
00001111001101011110100011011001111011	0	1	2	11	12	18	25	26	32
00001111001101011110100011011010111101	0	1	2	11	12	18	25	26	27
000011110011011011100101101111	1	2	11	17	18	19	20	25	26
000011110011011100111001101111	1	2	10	11	12	17	18	25	26
000011110011011101001110101111	1	2	10	11	12	18	24	25	26
00001111001101110101001111001111	1	10	11	12	13	17	19	20	25
000011110011011101010101110111	0	1	2	3	4	9	11	12	18
00001111001101110101011001111011	0	1	9	10	11	17	24	25	31
00001111001101110101011010111101	0	1	2	11	17	18	19	25	26
000011110011011110001001111010101111	1	2	3	4	11	17	18	25	26
000011110011011110001010111100101111	11	12	20	21	26	31	32	33	35
0000111100110111100010110111001111	1	2	10	11	13	17	19	20	25
0000111100110111100010111001110111	1	2	11	12	18	24	25	26	31
000011110011011110001011101001111011	1	10	11	12	19	24	25	31	32
000011110011011110001011101010111101	0	1	2	3	11	17	18	25	26
00001111001101111000110001111011001111	11	12	20	21	26	32	33	35	36
00001111001101111000110010111101001111	1	10	18	19	21	24	26	27	31
00001111001101111000110011011110001111	0	1	10	11	13	17	19	20	25
0000111100110111100011001110110111	1	2	11	12	18	25	26	30	31
00001111001101111000110011110001111011	1	2	11	12	18	25	26	30	32
00001111001101111000110011110010111101	1	2	11	12	18	25	26	27	30
000011110011011110001101001111010111	0	9	10	11	13	17	19	20	25
000011110011011110001101010111100111	0	1	10	11	17	24	25	30	35
0000111100110111100011010110111011	0	1	10	11	17	24	25	30	31
000011110011011110001101011100111101	0	1	10	11	17	24	25	26	30
00001111001101111000110110001111011011	0	1	10	11	17	24	25	31	35
00001111001101111000110110010111101011	0	1	10	11	17	24	25	31	36
00001111001101111000110110011011110011	0	1	10	11	17	24	25	31	32
000011110011011110001101100111011101	0	1	10	11	17	24	25	26	31
00001111001101111000110110100111101101	0	1	10	11	17	24	25	26	32
00001111001101111000110110101011110101	0	1	10	11	17	24	25	26	27
00001111001101111000110110101101111001	0	1	10	11	17	20	24	25	26
0000111100111000111101100101101111	0	2	9	10	11	12	18	25	26
0000111100111001011110100101101111	1	2	11	17	18	19	20	21	25
0000111100111001101111000101101111	1	2	11	12	18	19	24	26	30
000011110011100111011001101111	1	2	11	12	17	18	19	20	25
00001111001110011110001110101111	1	2	3	11	17	18	19	20	25
0000111100111001111001001111001111	1	4	10	11	12	17	19	20	25
00001111001110011110010101110111	11	17	18	19	20	25	31	32	36
0000111100111001111001011001111011	1	10	11	19	24	25	26	27	31
0000111100111001111001011010111101	0	1	2	11	17	18	19	20	25
00001111001110100111101001101111	1	10	11	12	18	19	24	26	30
00001111001110101011110001101111	0	1	2	3	10	11	17	19	24
0000111100111010110110101111	1	2	3	11	12	17	18	19	25
00001111001110101110001111001111	1	3	10	11	12	17	19	20	25
000011110011101011100101110111	11	12	13	19	20	25	27	30	31
00001111001110101110011001111011	1	10	11	19	20	24	25	26	31
00001111001110101110011010111101	0	1	2	11	12	17	18	19	25
00001111001110110001111010101111	0	2	3	9	10	11	17	19	24
00001111001110110010111100101111	11	17	18	20	24	25	26	31	36
000011110011101100110111001111	1	2	10	11	12	17	19	20	25
000011110011101100111001110111	11	17	18	19	20	24	26	27	31
00001111001110110011101001111011	1	10	11	12	19	24	25	26	31
00001111001110110011101010111101	0	1	2	3	11	17	18	19	25
0000111100111011010001111011001111	11	17	18	20	24	25	26	32	36
0000111100111011010010111101001111	1	10	18	19	20	24	26	27	31
0000111100111011010011011110001111	0	1	10	11	12	17	19	20	25
000011110011101101001110110111	1	9	10	11	12	17	19	20	25
0000111100111011010011110001111011	1	3	10	11	19	24	25	26	31
0000111100111011010011110010111101	11	13	17	18	20	24	25	26	32
00001111001110110101001111010111	0	9	10	11	12	17	19	20	25
00001111001110110101010111100111	0	1	2	3	4	10	12	13	19
000011110011101101010110111011	1	2	10	11	19	24	25	26	31
00001111001110110101011100111101	1	2	3	4	10	12	13	17	19
0000111100111011010110001111011011	0	2	3	4	9	10	12	13	19
0000111100111011010110010111101011	1	10	18	19	26	30	31	32	36
0000111100111011010110011011110011	0	1	10	11	19	24	25	26	31
00001111001110110101100111011101	1	9	10	11	17	24	25	26	31
0000111100111011010110100111101101	0	9	10	11	19	24	25	26	31
0000111100111011010110101011110101	0	1	2	3	12	18	19	20	26
0000111100111011010110101101111001	1	2	3	9	12	18	19	20	26
00001111001111000011110011110001101111	1	2	4	11	12	17	18	20	25
0000111100111100001111010110101111	1	2	3	11	12	17	18	20	25
00001111001111000011110110001111001111	1	3	4	10	11	17	19	20	25
000011110011110000111101100101110111	11	17	19	20	24	25	31	32	36
00001111001111000011110110011001111011	1	10	11	19	20	24	25	27	31
00001111001111000011110110011010111101	0	1	2	11	12	17	18	20	25
00001111001111000100111101101001101111	1	2	11	12	13	17	18	21	25
00001111001111000101011110101001101111	1	10	18	20	25	26	30	32	35
00001111001111000101101111001001101111	0	1	10	12	18	19	24	26	30
000011110011110001011101110001101111	1	2	4	11	12	13	17	18	25
0000111100111100010111100110101111	1	10	12	17	18	19	24	26	30
00001111001111000101111010001111001111	11	19	21	26	27	30	31	33	36
000011110011110001011110100101110111	11	18	19	26	27	28	30	31	36
00001111001111000101111010011001111011	1	10	11	19	20	21	24	25	31
00001111001111000101111010011010111101	0	1	2	11	12	13	17	18	25
00001111001111000110011110110001101111	0	9	10	12	18	19	24	26	30
00001111001111000110101111010001101111	0	1	2	4	11	12	18	20	25
00001111001111000110111010101111	0	1	3	9	10	11	17	19	24
000011110011110001101111000101110111	1	2	4	11	12	18	20	24	25
00001111001111000110111100011001111011	1	10	11	13	19	20	24	25	31
00001111001111000110111100011010111101	0	1	2	4	11	12	17	18	25
0000111100111100011100111100101111	11	13	17	18	19	20	25	27	31
00001111001111000111010111001111	1	2	3	10	11	17	19	20	25
00001111001111000111011001110111	11	12	17	18	19	24	26	27	31
0000111100111100011101101001111011	1	10	11	12	19	20	24	25	31
0000111100111100011101101010111101	0	1	2	3	11	12	17	18	25
00001111001111000111100001111011001111	11	13	17	19	20	24	25	27	31
00001111001111000111100010111101001111	1	10	12	18	19	24	26	27	31
00001111001111000111100011011110001111	0	1	3	10	11	17	19	20	25
0000111100111100011110001110110111	1	3	9	10	11	17	19	20	25
00001111001111000111100011110001111011	1	3	10	11	19	20	24	25	31
00001111001111000111100011110010111101	11	13	17	18	20	25	26	30	32
000011110011110001111001001111010111	0	3	9	10	11	17	19	20	25
000011110011110001111001010111100111	11	17	18	20	25	26	27	28	30
0000111100111100011110010110111011	1	2	10	11	19	20	24	25	31
000011110011110001111001011100111101	11	13	17	18	20	25	26	27	30
00001111001111000111100110001111011011	11	17	18	20	21	25	26	28	30
00001111001111000111100110010111101011	1	10	18	19	26	27	30	31	36
00001111001111000111100110011011110011	0	1	10	11	19	20	24	25	31
000011110011110001111001100111011101	1	9	10	11	19	20	24	25	31
00001111001111000111100110100111101101	0	9	10	11	19	20	24	25	31
00001111001111000111100110101011110101	0	1	2	3	12	13	18	19	26
00001111001111000111100110101101111001	1	2	3	9	12	13	18	19	26
000011110011110010001111011010101111	1	2	3	4	11	13	17	18	25
000011110011110010010111101010101111	0	9	12	17	18	19	24	26	30
000011110011110010011011110010101111	0	1	4	10	11	12	18	20	25
0000111100111100100111011100101111	1	4	9	10	11	12	18	20	25
0000111100111100100111100111001111	1	4	10	11	12	17	18	20	25
0000111100111100100111101001110111	1	4	10	11	12	18	20	24	25
000011110011110010011110101001111011	1	10	11	12	13	19	24	25	31
000011110011110010011110101010111101	0	1	2	3	4	11	17	18	25
000011110011110010100111101100101111	0	4	9	10	11	12	18	20	25
000011110011110010101011110100101111	12	18	20	25	26	27	28	29	30
000011110011110010101101111000101111	1	2	11	18	19	24	26	27	31
00001111001111001010111011001111	11	17	18	20	25	26	31	32	36
0000111100111100101011110001110111	11	13	18	19	20	26	30	31	36
000011110011110010101111001001111011	1	4	10	11	12	19	24	25	31
000011110011110010101111001010111101	11	13	17	18	20	25	26	31	36
0000111100111100101100111101001111	1	10	11	18	19	24	26	27	31
0000111100111100101101011110001111	0	1	2	10	11	17	19	20	25
000011110011110010110110110111	1	2	9	10	11	17	19	20	25
0000111100111100101101110001111011	1	3	10	11	12	19	24	25	31
0000111100111100101101110010111101	11	12	19	20	25	27	28	30	32
0000111100111100101110001111010111	0	2	9	10	11	17	19	20	25
0000111100111100101110010111100111	11	17	18	20	25	26	27	28	31
00001111001111001011100110111011	1	2	10	11	12	19	24	25	31
0000111100111100101110011100111101	11	13	17	18	20	25	26	27	31
000011110011110010111010001111011011	11	17	18	20	21	25	26	28	31
000011110011110010111010010111101011	1	10	18	19	20	26	30	31	36
000011110011110010111010011011110011	0	1	10	11	12	19	24	25	31
0000111100111100101110100111011101	1	9	10	11	12	19	24	25	31
000011110011110010111010100111101101	0	9	10	11	12	19	24	25	31
000011110011110010111010101011110101	0	1	2	3	4	12	18	19	26
000011110011110010111010101101111001	1	2	3	4	9	12	18	19	26
00001111001111001100001111011011001111	1	4	9	11	12	17	18	20	25
00001111001111001100010111101011001111	0	4	9	11	12	17	18	20	25
00001111001111001100011011110011001111	12	18	20	21	25	26	28	29	30
000011110011110011000111011101001111	1	2	10	18	19	24	26	27	31
00001111001111001100011110011110001111	11	17	18	20	25	26	32	33	36
0000111100111100110001111010110111	11	12	13	18	19	26	30	31	36
00001111001111001100011110110001111011	1	3	4	10	11	19	24	25	31
00001111001111001100011110110010111101	11	13	17	18	20	25	26	32	36
00001111001111001100100111101101001111	12	18	20	21	22	25	26	29	30
00001111001111001100101011110101001111	1	10	18	25	26	30	32	33	36
00001111001111001100101101111001001111	0	1	10	18	19	24	26	27	31
000011110011110011001011101110001111	1	9	10	18	19	24	26	27	31
0000111100111100110010111100110111	1	10	17	18	19	24	26	27	31
00001111001111001100101111010001111011	11	17	18	20	21	25	26	32	37
00001111001111001100101111010010111101	11	13	17	18	20	25	26	32	37
00001111001111001100110011110110001111	0	9	10	18	19	24	26	27	31
00001111001111001100110101111010001111	0	1	2	11	12	18	20	21	26
00001111001111001100110111010111	0	1	9	10	11	17	19	20	25
00001111001111001100110111100001111011	1	2	11	12	17	18	20	21	26
00001111001111001100110111100010111101	1	2	11	12	18	20	21	24	26
0000111100111100110011100111100111	11	17	18	19	20	25	27	28	32
00001111001111001100111010111011	1	2	3	10	11	19	24	25	31
0000111100111100110011101100111101	11	12	17	18	19	26	30	31	36
00001111001111001100111100001111011011	11	17	18	20	21	25	26	28	32
00001111001111001100111100010111101011	1	10	12	18	19	26	30	31	36
00001111001111001100111100011011110011	0	1	3	10	11	19	24	25	31
000011110011110011001111000111011101	1	3	9	10	11	19	24	25	31
00001111001111001100111100100111101101	0	3	9	10	11	19	24	25	31
00001111001111001100111100101011110101	11	19	20	25	31	32	33	34	35
00001111001111001100111100101101111001	11	12	20	25	27	28	31	32	35
000011110011110011010001111011010111	1	9	17	18	19	24	26	27	31
000011110011110011010010111101010111	0	9	17	18	19	24	26	27	31
000011110011110011010011011110010111	0	1	10	11	12	18	20	21	26
0000111100111100110100111011100111	1	9	10	11	12	18	20	21	26
0000111100111100110100111100111011	1	10	11	12	17	18	20	21	26
000011110011110011010011110100111101	1	10	11	12	18	20	21	24	26
000011110011110011010100111101100111	0	9	10	11	12	18	20	21	26
000011110011110011010101011110100111	0	1	2	3	4	11	13	14	20
000011110011110011010101101111000111	1	10	11	17	24	25	30	35	36
00001111001111001101010111011011	0	1	2	3	9	10	12	13	19
000011110011110011010101111000111101	0	1	2	3	10	12	13	17	19
0000111100111100110101100111101011	1	10	11	17	24	25	30	31	36
0000111100111100110101101011110011	0	1	2	10	11	19	24	25	31
00001111001111001101011011011101	1	10	11	17	24	25	26	30	31
000011110011110011010111000111101101	0	2	9	10	11	19	24	25	31
000011110011110011010111001011110101	1	10	11	17	24	25	26	27	30
000011110011110011010111001101111001	1	10	11	17	20	24	25	26	30
00001111001111001101100001111011011011	1	9	11	12	17	18	20	21	26
00001111001111001101100010111101011011	0	9	11	12	17	18	20	21	26
00001111001111001101100011011110011011	0	1	3	4	10	11	13	14	20
000011110011110011011000111011101011	1	10	11	17	24	25	31	35	36
00001111001111001101100011110011110011	1	10	11	17	24	25	31	32	35
000011110011110011011000111101011101	0	2	3	9	10	12	13	17	19
00001111001111001101100100111101101011	0	3	4	9	10	11	13	14	20
00001111001111001101100101011110101011	11	17	18	20	21	22	23	25	26
00001111001111001101100101101111001011	0	1	10	18	19	26	30	31	36
000011110011110011011001011101110011	1	10	11	17	24	25	31	32	36
000011110011110011011001011110011101	1	10	11	17	24	25	26	31	36
00001111001111001101100110011110110011	0	9	10	18	19	26	30	31	36
00001111001111001101100110101111010011	0	1	2	11	12	20	25	26	32
00001111001111001101100110110111100011	1	10	11	17	24	25	27	31	32
0000111100111100110110011011101101	0	1	9	10	11	19	24	25	31
000011110011110011011001110011110101	1	10	11	17	24	25	26	27	31
000011110011110011011001110101111001	1	10	11	17	20	24	25	26	31
00001111001111001101101000111101101101	1	10	11	17	24	25	26	32	36
00001111001111001101101001011110101101	0	9	17	18	19	26	30	31	36
00001111001111001101101001101111001101	0	1	10	11	12	20	25	26	32
000011110011110011011010011101110101	1	10	11	17	24	25	26	27	32
00001111001111001101101001111001111001	1	10	11	12	17	20	25	26	32
00001111001111001101101010011110110101	0	9	10	11	12	20	25	26	32
00001111001111001101101010101111010101	0	1	2	3	4	13	19	20	27
00001111001111001101101010110111100101	1	10	11	17	21	24	25	26	27
000011110011110011011010101110111001	0	1	2	3	9	12	18	19	26
00001111001111001101101011001111011001	1	10	11	17	20	21	24	25	26
00001111001111001101101011010111101001	1	10	11	13	17	20	24	25	26
000011110100001111011011010101101111	1	2	11	17	18	19	26	30	31
000011110100010111101011010101101111	0	3	9	11	13	17	18	19	20
000011110100011011110011010101101111	1	10	17	24	25	26	30	35	36
0000111101000111011101010101101111	0	1	9	17	18	19	24	30	31
000011110100011110011110010101101111	1	2	11	17	18	19	26	27	31
0000111101000111101011100101101111	1	2	11	17	18	19	20	26	31
0000111101000111101100111001101111	1	2	11	12	17	18	19	26	31
0000111101000111101101001110101111	1	2	3	11	17	18	19	26	31
000011110100011110110101001111001111	1	10	11	12	13	17	19	21	25
0000111101000111101101010101110111	0	1	2	3	4	9	11	13	18
000011110100011110110101011001111011	1	10	11	19	24	25	26	32	36
000011110100011110110101011010111101	0	1	2	11	17	18	19	26	31
000011110100100111101101010101101111	1	2	11	17	18	19	26	32	36
000011110100101011110101010101101111	0	9	17	24	25	26	30	35	36
000011110100101101111001010101101111	0	1	10	18	19	20	25	31	32
0000111101001011101110010101101111	1	2	11	17	18	19	26	27	32
0000111101001011110011100101101111	1	10	17	18	19	20	25	31	32
0000111101001011110100111001101111	1	10	18	19	20	24	25	31	32
0000111101001011110101001110101111	1	10	18	19	20	25	30	31	32
000011110100101111010101001111001111	1	10	11	12	13	14	17	19	25
0000111101001011110101010101110111	0	1	2	3	4	5	9	11	18
000011110100101111010101011001111011	0	9	17	18	19	24	30	31	36
000011110100101111010101011010111101	0	1	2	11	17	18	19	26	32
000011110100110011110110010101101111	0	9	10	18	19	20	25	31	32
000011110100110101111010010101101111	0	1	2	11	12	13	19	26	27
000011110100110110111100010101101111	1	2	11	17	18	19	21	26	27
00001111010011011101100101101111	0	1	9	10	11	12	18	25	26
0000111101001101111000111001101111	0	1	10	11	12	17	18	25	26
0000111101001101111001001110101111	0	1	10	11	12	18	24	25	26
000011110100110111100101001111001111	0	1	10	11	12	18	25	26	30
0000111101001101111001010101110111	0	1	10	11	12	18	25	26	31
000011110100110111100101011001111011	0	1	10	11	12	18	25	26	32
000011110100110111100101011010111101	0	1	10	11	12	18	25	26	27
0000111101001110011110100101101111	1	2	11	17	18	19	20	21	26
0000111101001110101111000101101111	1	2	11	13	17	18	19	20	26
000011110100111011011001101111	1	2	11	12	17	18	19	20	26
00001111010011101110001110101111	1	2	3	11	17	18	19	20	26
0000111101001110111001001111001111	1	4	10	11	12	13	17	19	25
00001111010011101110010101110111	1	9	10	11	12	18	25	26	31
0000111101001110111001011001111011	1	10	11	19	24	25	26	27	32
0000111101001110111001011010111101	0	1	2	11	17	18	19	20	26
0000111101001111000111101001101111	1	2	11	12	13	17	18	19	26
0000111101001111001011110001101111	1	2	4	11	12	17	18	19	26
000011110100111100110110101111	1	10	11	12	17	18	24	25	26
0000111101001111001110001111001111	1	10	11	12	17	18	25	26	30
00001111010011110011100101110111	1	10	11	12	17	18	25	26	31
0000111101001111001110011001111011	1	10	11	12	17	18	25	26	32
0000111101001111001110011010111101	0	1	2	11	12	17	18	19	26
0000111101001111010001111010101111	1	2	3	4	11	17	18	19	26
0000111101001111010010111100101111	11	19	20	21	26	31	32	33	35
00001111010011110100110111001111	1	10	11	12	18	24	25	26	30
00001111010011110100111001110111	1	10	11	12	18	24	25	26	31
0000111101001111010011101001111011	1	10	11	12	18	24	25	26	32
0000111101001111010011101010111101	0	1	2	3	11	17	18	19	26
000011110100111101010001111011001111	11	18	25	26	27	28	30	32	36
000011110100111101010010111101001111	1	10	18	19	20	21	24	26	31
000011110100111101010011011110001111	0	1	10	11	12	13	17	19	25
00001111010011110101001110110111	1	10	11	12	18	25	26	30	31
000011110100111101010011110001111011	1	10	11	12	18	25	26	30	32
000011110100111101010011110010111101	1	10	11	12	18	25	26	27	30
0000111101001111010101001111010111	0	9	10	11	12	13	17	19	25
0000111101001111010101010111100111	0	1	2	3	4	5	10	12	19
00001111010011110101010110111011	0	9	10	11	17	24	25	30	31
0000111101001111010101011100111101	0	9	10	11	17	24	25	26	30
000011110100111101010110001111011011	0	2	3	4	5	9	10	12	19
000011110100111101010110010111101011	0	9	10	11	17	24	25	31	36
000011110100111101010110011011110011	0	1	10	11	19	24	25	26	32
0000111101001111010101100111011101	0	9	10	11	17	24	25	26	31
000011110100111101010110100111101101	0	9	10	11	17	24	25	26	32
000011110100111101010110101011110101	0	1	2	3	12	18	19	20	27
000011110100111101010110101101111001	0	9	10	11	17	20	24	25	26
000011110101000111101101100101101111	1	2	11	17	18	19	20	27	32
000011110101001011110101100101101111	0	9	17	18	19	20	25	31	32
000011110101001101111001100101101111	0	1	10	11	12	13	19	26	27
0000111101010011101110100101101111	1	2	11	17	18	19	20	21	27
000011110101001111001111000101101111	1	10	11	12	13	17	19	26	27
00001111010100111101011001101111	0	9	10	11	12	17	18	25	26
0000111101010011110110001110101111	0	9	10	11	12	18	24	25	26
000011110101001111011001001111001111	0	9	10	11	12	18	25	26	30
0000111101010011110110010101110111	0	9	10	11	12	18	25	26	31
000011110101001111011001011001111011	0	9	10	11	12	18	25	26	32
000011110101001111011001011010111101	0	1	2	11	17	18	19	20	27
000011110101010011110110100101101111	0	9	10	11	12	13	19	26	27
000011110101010101111010100101101111	0	1	2	3	4	5	12	20	21
000011110101010110111100100101101111	1	2	11	14	17	18	19	20	21
0000111101010101110111000101101111	0	1	2	3	4	9	11	19	20
00001111010101011110011001101111	0	1	2	3	4	10	11	19	20
0000111101010101111010001110101111	0	1	2	3	4	11	18	19	20
000011110101010111101001001111001111	0	1	2	3	4	11	19	20	25
0000111101010101111010010101110111	0	1	2	3	4	11	19	20	26
000011110101010111101001011001111011	0	1	2	3	4	11	19	20	27
000011110101010111101001011010111101	0	1	2	11	17	18	19	20	21
000011110101011001111011000101101111	1	10	11	19	25	26	30	32	35
000011110101011010111101000101101111	0	1	2	11	18	19	24	26	30
000011110101011011101001101111	1	2	10	11	18	19	24	26	30
000011110101011011110001001111001111	1	2	3	4	9	11	19	20	25
0000111101010110111100010101110111	1	2	3	4	9	11	19	20	26
000011110101011011110001011001111011	1	10	11	19	21	24	25	26	27
000011110101011011110001011010111101	0	1	2	11	13	17	18	19	20
00001111010101110011110001101111	1	2	3	4	10	11	17	19	20
0000111101010111010110101111	0	1	2	3	9	10	17	18	19
00001111010101110110001111001111	0	1	2	3	9	10	18	19	24
000011110101011101100101110111	0	1	2	3	9	10	18	19	25
00001111010101110110011001111011	0	1	2	3	9	10	18	19	26
00001111010101110110011010111101	0	1	2	11	12	17	18	19	20
0000111101010111100001111010101111	1	2	3	4	11	17	18	19	20
0000111101010111100010111100101111	1	2	3	4	11	18	19	20	24
00001111010101111000110111001111	0	1	2	3	10	17	18	19	24
00001111010101111000111001110111	0	1	2	3	10	17	18	19	25
0000111101010111100011101001111011	0	1	2	3	10	17	18	19	26
0000111101010111100011101010111101	0	1	2	3	10	17	18	19	20
000011110101011110010001111011001111	1	2	3	4	11	19	20	24	25
000011110101011110010010111101001111	1	10	13	18	19	20	24	26	31
000011110101011110010011011110001111	0	1	2	3	10	18	19	24	30
00001111010101111001001110110111	0	1	2	3	10	18	19	24	25
000011110101011110010011110001111011	0	1	2	3	10	18	19	24	26
000011110101011110010011110010111101	0	1	2	3	10	18	19	20	24
0000111101010111100101001111010111	0	1	2	3	10	18	19	25	30
0000111101010111100101010111100111	0	1	2	3	10	18	19	25	31
00001111010101111001010110111011	0	1	2	3	10	18	19	25	26
0000111101010111100101011100111101	0	1	2	3	10	18	19	20	25
000011110101011110010110001111011011	0	1	2	3	10	18	19	26	31
000011110101011110010110010111101011	0	1	2	3	10	18	19	26	32
000011110101011110010110011011110011	0	1	10	11	19	24	25	26	27
0000111101010111100101100111011101	0	1	2	3	10	18	19	20	26
000011110101011110010110100111101101	0	1	2	3	10	18	19	20	27
000011110101011110010110101011110101	0	1	2	3	10	18	19	20	21
000011110101011110010110101101111001	0	1	2	3	10	13	18	19	20
0000111101011000111101101001101111	0	2	3	4	9	10	11	19	20
0000111101011001011110101001101111	1	10	18	19	25	26	30	32	35
0000111101011001101111001001101111	0	1	10	11	18	19	24	26	30
00001111010110011101110001101111	1	2	4	11	12	13	17	18	19
000011110101100111100110101111	1	10	11	17	18	19	24	26	30
0000111101011001111010001111001111	11	12	13	17	18	19	26	27	31
00001111010110011110100101110111	11	12	13	17	18	19	26	27	32
0000111101011001111010011001111011	1	10	11	19	20	21	24	25	26
0000111101011001111010011010111101	0	1	2	11	12	13	17	18	19
0000111101011010011110110001101111	0	9	10	11	18	19	24	26	30
0000111101011010101111010001101111	0	1	2	3	11	12	18	20	25
0000111101011010111010101111	0	1	2	9	10	11	17	19	24
00001111010110101111000101110111	1	2	3	11	12	18	20	24	25
0000111101011010111100011001111011	1	10	11	13	19	20	24	25	26
0000111101011010111100011010111101	0	1	2	10	11	17	19	24	30
000011110101101100111100101111	11	12	13	18	19	25	26	27	30
0000111101011011010111001111	1	2	3	10	11	12	17	19	25
0000111101011011011001110111	1	2	3	9	10	17	18	19	25
000011110101101101101001111011	1	10	11	12	19	20	24	25	26
000011110101101101101010111101	0	1	2	3	11	12	17	18	19
0000111101011011100001111011001111	11	12	13	18	19	26	27	30	31
0000111101011011100010111101001111	1	10	12	18	19	20	24	26	31
0000111101011011100011011110001111	0	1	3	10	11	12	17	19	25
000011110101101110001110110111	1	2	3	9	10	18	19	24	25
0000111101011011100011110001111011	1	2	3	9	10	18	19	24	26
0000111101011011100011110010111101	1	2	3	9	10	18	19	20	24
00001111010110111001001111010111	0	3	9	10	11	12	17	19	25
00001111010110111001010111100111	1	2	3	9	10	18	19	25	31
000011110101101110010110111011	1	2	10	11	19	20	24	25	26
00001111010110111001011100111101	1	2	3	9	10	18	19	20	25
0000111101011011100110001111011011	1	2	3	9	10	18	19	26	31
0000111101011011100110010111101011	1	10	18	19	26	27	30	31	32
0000111101011011100110011011110011	0	1	10	11	19	20	24	25	26
00001111010110111001100111011101	1	2	3	9	10	18	19	20	26
0000111101011011100110100111101101	0	9	10	11	19	20	24	25	26
0000111101011011100110101011110101	0	1	2	3	12	13	18	19	20
0000111101011011100110101101111001	1	2	10	11	17	19	24	30	31
0000111101011100001111011010101111	1	2	3	4	11	13	17	18	19
0000111101011100010111101010101111	0	9	11	17	18	19	24	26	30
0000111101011100011011110010101111	0	1	3	10	11	12	18	20	25
00001111010111000111011100101111	1	3	9	10	11	12	18	20	25
00001111010111000111100111001111	1	3	10	11	12	17	18	20	25
00001111010111000111101001110111	1	3	10	11	12	18	20	24	25
0000111101011100011110101001111011	1	10	11	12	13	19	24	25	26
0000111101011100011110101010111101	0	1	2	3	4	11	17	18	19
0000111101011100100111101100101111	0	3	9	10	11	12	18	20	25
0000111101011100101011110100101111	11	17	19	24	25	26	27	28	30
0000111101011100101101111000101111	1	2	11	18	19	20	24	26	31
000011110101110010111011001111	11	12	13	19	25	26	27	30	31
00001111010111001011110001110111	11	12	13	19	25	26	27	30	32
0000111101011100101111001001111011	1	4	10	11	12	19	24	25	26
0000111101011100101111001010111101	11	12	13	19	25	26	27	28	30
00001111010111001100111101001111	1	10	11	18	19	20	24	26	31
00001111010111001101011110001111	0	1	2	10	11	12	17	19	25
0000111101011100110110110111	1	2	3	10	17	18	19	24	25
00001111010111001101110001111011	1	2	3	10	17	18	19	24	26
00001111010111001101110010111101	1	2	3	10	17	18	19	20	24
00001111010111001110001111010111	0	2	9	10	11	12	17	19	25
00001111010111001110010111100111	1	2	3	10	17	18	19	25	31
000011110101110011100110111011	1	2	10	11	12	19	24	25	26
00001111010111001110011100111101	1	2	3	10	17	18	19	20	25
0000111101011100111010001111011011	1	2	3	10	17	18	19	26	31
0000111101011100111010010111101011	1	10	18	19	20	26	30	31	32
0000111101011100111010011011110011	0	1	10	11	12	19	24	25	26
00001111010111001110100111011101	1	2	3	10	17	18	19	20	26
0000111101011100111010100111101101	0	9	10	11	12	19	24	25	26
0000111101011100111010101011110101	0	1	2	3	4	12	18	19	20
0000111101011100111010101101111001	1	2	11	17	19	24	25	26	30
000011110101110100001111011011001111	1	3	9	11	12	17	18	20	25
000011110101110100010111101011001111	0	3	9	11	12	17	18	20	25
000011110101110100011011110011001111	11	17	19	20	24	25	27	28	30
0000111101011101000111011101001111	1	2	10	18	19	20	24	26	31
000011110101110100011110011110001111	11	12	13	19	26	27	30	31	36
00001111010111010001111010110111	11	12	13	18	19	26	30	31	32
000011110101110100011110110001111011	1	3	4	10	11	19	24	25	26
000011110101110100011110110010111101	11	12	13	19	26	27	28	30	31
000011110101110100100111101101001111	11	17	19	20	21	24	25	28	30
000011110101110100101011110101001111	1	10	18	25	26	27	30	32	36
000011110101110100101101111001001111	0	1	10	18	19	20	24	26	31
0000111101011101001011101110001111	1	9	10	18	19	20	24	26	31
00001111010111010010111100110111	1	10	17	18	19	20	24	26	31
000011110101110100101111010001111011	11	12	13	19	26	27	31	33	35
000011110101110100101111010010111101	11	12	13	19	26	27	28	31	35
000011110101110100110011110110001111	0	9	10	18	19	20	24	26	31
000011110101110100110101111010001111	0	1	2	11	12	13	18	20	26
000011110101110100110111010111	0	1	9	10	11	12	17	19	25
000011110101110100110111100001111011	1	2	11	12	13	17	18	20	26
000011110101110100110111100010111101	1	2	11	12	13	18	20	24	26
00001111010111010011100111100111	1	2	3	10	18	19	24	25	31
000011110101110100111010111011	1	2	3	10	11	19	24	25	26
00001111010111010011101100111101	1	2	3	10	18	19	20	24	25
000011110101110100111100001111011011	1	2	3	10	18	19	24	26	31
000011110101110100111100010111101011	1	10	12	18	19	26	30	31	32
000011110101110100111100011011110011	0	1	3	10	11	19	24	25	26
0000111101011101001111000111011101	1	2	3	10	18	19	20	24	26
000011110101110100111100100111101101	0	3	9	10	11	19	24	25	26
000011110101110100111100101011110101	1	2	3	10	18	19	20	21	24
000011110101110100111100101101111001	1	2	11	17	19	20	24	25	30
0000111101011101010001111011010111	1	9	17	18	19	20	24	26	31
0000111101011101010010111101010111	0	9	17	18	19	20	24	26	31
0000111101011101010011011110010111	0	1	10	11	12	13	18	20	26
00001111010111010100111011100111	1	2	3	10	18	19	25	30	31
00001111010111010100111100111011	1	10	11	12	13	17	18	20	26
0000111101011101010011110100111101	1	10	11	12	13	18	20	24	26
0000111101011101010100111101100111	0	9	10	11	12	13	18	20	26
0000111101011101010101011110100111	0	1	2	3	4	5	11	13	20
0000111101011101010101101111000111	0	1	2	9	17	18	24	30	31
000011110101110101010111011011	0	1	2	3	4	9	10	12	19
0000111101011101010101111000111101	0	1	2	3	4	10	12	17	19
00001111010111010101100111101011	0	1	2	9	17	18	24	25	31
00001111010111010101101011110011	0	1	2	10	11	19	24	25	26
000011110101110101011011011101	0	1	2	9	17	18	19	24	25
0000111101011101010111000111101101	0	1	2	9	17	18	19	24	26
0000111101011101010111001011110101	0	1	2	9	17	18	19	20	24
0000111101011101010111001101111001	0	1	2	9	12	17	18	19	24
000011110101110101100001111011011011	1	2	3	10	18	19	26	30	31
000011110101110101100010111101011011	0	9	11	12	13	17	18	20	26
000011110101110101100011011110011011	0	1	2	9	17	18	25	30	35
0000111101011101011000111011101011	0	1	2	9	17	18	25	30	31
000011110101110101100011110011110011	0	1	2	9	17	18	25	26	30
0000111101011101011000111101011101	0	1	2	9	17	18	19	25	30
000011110101110101100100111101101011	0	1	2	9	17	18	25	31	35
000011110101110101100101011110101011	0	1	2	9	17	18	25	31	36
000011110101110101100101101111001011	0	1	10	18	19	26	30	31	32
0000111101011101011001011101110011	0	1	2	9	17	18	25	26	31
0000111101011101011001011110011101	0	1	2	9	17	18	19	25	31
000011110101110101100110011110110011	0	1	2	9	17	18	25	26	32
000011110101110101100110101111010011	0	1	2	11	12	20	25	26	27
000011110101110101100110110111100011	0	1	2	9	17	18	20	25	26
00001111010111010110011011101101	0	1	2	9	17	18	19	25	26
0000111101011101011001110011110101	0	1	2	9	17	18	19	20	25
0000111101011101011001110101111001	0	1	2	9	12	17	18	19	25
000011110101110101101000111101101101	0	1	2	9	17	18	19	26	31
000011110101110101101001011110101101	0	1	2	9	17	18	19	26	32
000011110101110101101001101111001101	0	1	10	11	12	20	25	26	27
0000111101011101011010011101110101	0	1	2	9	17	18	19	20	26
000011110101110101101001111001111001	0	1	2	9	12	17	18	19	26
000011110101110101101010011110110101	0	1	2	9	17	18	19	20	27
000011110101110101101010101111010101	0	1	2	3	4	13	19	20	21
000011110101110101101010110111100101	0	1	2	9	13	17	18	19	20
0000111101011101011010101110111001	0	1	2	3	9	12	18	19	20
000011110101110101101011001111011001	0	1	2	9	12	13	17	18	19
000011110101110101101011010111101001	0	1	2	11	17	19	24	25	30
00001111011000011110110011110001101111	1	2	4	11	12	17	18	20	26
0000111101100001111011010110101111	1	2	3	11	12	17	18	20	26
00001111011000011110110110001111001111	1	3	4	10	11	13	17	19	25
000011110110000111101101100101110111	1	9	11	12	17	18	25	26	31
00001111011000011110110110011001111011	1	10	11	19	20	24	25	27	32
00001111011000011110110110011010111101	0	1	2	11	12	17	18	20	26
00001111011000100111101101011001101111	1	2	11	12	17	18	20	27	32
00001111011000101011110101011001101111	0	9	17	19	20	24	25	31	32
00001111011000101101111001011001101111	0	1	10	12	13	18	19	26	27
000011110110001011101110011001101111	1	2	11	12	17	18	20	21	27
000011110110001011110011101001101111	1	10	12	13	17	18	19	26	27
00001111011000101111010011110001101111	1	10	12	13	18	19	24	26	27
0000111101100010111101010110101111	0	9	11	12	17	18	24	25	26
00001111011000101111010110001111001111	0	9	11	12	17	18	25	26	30
000011110110001011110101100101110111	0	9	11	12	17	18	25	26	31
00001111011000101111010110011001111011	0	9	11	12	17	18	25	26	32
00001111011000101111010110011010111101	0	1	2	11	12	17	18	20	27
00001111011000110011110110011001101111	0	9	10	12	13	18	19	26	27
00001111011000110101111010011001101111	0	1	2	4	5	11	12	20	21
00001111011000110110111100011001101111	1	2	11	12	14	17	18	20	21
0000111101100011011101101001101111	0	1	3	4	9	10	11	19	20
00001111011000110111100011110001101111	0	1	3	4	10	11	17	19	20
0000111101100011011110010110101111	0	1	3	4	10	11	18	19	20
00001111011000110111100110001111001111	0	1	3	4	10	11	19	20	25
000011110110001101111001100101110111	0	1	3	4	10	11	19	20	26
00001111011000110111100110011001111011	0	1	3	4	10	11	19	20	27
00001111011000110111100110011010111101	0	1	2	11	12	17	18	20	21
000011110110001110011110101001101111	1	10	11	18	25	26	30	32	35
000011110110001110101111001001101111	0	1	2	10	18	19	24	26	30
0000111101100011101101110001101111	1	2	4	11	12	13	17	18	20
00001111011000111011100110101111	1	2	10	17	18	19	24	26	30
000011110110001110111010001111001111	1	3	4	9	10	11	19	20	25
0000111101100011101110100101110111	1	3	4	9	10	11	19	20	26
000011110110001110111010011001111011	1	10	11	19	20	21	24	25	27
000011110110001110111010011010111101	0	1	2	11	12	13	17	18	20
00001111011000111100011110110001101111	0	2	9	10	18	19	24	26	30
00001111011000111100101111010001101111	11	13	14	19	20	25	27	28	30
00001111011000111100111010101111	1	2	3	4	11	12	17	18	20
000011110110001111001111000101110111	1	3	4	10	11	17	19	20	26
00001111011000111100111100011001111011	1	10	11	13	19	20	24	25	27
00001111011000111100111100011010111101	0	1	2	4	11	12	17	18	20
0000111101100011110100111100101111	1	3	4	10	11	18	19	20	24
00001111011000111101010111001111	0	2	3	9	10	17	18	19	24
00001111011000111101011001110111	0	2	3	9	10	17	18	19	25
0000111101100011110101101001111011	0	2	3	9	10	17	18	19	26
0000111101100011110101101010111101	0	1	2	3	11	12	17	18	20
00001111011000111101100001111011001111	1	3	4	10	11	19	20	24	25
00001111011000111101100010111101001111	1	10	12	13	18	19	24	26	31
00001111011000111101100011011110001111	0	1	3	4	10	11	17	19	25
0000111101100011110110001110110111	0	2	3	9	10	18	19	24	25
00001111011000111101100011110001111011	0	2	3	9	10	18	19	24	26
00001111011000111101100011110010111101	0	2	3	9	10	18	19	20	24
000011110110001111011001001111010111	0	2	3	9	10	18	19	25	30
000011110110001111011001010111100111	0	2	3	9	10	18	19	25	31
0000111101100011110110010110111011	0	2	3	9	10	18	19	25	26
000011110110001111011001011100111101	0	2	3	9	10	18	19	20	25
00001111011000111101100110001111011011	0	2	3	9	10	18	19	26	31
00001111011000111101100110010111101011	0	2	3	9	10	18	19	26	32
00001111011000111101100110011011110011	0	1	10	11	19	20	24	25	27
000011110110001111011001100111011101	0	2	3	9	10	18	19	20	26
00001111011000111101100110100111101101	0	2	3	9	10	18	19	20	27
00001111011000111101100110101011110101	0	1	2	3	12	13	18	19	21
00001111011000111101100110101101111001	0	2	3	9	10	13	18	19	20
00001111011001000111101101101001101111	1	2	11	12	13	17	18	21	27
00001111011001001011110101101001101111	0	9	12	13	17	18	19	26	27
00001111011001001101111001101001101111	0	1	4	5	10	11	12	20	21
000011110110010011101110101001101111	1	2	10	18	25	26	30	32	35
00001111011001001111001111001001101111	1	2	5	11	12	13	17	18	21
000011110110010011110101110001101111	0	3	4	9	10	11	17	19	20
0000111101100100111101100110101111	0	3	4	9	10	11	18	19	20
00001111011001001111011010001111001111	0	3	4	9	10	11	19	20	25
000011110110010011110110100101110111	0	3	4	9	10	11	19	20	26
00001111011001001111011010011001111011	0	3	4	9	10	11	19	20	27
00001111011001001111011010011010111101	0	1	2	11	12	13	17	18	21
00001111011001010011110110101001101111	0	4	5	9	10	11	12	20	21
00001111011001010101111010101001101111	1	2	11	12	13	14	15	17	18
00001111011001010110111100101001101111	0	1	10	18	25	26	30	32	35
000011110110010101110111001001101111	1	2	5	11	12	13	14	17	18
000011110110010101111001110001101111	1	10	17	18	25	26	30	32	35
0000111101100101011110100110101111	1	10	18	24	25	26	30	32	35
00001111011001010111101010001111001111	12	18	19	26	27	28	29	30	31
000011110110010101111010100101110111	11	18	19	26	27	28	29	30	31
00001111011001010111101010011001111011	1	10	11	19	20	21	22	24	25
00001111011001010111101010011010111101	0	1	2	11	12	13	14	17	18
00001111011001011001111011001001101111	0	9	10	18	25	26	30	32	35
00001111011001011010111101001001101111	0	1	2	11	19	20	25	27	31
00001111011001011011011110001001101111	1	2	9	11	19	20	25	27	31
0000111101100101101110110001101111	0	1	9	10	18	19	24	26	30
0000111101100101101111000110101111	0	1	10	17	18	19	24	26	30
00001111011001011011110010001111001111	1	2	11	19	20	24	25	27	31
000011110110010110111100100101110111	1	2	11	19	20	25	27	30	31
00001111011001011011110010011001111011	1	10	11	14	19	20	21	24	25
00001111011001011011110010011010111101	0	1	10	18	19	24	26	30	35
000011110110010111001111010001101111	11	17	18	19	26	27	31	33	36
000011110110010111011010101111	1	2	3	4	11	12	13	17	18
0000111101100101110111000101110111	11	12	17	19	24	25	31	32	36
000011110110010111011100011001111011	1	10	11	13	19	20	21	24	25
000011110110010111011100011010111101	0	1	2	4	11	12	13	17	18
0000111101100101111000111100101111	11	13	19	20	25	26	30	32	36
00001111011001011110010111001111	11	17	19	20	24	25	26	31	36
00001111011001011110011001110111	11	12	17	19	24	25	26	31	36
0000111101100101111001101001111011	1	10	11	12	19	20	21	24	25
0000111101100101111001101010111101	0	1	2	3	11	12	13	17	18
00001111011001011110100001111011001111	11	13	18	20	25	26	30	32	36
00001111011001011110100010111101001111	1	4	10	12	18	19	24	26	31
00001111011001011110100011011110001111	11	13	17	19	20	24	25	31	36
0000111101100101111010001110110111	11	12	17	19	20	24	25	31	36
00001111011001011110100011110001111011	1	3	10	11	19	20	21	24	25
00001111011001011110100011110010111101	12	13	17	18	19	26	27	28	31
000011110110010111101001001111010111	11	12	13	17	19	24	25	31	36
000011110110010111101001010111100111	11	19	25	26	32	33	34	35	36
0000111101100101111010010110111011	1	2	10	11	19	20	21	24	25
000011110110010111101001011100111101	11	17	18	19	26	27	28	30	31
00001111011001011110100110001111011011	11	18	25	26	32	33	34	35	36
00001111011001011110100110010111101011	1	10	18	19	26	27	28	30	31
00001111011001011110100110011011110011	0	1	10	11	19	20	21	24	25
000011110110010111101001100111011101	1	9	10	11	19	20	21	24	25
00001111011001011110100110100111101101	0	9	10	11	19	20	21	24	25
00001111011001011110100110101011110101	0	1	2	3	12	13	14	18	19
00001111011001011110100110101101111001	1	10	18	19	24	26	30	35	36
00001111011001100011110110110001101111	1	2	4	5	11	12	14	17	18
00001111011001100101111010110001101111	0	9	17	18	25	26	30	32	35
00001111011001100110111100110001101111	0	1	10	11	19	20	25	27	31
000011110110011001110111010001101111	1	9	10	11	19	20	25	27	31
00001111011001100111101010101111	0	9	10	17	18	19	24	26	30
000011110110011001111011000101110111	1	10	11	19	20	25	27	30	31
00001111011001100111101100011001111011	1	10	11	13	14	19	20	24	25
00001111011001100111101100011010111101	0	1	2	4	5	11	12	17	18
00001111011001101001111011010001101111	0	9	10	11	19	20	25	27	31
00001111011001101010111101010001101111	0	1	2	3	12	13	19	21	26
00001111011001101011011110010001101111	1	2	3	9	12	13	19	21	26
00001111011001101011110010101111	0	1	2	10	11	12	18	20	25
000011110110011010111101000101110111	0	1	2	11	12	18	20	24	25
00001111011001101011110100011001111011	0	1	2	11	12	18	20	25	30
00001111011001101011110100011010111101	0	1	2	11	12	18	20	25	31
000011110110011011011100101111	1	2	9	10	11	12	18	20	25
000011110110011011100111001111	1	2	10	11	12	17	18	20	25
000011110110011011101001110111	1	2	10	11	12	18	20	24	25
00001111011001101110101001111011	1	10	11	12	13	19	20	24	25
00001111011001101110101010111101	0	1	2	3	4	11	12	17	18
000011110110011011110001001111010111	11	12	13	17	19	24	25	31	32
000011110110011011110001010111100111	11	12	20	21	26	28	31	32	35
0000111101100110111100010110111011	1	2	10	11	13	19	20	24	25
000011110110011011110001011100111101	1	2	11	12	18	20	24	25	31
00001111011001101111000110001111011011	11	12	20	21	26	28	32	35	36
00001111011001101111000110010111101011	1	10	18	19	21	26	27	30	31
00001111011001101111000110011011110011	0	1	10	11	13	19	20	24	25
000011110110011011110001100111011101	1	2	11	12	18	20	25	30	31
00001111011001101111000110100111101101	0	9	10	11	13	19	20	24	25
00001111011001101111000110101011110101	0	1	10	11	17	19	24	30	35
00001111011001101111000110101101111001	0	1	10	11	17	19	24	30	31
0000111101100111000111101100101111	0	2	9	10	11	12	18	20	25
0000111101100111001011110100101111	11	17	19	24	25	26	27	28	31
0000111101100111001101111000101111	1	2	11	12	18	19	24	26	31
000011110110011100111011001111	11	17	18	19	20	24	25	27	31
00001111011001110011110001110111	11	12	17	19	24	25	26	27	31
0000111101100111001111001001111011	1	4	10	11	12	19	20	24	25
0000111101100111001111001010111101	11	13	18	20	25	26	30	31	36
00001111011001110100111101001111	1	10	11	12	18	19	24	26	31
00001111011001110101011110001111	0	1	2	3	10	11	17	19	25
0000111101100111010110110111	1	2	3	9	10	11	17	19	25
00001111011001110101110001111011	1	3	10	11	12	19	20	24	25
00001111011001110101110010111101	11	12	13	19	20	25	27	30	32
00001111011001110110001111010111	0	2	3	9	10	11	17	19	25
00001111011001110110010111100111	11	12	17	18	24	25	26	31	36
000011110110011101100110111011	1	2	10	11	12	19	20	24	25
00001111011001110110011100111101	11	12	17	18	24	25	26	27	31
0000111101100111011010001111011011	11	12	17	18	24	25	26	32	36
0000111101100111011010010111101011	1	10	18	19	20	26	27	30	31
0000111101100111011010011011110011	0	1	10	11	12	19	20	24	25
00001111011001110110100111011101	1	9	10	11	12	19	20	24	25
0000111101100111011010100111101101	0	9	10	11	12	19	20	24	25
0000111101100111011010101011110101	0	1	2	3	4	12	13	18	19
0000111101100111011010101101111001	1	2	11	17	19	24	25	26	31
00001111011001111000100111101101001111	11	17	19	20	21	24	25	28	31
00001111011001111000101011110101001111	1	10	18	20	25	26	30	32	36
00001111011001111000101101111001001111	0	1	10	12	18	19	24	26	31
000011110110011110001011101110001111	1	9	10	12	18	19	24	26	31
0000111101100111100010111100110111	1	10	12	17	18	19	24	26	31
00001111011001111000101111010001111011	11	18	20	21	25	26	30	32	37
00001111011001111000101111010010111101	11	13	18	20	25	26	30	32	37
00001111011001111000110011110110001111	0	9	10	12	18	19	24	26	31
00001111011001111000110101111010001111	0	1	2	4	11	12	18	20	26
00001111011001111000110111010111	0	1	3	9	10	11	17	19	25
00001111011001111000110111100010111101	1	2	4	11	12	18	20	24	26
0000111101100111100011100111100111	11	12	17	18	25	26	30	31	36
00001111011001111000111010111011	1	2	3	10	11	19	20	24	25
0000111101100111100011101100111101	11	12	17	18	19	26	27	30	31
00001111011001111000111100001111011011	11	12	17	18	25	26	30	32	36
00001111011001111000111100010111101011	1	10	12	18	19	26	27	30	31
00001111011001111000111100011011110011	0	1	3	10	11	19	20	24	25
000011110110011110001111000111011101	1	3	9	10	11	19	20	24	25
00001111011001111000111100100111101101	0	3	9	10	11	19	20	24	25
00001111011001111000111100101011110101	11	12	17	18	25	26	27	28	30
00001111011001111000111100101101111001	1	2	11	17	19	20	24	25	31
000011110110011110010001111011010111	1	9	12	17	18	19	24	26	31
000011110110011110010010111101010111	0	9	12	17	18	19	24	26	31
000011110110011110010011011110010111	0	1	4	10	11	12	18	20	26
0000111101100111100100111011100111	1	4	9	10	11	12	18	20	26
0000111101100111100100111100111011	1	4	10	11	12	17	18	20	26
000011110110011110010011110100111101	1	4	10	11	12	18	20	24	26
000011110110011110010100111101100111	0	4	9	10	11	12	18	20	26
000011110110011110010101011110100111	11	18	20	25	26	27	28	29	30
000011110110011110010101101111000111	1	2	11	18	19	26	27	30	31
00001111011001111001010111011011	11	12	17	18	25	26	31	32	36
000011110110011110010101111000111101	11	12	17	18	25	26	27	31	36
0000111101100111100101100111101011	1	10	11	18	19	26	27	30	31
0000111101100111100101101011110011	0	1	2	10	11	19	20	24	25
00001111011001111001011011011101	1	2	9	10	11	19	20	24	25
000011110110011110010111000111101101	0	2	9	10	11	19	20	24	25
000011110110011110010111001011110101	11	12	17	18	25	26	27	28	31
000011110110011110010111001101111001	1	2	11	12	17	19	24	25	31
00001111011001111001100001111011011011	1	4	9	11	12	17	18	20	26
00001111011001111001100010111101011011	0	4	9	11	12	17	18	20	26
00001111011001111001100011011110011011	11	18	20	21	25	26	28	29	30
000011110110011110011000111011101011	1	2	10	18	19	26	27	30	31
00001111011001111001100011110011110011	11	12	17	18	25	26	32	33	36
000011110110011110011000111101011101	11	12	13	19	24	26	30	31	36
00001111011001111001100100111101101011	11	18	20	21	22	25	26	29	30
00001111011001111001100101011110101011	1	10	18	25	26	32	33	35	36
00001111011001111001100101101111001011	0	1	10	18	19	26	27	30	31
000011110110011110011001011101110011	1	9	10	18	19	26	27	30	31
000011110110011110011001011110011101	1	10	17	18	19	26	27	30	31
00001111011001111001100110011110110011	0	9	10	18	19	26	27	30	31
00001111011001111001100110101111010011	0	1	2	11	12	20	21	25	26
00001111011001111001100110110111100011	1	2	9	11	12	20	21	25	26
0000111101100111100110011011101101	0	1	9	10	11	19	20	24	25
000011110110011110011001110011110101	11	12	17	18	25	26	27	28	32
000011110110011110011001110101111001	1	2	3	11	17	19	24	25	31
00001111011001111001101000111101101101	1	9	17	18	19	26	27	30	31
00001111011001111001101001011110101101	0	9	17	18	19	26	27	30	31
00001111011001111001101001101111001101	0	1	10	11	12	20	21	25	26
000011110110011110011010011101110101	1	9	10	11	12	20	21	25	26
00001111011001111001101001111001111001	1	10	11	12	17	20	21	25	26
00001111011001111001101010011110110101	0	9	10	11	12	20	21	25	26
00001111011001111001101010101111010101	0	1	2	3	4	13	14	19	20
00001111011001111001101010110111100101	1	10	11	17	19	24	30	35	36
000011110110011110011010101110111001	0	1	2	3	9	12	13	18	19
00001111011001111001101011001111011001	1	10	11	17	19	24	30	31	36
00001111011001111001101011010111101001	0	1	2	11	17	19	24	25	31
000011110110100001111011011010101111	1	2	3	4	11	13	17	18	20
000011110110100010111101011010101111	0	3	4	9	11	17	18	19	20
000011110110100011011110011010101111	1	10	17	24	25	26	30	32	35
0000111101101000111011101010101111	0	1	9	17	18	19	24	26	30
000011110110100011110011110010101111	11	17	18	25	26	27	31	33	36
0000111101101000111101011100101111	11	12	13	19	25	26	30	32	36
0000111101101000111101100111001111	11	17	19	20	24	25	26	32	36
0000111101101000111101101001110111	11	12	17	19	24	25	26	32	36
000011110110100011110110101001111011	1	10	11	12	13	19	21	24	25
000011110110100011110110101010111101	0	1	2	3	4	11	13	17	18
000011110110100100111101101010101111	1	2	3	4	5	11	14	17	18
000011110110100101011110101010101111	0	9	17	24	25	26	30	32	35
000011110110100101101111001010101111	0	1	10	18	19	20	25	27	31
0000111101101001011101110010101111	1	9	10	18	19	20	25	27	31
0000111101101001011110011100101111	1	10	17	18	19	20	25	27	31
0000111101101001011110100111001111	1	10	18	19	20	24	25	27	31
0000111101101001011110101001110111	1	10	18	19	20	25	27	30	31
000011110110100101111010101001111011	1	10	11	12	13	14	19	24	25
000011110110100101111010101010111101	0	1	2	3	4	5	11	17	18
000011110110100110011110110010101111	0	9	10	18	19	20	25	27	31
000011110110100110101111010010101111	0	1	2	11	12	13	19	21	26
000011110110100110110111100010101111	1	2	9	11	12	13	19	21	26
00001111011010011011101100101111	0	1	9	10	11	12	18	20	25
0000111101101001101111000111001111	0	1	10	11	12	17	18	20	25
0000111101101001101111001001110111	0	1	10	11	12	18	20	24	25
000011110110100110111100101001111011	0	1	10	11	12	18	20	25	30
000011110110100110111100101010111101	0	1	10	11	12	18	20	25	31
0000111101101001110011110100101111	11	17	18	19	20	21	26	28	32
0000111101101001110101111000101111	1	2	3	11	18	19	24	26	31
000011110110100111011011001111	1	9	10	11	12	17	18	20	25
00001111011010011101110001110111	1	9	10	11	12	18	20	24	25
0000111101101001110111001001111011	1	4	10	11	12	13	19	24	25
0000111101101001110111001010111101	1	9	10	11	12	18	20	25	31
0000111101101001111000111101001111	1	3	10	11	18	19	24	26	31
0000111101101001111001011110001111	11	13	17	19	20	24	25	26	32
000011110110100111100110110111	1	10	11	12	17	18	20	24	25
0000111101101001111001110001111011	1	10	11	12	17	18	20	25	30
0000111101101001111001110010111101	1	10	11	12	17	18	20	25	31
0000111101101001111010001111010111	11	12	13	17	19	24	25	26	32
0000111101101001111010010111100111	11	18	20	25	26	27	28	31	35
00001111011010011110100110111011	1	10	11	12	18	20	24	25	30
0000111101101001111010011100111101	1	10	11	12	18	20	24	25	31
000011110110100111101010001111011011	11	18	20	21	25	26	28	31	35
000011110110100111101010010111101011	1	10	18	19	20	21	26	30	31
000011110110100111101010011011110011	0	1	10	11	12	13	19	24	25
0000111101101001111010100111011101	1	10	11	12	18	20	25	30	31
000011110110100111101010100111101101	0	9	10	11	12	13	19	24	25
000011110110100111101010101011110101	0	1	2	3	4	5	12	18	19
000011110110100111101010101101111001	0	9	10	11	17	19	24	30	31
000011110110101000111101101100101111	1	9	17	18	19	20	25	27	31
000011110110101001011110101100101111	0	9	17	18	19	20	25	27	31
000011110110101001101111001100101111	0	1	10	11	12	13	19	21	26
0000111101101010011101110100101111	1	9	10	11	12	13	19	21	26
000011110110101001111001111000101111	1	10	11	12	13	17	19	21	26
00001111011010100111101011001111	0	9	10	11	12	17	18	20	25
0000111101101010011110110001110111	0	9	10	11	12	18	20	24	25
000011110110101001111011001001111011	0	9	10	11	12	18	20	25	30
000011110110101001111011001010111101	0	9	10	11	12	18	20	25	31
000011110110101010011110110100101111	0	9	10	11	12	13	19	21	26
000011110110101010101111010100101111	0	1	2	3	4	5	12	14	20
000011110110101010110111100100101111	1	2	11	19	25	26	30	32	36
0000111101101010101110111000101111	0	1	2	3	4	9	11	13	19
00001111011010101011110011001111	0	1	2	3	4	10	11	13	19
0000111101101010101111010001110111	0	1	2	3	4	11	13	18	19
000011110110101010111101001001111011	0	1	2	3	4	11	13	19	25
000011110110101010111101001010111101	0	1	2	3	4	11	13	19	26
000011110110101011001111011000101111	1	10	11	19	25	26	30	32	36
000011110110101011010111101000101111	0	1	2	11	18	19	24	26	31
000011110110101011011101001111	1	2	10	11	18	19	24	26	31
000011110110101011011110001001111011	1	2	3	4	9	11	13	19	25
000011110110101011011110001010111101	1	2	3	4	9	11	13	19	26
00001111011010101110011110001111	1	2	3	4	10	11	13	17	19
0000111101101010111010110111	0	1	2	3	9	10	12	17	18
00001111011010101110110001111011	0	1	2	3	9	10	12	18	24
00001111011010101110110010111101	0	1	2	3	9	10	12	18	25
0000111101101010111100010111100111	1	2	3	4	11	13	18	19	24
00001111011010101111000110111011	0	1	2	3	10	12	17	18	24
0000111101101010111100011100111101	0	1	2	3	10	12	17	18	25
000011110110101011110010001111011011	1	2	3	4	11	13	19	24	25
000011110110101011110010010111101011	1	10	13	18	19	20	26	30	31
000011110110101011110010011011110011	0	1	2	3	10	12	18	24	30
0000111101101010111100100111011101	0	1	2	3	10	12	18	24	25
000011110110101011110010100111101101	0	1	2	3	10	12	18	25	30
000011110110101011110010101011110101	0	1	2	3	10	12	18	25	31
000011110110101011110010101101111001	0	1	2	3	10	12	18	25	26
0000111101101011000111101101001111	0	2	3	4	9	10	11	13	19
0000111101101011001011110101001111	1	10	18	19	25	26	30	32	36
0000111101101011001101111001001111	0	1	10	11	18	19	24	26	31
00001111011010110011101110001111	1	9	10	11	18	19	24	26	31
000011110110101100111100110111	1	10	11	17	18	19	24	26	31
0000111101101011001111010001111011	1	9	11	12	17	18	24	25	31
0000111101101011001111010010111101	1	3	9	11	17	18	24	25	31
0000111101101011010011110110001111	0	9	10	11	18	19	24	26	31
0000111101101011010101111010001111	0	1	2	3	11	12	18	20	26
0000111101101011010111010111	0	1	2	9	10	11	17	19	25
0000111101101011010111100010111101	1	2	3	11	12	18	20	24	26
000011110110101101100111100111	1	9	11	17	18	19	20	24	25
0000111101101011011010111011	1	2	3	10	11	12	19	24	25
000011110110101101101100111101	1	2	3	9	10	12	17	18	25
0000111101101011011100001111011011	1	9	11	12	17	18	20	24	25
0000111101101011011100010111101011	1	10	12	18	19	20	26	30	31
0000111101101011011100011011110011	0	1	3	10	11	12	19	24	25
00001111011010110111000111011101	1	2	3	9	10	12	18	24	25
0000111101101011011100100111101101	0	3	9	10	11	12	19	24	25
0000111101101011011100101011110101	1	2	3	9	10	12	18	25	31
0000111101101011011100101101111001	1	2	11	17	19	20	24	25	26
0000111101101011100001111011010111	1	9	11	17	18	19	24	26	31
0000111101101011100010111101010111	0	9	11	17	18	19	24	26	31
0000111101101011100011011110010111	0	1	3	10	11	12	18	20	26
00001111011010111000111011100111	1	3	9	10	11	12	18	20	26
00001111011010111000111100111011	1	3	10	11	12	17	18	20	26
0000111101101011100011110100111101	1	3	10	11	12	18	20	24	26
0000111101101011100100111101100111	0	3	9	10	11	12	18	20	26
0000111101101011100101011110100111	1	9	11	17	18	19	20	21	24
0000111101101011100101101111000111	1	2	11	18	19	20	26	30	31
000011110110101110010111011011	1	9	11	12	17	18	19	20	24
0000111101101011100101111000111101	1	3	9	11	17	18	19	20	24
00001111011010111001100111101011	1	10	11	18	19	20	26	30	31
00001111011010111001101011110011	0	1	2	10	11	12	19	24	25
000011110110101110011011011101	1	2	3	10	12	17	18	24	25
0000111101101011100111000111101101	0	2	9	10	11	12	19	24	25
0000111101101011100111001011110101	1	2	3	10	12	17	18	25	31
0000111101101011100111001101111001	1	2	11	12	17	19	24	25	26
000011110110101110100001111011011011	1	3	9	11	12	17	18	20	26
000011110110101110100010111101011011	0	3	9	11	12	17	18	20	26
000011110110101110100011011110011011	1	9	11	12	17	18	20	21	24
0000111101101011101000111011101011	1	2	10	18	19	20	26	30	31
000011110110101110100011110011110011	1	4	9	11	12	17	18	20	24
0000111101101011101000111101011101	1	3	9	11	12	17	18	20	24
000011110110101110100100111101101011	1	9	11	12	13	17	18	21	24
000011110110101110100101011110101011	1	10	18	25	26	27	32	35	36
000011110110101110100101101111001011	0	1	10	18	19	20	26	30	31
0000111101101011101001011101110011	1	4	9	11	12	13	17	18	24
0000111101101011101001011110011101	1	10	17	18	19	20	26	30	31
000011110110101110100110011110110011	0	9	10	18	19	20	26	30	31
000011110110101110100110101111010011	0	1	2	11	12	13	20	25	26
000011110110101110100110110111100011	1	2	3	10	12	18	24	30	31
00001111011010111010011011101101	0	1	9	10	11	12	19	24	25
0000111101101011101001110011110101	1	2	3	10	12	18	24	25	31
0000111101101011101001110101111001	1	2	3	10	12	18	24	25	26
000011110110101110101000111101101101	1	3	4	9	11	13	17	18	24
000011110110101110101001011110101101	0	9	17	18	19	20	26	30	31
000011110110101110101001101111001101	0	1	10	11	12	13	20	25	26
0000111101101011101010011101110101	1	2	3	10	12	18	25	30	31
000011110110101110101001111001111001	1	10	11	12	13	17	20	25	26
000011110110101110101010011110110101	0	9	10	11	12	13	20	25	26
000011110110101110101010101111010101	0	1	2	3	4	5	13	19	20
000011110110101110101010110111100101	0	1	2	9	11	17	24	30	31
0000111101101011101010101110111001	0	1	2	3	4	9	12	18	19
000011110110101110101011001111011001	0	1	2	9	11	17	24	25	31
000011110110101110101011010111101001	0	1	2	11	17	19	24	25	26
00001111011011000011110110110001111011	1	3	4	10	11	13	19	24	25
00001111011011000011110110110010111101	1	9	11	12	17	18	20	25	31
00001111011011000100111101101011001111	1	9	17	19	20	24	25	27	31
00001111011011000101011110101011001111	0	9	17	19	20	24	25	27	31
00001111011011000101101111001011001111	0	1	10	12	13	18	19	21	26
000011110110110001011101110011001111	1	9	10	12	13	18	19	21	26
000011110110110001011110011101001111	1	10	12	13	17	18	19	21	26
00001111011011000101111010011110001111	1	10	12	13	18	19	21	24	26
0000111101101100010111101010110111	0	9	11	12	17	18	20	24	25
00001111011011000101111010110001111011	0	9	11	12	17	18	20	25	30
00001111011011000101111010110010111101	0	9	11	12	17	18	20	25	31
00001111011011000110011110110011001111	0	9	10	12	13	18	19	21	26
00001111011011000110101111010011001111	0	1	2	4	5	11	12	14	20
00001111011011000110110111100011001111	1	2	11	18	25	26	30	32	36
0000111101101100011011101101001111	0	1	3	4	9	10	11	13	19
00001111011011000110111100011110001111	0	1	3	4	10	11	13	17	19
0000111101101100011011110010110111	0	1	3	4	10	11	13	18	19
00001111011011000110111100110001111011	0	1	3	4	10	11	13	19	25
00001111011011000110111100110010111101	0	1	3	4	10	11	13	19	26
000011110110110001110011110101001111	1	10	11	18	25	26	30	32	36
000011110110110001110101111001001111	0	1	2	10	18	19	24	26	31
0000111101101100011101101110001111	1	2	9	10	18	19	24	26	31
00001111011011000111011100110111	1	2	10	17	18	19	24	26	31
000011110110110001110111010001111011	1	3	4	9	10	11	13	19	25
000011110110110001110111010010111101	1	3	4	9	10	11	13	19	26
00001111011011000111100011110110001111	0	2	9	10	18	19	24	26	31
00001111011011000111100101111010001111	1	9	11	17	18	25	26	27	30
00001111011011000111100111010111	1	3	4	10	11	13	17	18	19
00001111011011000111100111100010111101	1	3	4	10	11	13	17	19	26
0000111101101100011110100111100111	1	3	4	10	11	13	18	19	24
00001111011011000111101010111011	0	2	3	9	10	12	17	18	24
0000111101101100011110101100111101	0	2	3	9	10	12	17	18	25
00001111011011000111101100010111101011	1	10	12	13	18	19	26	30	31
00001111011011000111101100011011110011	0	1	3	4	10	11	19	24	25
000011110110110001111011000111011101	0	2	3	9	10	12	18	24	25
00001111011011000111101100100111101101	0	2	3	9	10	12	18	25	30
00001111011011000111101100101011110101	0	2	3	9	10	12	18	25	31
00001111011011000111101100101101111001	0	2	3	9	10	12	18	25	26
00001111011011001000111101101101001111	1	9	12	13	17	18	19	21	26
00001111011011001001011110101101001111	0	9	12	13	17	18	19	21	26
00001111011011001001101111001101001111	0	1	4	5	10	11	12	14	20
000011110110110010011101110101001111	1	2	10	18	25	26	30	32	36
00001111011011001001111001111001001111	1	4	5	10	11	12	14	17	20
000011110110110010011110101110001111	0	3	4	9	10	11	13	17	19
0000111101101100100111101100110111	0	3	4	9	10	11	13	18	19
00001111011011001001111011010001111011	0	3	4	9	10	11	13	19	25
00001111011011001001111011010010111101	0	3	4	9	10	11	13	19	26
00001111011011001010011110110101001111	0	4	5	9	10	11	12	14	20
00001111011011001010101111010101001111	11	17	19	20	21	22	23	24	25
00001111011011001010110111100101001111	0	1	10	18	25	26	30	32	36
000011110110110010101110111001001111	1	9	10	18	25	26	30	32	36
000011110110110010101111001110001111	1	10	17	18	25	26	30	32	36
0000111101101100101011110100110111	1	10	18	24	25	26	30	32	36
00001111011011001010111101010001111011	1	9	11	12	17	18	25	31	36
00001111011011001010111101010010111101	1	3	9	11	17	18	25	31	36
00001111011011001011001111011001001111	0	9	10	18	25	26	30	32	36
00001111011011001011010111101001001111	0	1	2	11	19	20	25	27	32
00001111011011001011011011110001001111	1	2	9	11	19	20	25	27	32
0000111101101100101101110110001111	0	1	9	10	18	19	24	26	31
0000111101101100101101111000110111	0	1	10	17	18	19	24	26	31
00001111011011001011011110010001111011	1	2	11	19	20	24	25	27	32
00001111011011001011011110010010111101	1	2	11	19	20	25	27	30	32
000011110110110010111001111010001111	1	9	11	17	18	25	26	27	31
000011110110110010111011010111	1	9	10	17	18	19	24	26	31
000011110110110010111011100010111101	1	3	9	11	17	18	25	26	31
0000111101101100101111000111100111	1	9	11	17	18	19	20	25	31
00001111011011001011110010111011	1	9	11	12	17	18	19	25	31
0000111101101100101111001100111101	1	3	9	11	17	18	19	25	31
00001111011011001011110100010111101011	1	4	10	12	18	19	26	30	31
00001111011011001011110100011011110011	1	4	9	11	12	17	18	25	31
000011110110110010111101000111011101	1	3	9	11	12	17	18	25	31
00001111011011001011110100100111101101	1	3	4	9	11	17	18	25	31
00001111011011001011110100101011110101	11	19	26	30	32	33	34	35	36
00001111011011001011110100101101111001	1	2	11	17	19	20	21	24	25
00001111011011001100011110110110001111	1	9	11	17	18	25	26	32	36
00001111011011001100101111010110001111	0	9	17	18	25	26	30	32	36
00001111011011001100110111100110001111	0	1	10	11	19	20	25	27	32
000011110110110011001110111010001111	1	9	10	11	19	20	25	27	32
00001111011011001100111101010111	0	9	10	17	18	19	24	26	31
00001111011011001100111101100010111101	1	10	11	19	20	25	27	30	32
00001111011011001101001111011010001111	0	9	10	11	19	20	25	27	32
00001111011011001101010111101010001111	0	1	2	3	12	13	19	21	27
00001111011011001101011011110010001111	1	2	3	9	12	13	19	21	27
00001111011011001101011110010111	0	1	2	10	11	12	18	20	26
00001111011011001101011110100010111101	0	1	2	11	12	18	20	24	26
000011110110110011011011100111	1	2	9	10	11	12	18	20	26
000011110110110011011100111011	1	2	10	11	12	17	18	20	26
00001111011011001101110100111101	1	2	10	11	12	18	20	24	26
00001111011011001101111000100111101101	1	3	4	9	11	17	18	25	26
00001111011011001101111000101011110101	11	12	18	25	26	27	28	30	35
00001111011011001101111000101101111001	1	2	11	12	18	20	24	26	30
0000111101101100111000111101100111	0	2	9	10	11	12	18	20	26
0000111101101100111001011110100111	1	9	11	17	18	19	20	21	25
0000111101101100111001101111000111	1	2	11	12	18	19	26	30	31
000011110110110011100111011011	1	9	11	12	17	18	19	20	25
0000111101101100111001111000111101	1	3	9	11	17	18	19	20	25
00001111011011001110100111101011	1	10	11	12	18	19	26	30	31
00001111011011001110101011110011	0	1	2	3	10	11	19	24	25
000011110110110011101011011101	1	2	3	9	10	11	19	24	25
0000111101101100111011000111101101	0	2	3	9	10	11	19	24	25
0000111101101100111011001011110101	11	12	17	18	20	24	25	31	36
0000111101101100111011001101111001	1	2	11	12	17	19	20	24	25
00001111011011001111000100111101101011	1	9	11	12	13	17	18	21	25
00001111011011001111000101011110101011	1	10	18	20	25	26	32	35	36
00001111011011001111000101101111001011	0	1	10	12	18	19	26	30	31
000011110110110011110001011101110011	1	4	9	11	12	13	17	18	25
000011110110110011110001011110011101	1	10	12	17	18	19	26	30	31
00001111011011001111000110011110110011	0	9	10	12	18	19	26	30	31
00001111011011001111000110101111010011	0	1	2	4	11	12	20	25	26
00001111011011001111000110110111100011	1	2	4	9	11	12	20	25	26
0000111101101100111100011011101101	0	1	3	9	10	11	19	24	25
000011110110110011110001110011110101	11	12	17	18	20	25	30	31	36
000011110110110011110001110101111001	1	2	3	11	17	19	20	24	25
00001111011011001111001000111101101101	1	3	4	9	11	13	17	18	25
00001111011011001111001001011110101101	0	9	12	17	18	19	26	30	31
00001111011011001111001001101111001101	0	1	4	10	11	12	20	25	26
000011110110110011110010011101110101	1	4	9	10	11	12	20	25	26
00001111011011001111001001111001111001	1	4	10	11	12	17	20	25	26
00001111011011001111001010011110110101	0	4	9	10	11	12	20	25	26
00001111011011001111001010101111010101	11	12	18	25	26	27	28	29	30
00001111011011001111001010110111100101	1	2	11	19	24	26	27	30	31
000011110110110011110010101110111001	11	12	17	18	20	25	31	32	36
00001111011011001111001011001111011001	1	10	11	19	24	26	27	30	31
00001111011011001111001011010111101001	0	1	2	11	17	19	20	24	25
000011110110110100001111011011010111	1	2	9	17	18	19	24	26	31
000011110110110100010111101011010111	0	3	4	9	11	13	17	18	19
000011110110110100011011110011010111	1	10	17	24	25	26	30	32	36
0000111101101101000111011101010111	0	1	9	17	18	19	24	26	31
000011110110110100011110011110010111	1	9	11	17	18	19	26	27	31
0000111101101101000111101011100111	1	9	11	17	18	19	20	26	31
0000111101101101000111101100111011	1	9	11	12	17	18	19	26	31
000011110110110100011110110100111101	1	3	9	11	17	18	19	26	31
000011110110110100100111101101010111	1	9	11	17	18	19	26	32	36
000011110110110100101011110101010111	0	9	17	24	25	26	30	32	36
000011110110110100101101111001010111	0	1	10	18	19	20	25	27	32
0000111101101101001011101110010111	1	9	10	18	19	20	25	27	32
0000111101101101001011110011100111	1	10	17	18	19	20	25	27	32
0000111101101101001011110100111011	1	10	18	19	20	24	25	27	32
000011110110110100101111010100111101	1	10	18	19	20	25	27	30	32
000011110110110100110011110110010111	0	9	10	18	19	20	25	27	32
000011110110110100110101111010010111	0	1	2	11	12	13	19	21	27
000011110110110100110110111100010111	1	2	9	11	12	13	19	21	27
00001111011011010011011101100111	0	1	9	10	11	12	18	20	26
0000111101101101001101111000111011	0	1	10	11	12	17	18	20	26
000011110110110100110111100100111101	0	1	10	11	12	18	20	24	26
0000111101101101001110011110100111	1	9	11	17	18	19	20	21	26
0000111101101101001110101111000111	1	2	3	11	18	19	26	30	31
000011110110110100111011011011	1	9	10	11	12	17	18	20	26
0000111101101101001110111000111101	1	3	9	11	17	18	19	20	26
0000111101101101001111000111101011	1	3	10	11	18	19	26	30	31
0000111101101101001111001011110011	1	4	9	11	12	17	18	19	26
00001111011011010011110011011101	1	10	11	12	17	18	20	24	26
000011110110110100111101000111101101	1	3	4	9	11	17	18	19	26
000011110110110100111101001011110101	11	12	18	25	26	27	28	31	35
000011110110110100111101001101111001	1	10	11	12	18	20	24	26	30
000011110110110101000111101101100111	1	9	11	17	18	19	20	27	32
000011110110110101001011110101100111	0	9	17	18	19	20	25	27	32
000011110110110101001101111001100111	0	1	10	11	12	13	19	21	27
0000111101101101010011101110100111	1	9	10	11	12	13	19	21	27
000011110110110101001111001111000111	1	10	11	12	13	17	19	21	27
00001111011011010100111101011011	0	9	10	11	12	17	18	20	26
000011110110110101001111011000111101	0	9	10	11	12	18	20	24	26
000011110110110101010011110110100111	0	9	10	11	12	13	19	21	27
000011110110110101010101111010100111	0	1	2	3	4	5	12	14	21
000011110110110101010110111100100111	1	2	11	19	25	26	32	35	36
0000111101101101010101110111000111	0	1	2	3	4	9	11	13	20
00001111011011010101011110011011	0	1	2	3	4	10	11	13	20
000011110110110101010111101000111101	0	1	2	3	4	11	13	18	20
000011110110110101011001111011000111	1	10	11	19	25	26	32	35	36
000011110110110101011010111101000111	0	1	2	11	18	19	26	30	31
000011110110110101011011101011	1	2	10	11	18	19	26	30	31
00001111011011010101110011110011	1	2	3	4	10	11	13	17	20
000011110110110101011101011101	0	1	2	3	9	10	12	17	19
000011110110110101011110001011110101	1	2	3	4	11	13	18	20	24
000011110110110101011110001101111001	0	1	2	3	10	12	17	19	24
0000111101101101011000111101101011	0	2	3	4	9	10	11	13	20
0000111101101101011001011110101011	1	10	18	19	25	26	32	35	36
0000111101101101011001101111001011	0	1	10	11	18	19	26	30	31
00001111011011010110011101110011	1	2	9	17	18	24	25	26	31
00001111011011010110011110011101	1	10	11	17	18	19	26	30	31
0000111101101101011010011110110011	0	9	10	11	18	19	26	30	31
0000111101101101011010101111010011	0	1	2	3	11	12	20	25	26
0000111101101101011010110111100011	1	2	3	9	11	12	20	25	26
000011110110110101101011101101	0	1	2	9	10	11	19	24	25
00001111011011010110110011110101	1	2	9	17	18	19	20	24	25
00001111011011010110110101111001	1	2	3	11	12	17	19	24	25
000011110110110101110001011110101101	0	9	11	17	18	19	26	30	31
000011110110110101110001101111001101	0	1	3	10	11	12	20	25	26
0000111101101101011100011101110101	1	2	9	17	18	19	20	24	26
000011110110110101110001111001111001	1	2	9	12	17	18	19	24	26
000011110110110101110010011110110101	0	3	9	10	11	12	20	25	26
000011110110110101110010101111010101	1	2	9	17	18	19	20	21	24
000011110110110101110010110111100101	1	2	11	19	20	24	26	30	31
0000111101101101011100101110111001	1	2	9	12	17	18	19	20	24
000011110110110101110011001111011001	1	10	11	19	20	24	26	30	31
000011110110110101110011010111101001	0	1	2	11	12	17	19	24	25
00001111011011011000100111101101011011	1	9	11	12	17	18	20	27	32
00001111011011011000101011110101011011	0	9	17	19	20	24	25	27	32
00001111011011011000101101111001011011	0	1	10	12	13	18	19	21	27
000011110110110110001011101110011011	1	9	10	12	13	18	19	21	27
000011110110110110001011110011101011	1	10	12	13	17	18	19	21	27
00001111011011011000101111010011110011	1	10	12	13	18	19	21	24	27
000011110110110110001011110101011101	0	9	11	12	17	18	20	24	26
00001111011011011000110011110110011011	0	9	10	12	13	18	19	21	27
00001111011011011000110101111010011011	0	1	2	4	5	11	12	14	21
00001111011011011000110110111100011011	1	2	11	18	25	26	32	35	36
0000111101101101100011011101101011	0	1	3	4	9	10	11	13	20
00001111011011011000110111100011110011	0	1	3	4	10	11	13	17	20
000011110110110110001101111001011101	0	1	3	4	10	11	13	18	20
000011110110110110001110011110101011	1	10	11	18	25	26	32	35	36
000011110110110110001110101111001011	0	1	2	10	18	19	26	30	31
0000111101101101100011101101110011	1	2	9	10	18	19	26	30	31
0000111101101101100011101110011101	1	2	10	17	18	19	26	30	31
00001111011011011000111100011110110011	0	2	9	10	18	19	26	30	31
00001111011011011000111100101111010011	1	2	9	17	18	25	26	27	30
00001111011011011000111100110111100011	1	2	9	17	18	20	25	26	30
0000111101101101100011110011101101	1	2	9	17	18	19	25	26	30
000011110110110110001111010011110101	1	2	9	17	18	19	20	25	30
000011110110110110001111010101111001	0	2	3	9	10	12	17	19	24
00001111011011011001000111101101101011	1	9	11	12	13	17	18	21	27
00001111011011011001001011110101101011	0	9	12	13	17	18	19	21	27
00001111011011011001001101111001101011	0	1	4	5	10	11	12	14	21
000011110110110110010011101110101011	1	2	10	18	25	26	32	35	36
00001111011011011001001111001111001011	1	2	9	17	18	25	31	32	35
000011110110110110010011110101110011	0	3	4	9	10	11	13	17	20
000011110110110110010011110110011101	0	3	4	9	10	11	13	18	20
00001111011011011001010011110110101011	0	4	5	9	10	11	12	14	21
00001111011011011001010101111010101011	1	9	11	12	13	14	15	17	18
00001111011011011001010110111100101011	0	1	10	18	25	26	32	35	36
000011110110110110010101110111001011	1	2	9	17	18	25	31	32	36
000011110110110110010101111001110011	1	10	17	18	25	26	32	35	36
000011110110110110010101111010011101	1	10	18	24	25	26	32	35	36
00001111011011011001011001111011001011	0	9	10	18	25	26	32	35	36
00001111011011011001011010111101001011	0	1	2	11	19	20	27	31	32
00001111011011011001011011011110001011	1	2	9	11	19	20	27	31	32
0000111101101101100101101110110011	0	1	9	10	18	19	26	30	31
000011110110110110010110111100011101	0	1	10	17	18	19	26	30	31
000011110110110110010111001111010011	1	2	9	17	18	25	26	27	31
000011110110110110010111010111100011	1	2	9	17	18	20	25	26	31
00001111011011011001011101101101	1	2	9	17	18	19	25	26	31
000011110110110110010111100011110101	1	2	9	17	18	19	20	25	31
000011110110110110010111100101111001	1	2	9	12	17	18	19	25	31
00001111011011011001100011110110110011	1	2	9	17	18	25	26	32	36
00001111011011011001100101111010110011	0	9	17	18	25	26	32	35	36
00001111011011011001100110111100110011	0	1	10	11	19	20	27	31	32
000011110110110110011001110111010011	1	2	9	17	18	25	26	27	32
00001111011011011001100111100111100011	1	10	11	17	19	20	27	31	32
0000111101101101100110011110101101	0	9	10	17	18	19	26	30	31
00001111011011011001101001111011010011	0	9	10	11	19	20	27	31	32
00001111011011011001101010111101010011	0	1	2	3	12	13	21	26	27
00001111011011011001101011011110010011	1	2	3	9	12	13	21	26	27
000011110110110110011010111011100011	0	1	2	9	11	12	20	25	26
0000111101101101100110101111001101	0	1	2	10	11	12	20	25	26
00001111011011011001101100111101100011	1	2	9	17	18	20	21	25	26
00001111011011011001101101011110100011	1	2	3	12	19	24	26	30	31
00001111011011011001101101110101	1	2	9	10	11	12	20	25	26
0000111101101101100110111001111001	1	2	10	11	12	17	20	25	26
000011110110110110011100011110110101	0	2	9	10	11	12	20	25	26
000011110110110110011100101111010101	1	2	9	17	18	19	20	21	25
000011110110110110011100110111100101	1	2	11	12	19	24	26	30	31
0000111101101101100111001110111001	1	2	9	12	17	18	19	20	25
000011110110110110011101001111011001	1	10	11	12	19	24	26	30	31
000011110110110110011101010111101001	0	1	2	3	11	17	19	24	25
00001111011011011010000111101101101101	1	2	9	17	18	19	26	30	31
00001111011011011010001011110101101101	0	3	4	9	11	13	17	18	20
00001111011011011010001101111001101101	1	10	17	24	25	26	32	35	36
000011110110110110100011101110101101	0	1	9	17	18	19	26	30	31
00001111011011011010001111001111001101	1	2	9	17	18	19	26	27	31
000011110110110110100011110101110101	1	2	9	17	18	19	20	26	31
00001111011011011010001111011001111001	1	2	9	12	17	18	19	26	31
00001111011011011010010011110110101101	1	2	9	17	18	19	26	32	36
00001111011011011010010101111010101101	0	9	17	24	25	26	32	35	36
00001111011011011010010110111100101101	0	1	10	18	19	20	27	31	32
000011110110110110100101110111001101	1	2	9	17	18	19	26	27	32
000011110110110110100101111001110101	1	10	17	18	19	20	27	31	32
00001111011011011010010111101001111001	1	10	18	19	20	24	27	31	32
00001111011011011010011001111011001101	0	9	10	18	19	20	27	31	32
00001111011011011010011010111101001101	0	1	2	11	12	13	21	26	27
00001111011011011010011011011110001101	1	2	9	11	12	13	21	26	27
0000111101101101101001101110110101	0	1	9	10	11	12	20	25	26
00001111011011011010011011110001111001	0	1	10	11	12	17	20	25	26
000011110110110110100111001111010101	1	2	9	17	18	19	20	21	26
000011110110110110100111010111100101	1	2	3	11	19	24	26	30	31
0000111101101101101001110110111001	1	2	9	12	17	18	19	20	26
00001111011011011010011110001111011001	1	2	9	12	13	17	18	19	26
00001111011011011010011110010111101001	1	2	4	9	12	17	18	19	26
00001111011011011010100011110110110101	1	2	9	17	18	19	20	27	32
00001111011011011010100101111010110101	0	9	17	18	19	20	27	31	32
00001111011011011010100110111100110101	0	1	10	11	12	13	21	26	27
000011110110110110101001110111010101	1	2	9	17	18	19	20	21	27
00001111011011011010100111100111100101	1	10	11	12	13	17	21	26	27
000011110110110110101001111010111001	0	9	10	11	12	17	20	25	26
00001111011011011010101001111011010101	0	9	10	11	12	13	21	26	27
00001111011011011010101010111101010101	0	1	2	3	4	5	14	20	21
00001111011011011010101011011110010101	1	2	11	19	26	30	32	35	36
000011110110110110101010111011100101	0	1	2	3	4	9	13	19	20
000011110110110110101010111100111001	0	1	2	3	4	10	13	19	20
00001111011011011010101100111101100101	1	10	11	19	26	30	32	35	36
00001111011011011010101101011110100101	0	1	2	11	19	24	26	30	31
00001111011011011010101101101111000101	1	2	3	4	9	13	17	19	20
0000111101101101101010110111011001	1	2	10	11	19	24	26	30	31
000011110110110110101011100111101001	1	2	3	4	10	13	17	19	20
00001111011011011010110001111011011001	0	2	3	4	9	10	13	19	20
00001111011011011010110010111101011001	1	10	18	19	26	30	32	35	36
00001111011011011010110011011110011001	0	1	10	11	19	24	26	30	31
000011110110110110101100111011101001	1	2	4	9	12	13	17	18	19
00001111011011011010110100111101101001	0	9	10	11	19	24	26	30	31
00001111011011011010110101011110101001	0	1	2	3	12	18	20	25	26
00001111011011011010110101101111001001	1	2	3	9	12	18	20	25	26
00010001010111101010110110101101101111	0	2	3	9	12	17	19	24	25
00010001011011110010110110101101101111	1	2	3	9	12	17	19	25	31
000100010111011100110110101101101111	1	2	10	12	17	20	24	25	26
000100010111100111010110101101101111	1	2	3	9	12	17	19	20	25
00010001011110100111100110101101101111	1	10	11	12	17	24	26	30	31
000100010111101010111010101101101111	0	1	2	3	9	17	19	24	25
00010001011110101100111100101101101111	11	12	13	17	18	25	27	31	32
000100010111101011010111001101101111	1	2	3	10	12	17	20	24	25
000100010111101011011001110101101111	11	12	13	18	20	27	30	31	32
00010001011110101101101001111001101111	1	10	11	12	17	20	24	26	31
000100010111101011011010101110101111	0	1	2	3	9	12	17	19	25
00010001011110101101101011001111001111	1	2	3	9	17	19	24	25	31
000100010111101011011010110101110111	1	2	3	10	12	20	24	25	26
00010001011110101101101011011001111011	1	2	3	9	17	19	20	24	25
00010001100111101100110110101101101111	1	2	3	9	12	17	19	26	31
00010001101011110100110110101101101111	1	10	18	20	24	27	30	31	32
00010001101101111000110110101101101111	0	1	10	12	17	20	24	25	26
0001000110111011010110101101101111	1	2	3	9	12	17	19	20	26
00010001101111000111100110101101101111	1	2	3	9	12	13	17	19	26
000100011011110010111010101101101111	1	2	3	4	9	12	17	19	26
00010001101111001100111100101101101111	11	12	18	20	27	28	31	32	35
000100011011110011010111001101101111	1	10	12	17	20	24	25	26	30
000100011011110011011001110101101111	1	10	12	17	20	24	25	26	31
00010001101111001101101001111001101111	1	10	11	12	17	20	24	26	32
000100011011110011011010101110101111	0	1	2	3	9	12	17	19	26
00010001101111001101101011001111001111	1	10	12	17	20	21	24	25	26
000100011011110011011010110101110111	1	10	12	13	17	20	24	25	26
00010001101111001101101011011001111011	1	4	10	12	17	20	24	25	26
00010001101111001101101011011010111101	1	2	3	9	12	17	19	24	26
000100011100111101010110101101101111	0	9	10	12	17	20	24	25	26
000100011101011110010110101101101111	0	1	2	4	10	13	18	19	20
0001000111011011100110101101101111	1	2	10	11	17	24	26	30	31
0001000111011100111010101101101111	1	2	3	4	9	12	17	19	20
000100011101110100111100101101101111	1	2	4	10	13	18	19	20	24
0001000111011101010111001101101111	0	1	3	9	12	17	18	19	24
0001000111011101011001110101101111	0	1	3	9	12	17	18	19	25
000100011101110101101001111001101111	0	1	3	9	12	17	18	19	26
0001000111011101011010101110101111	0	1	2	3	9	12	17	19	20
000100011101110101101011001111001111	0	1	3	9	12	13	17	18	19
0001000111011101011010110101110111	0	1	2	9	11	19	24	25	30
000100011101110101101011011001111011	11	12	13	18	20	24	30	31	36
000100011101110101101011011010111101	1	2	3	9	12	17	19	20	24
00010001111000111101100110101101101111	0	2	4	9	10	13	18	19	20
00010001111001011110100110101101101111	1	10	18	19	24	30	32	35	36
00010001111001101111000110101101101111	0	1	10	11	17	24	26	30	31
0001000111100111011010101101101111	1	2	3	4	9	12	13	17	19
00010001111001111000111100101101101111	1	2	9	11	19	20	24	25	31
000100011110011110010111001101101111	1	2	9	11	12	19	24	25	31
000100011110011110011001110101101111	1	2	3	9	11	19	24	25	31
00010001111001111001101001111001101111	1	10	11	12	17	20	21	24	26
000100011110011110011010101110101111	0	1	2	3	9	12	13	17	19
00010001111001111001101011001111001111	1	10	11	17	19	26	30	31	36
000100011110011110011010110101110111	0	1	2	9	11	19	24	25	31
00010001111001111001101011011001111011	1	10	11	17	24	26	27	30	31
00010001111001111001101011011010111101	1	10	11	17	20	24	26	30	31
000100011110100111101010101101101111	0	9	10	11	17	24	26	30	31
000100011110101011110010101101101111	0	1	2	3	10	18	20	25	26
0001000111101011011100101101101111	1	2	3	9	10	18	20	25	26
0001000111101011100111001101101111	1	2	3	10	17	18	20	25	26
0001000111101011101001110101101111	1	2	3	10	18	20	24	25	26
000100011110101110101001111001101111	1	10	11	12	13	17	20	24	26
0001000111101011101010101110101111	0	1	2	3	4	9	12	17	19
000100011110101110101011001111001111	0	1	2	9	17	19	24	25	31
0001000111101011101010110101110111	0	1	2	9	11	19	24	25	26
000100011110101110101011011001111011	0	1	2	9	17	19	20	24	25
000100011110101110101011011010111101	0	1	2	9	12	17	19	24	25
00010001111011000111101100101101101111	0	2	3	9	10	18	20	25	26
00010001111011001011110100101101101111	1	2	9	11	19	20	21	24	25
00010001111011001101111000101101101111	1	2	11	12	18	20	24	30	31
0001000111101100111011001101101111	1	2	9	11	12	19	20	24	25
000100011110110011110001110101101111	1	2	3	9	11	19	20	24	25
00010001111011001111001001111001101111	1	4	10	11	12	17	20	24	26
000100011110110011110010101110101111	11	12	13	20	24	26	30	31	36
00010001111011001111001011001111001111	1	10	11	17	19	26	27	30	31
000100011110110011110010110101110111	0	1	2	9	11	19	20	24	25
00010001111011001111001011011001111011	11	12	17	18	20	27	28	31	32
00010001111011001111001011011010111101	1	2	3	12	17	19	24	25	31
000100011110110100111101001101101111	1	10	11	12	18	20	24	30	31
000100011110110101011110001101101111	0	1	2	3	10	12	17	24	25
00010001111011010110110101101111	1	2	3	9	10	12	17	24	25
000100011110110101110001111001101111	1	3	10	11	12	17	20	24	26
0001000111101101011100101110101111	1	3	9	12	17	18	19	20	24
000100011110110101110011001111001111	1	10	11	17	19	20	26	30	31
0001000111101101011100110101110111	0	1	2	9	11	12	19	24	25
000100011110110101110011011001111011	1	2	3	10	12	17	24	25	31
000100011110110101110011011010111101	1	2	3	10	12	17	24	25	26
000100011110110110001111010101101111	0	2	3	9	10	12	17	24	25
000100011110110110010111100101101111	1	3	9	12	17	18	19	25	31
0001000111101101100110111001101111	1	2	10	11	12	17	20	24	26
0001000111101101100111001110101111	1	3	9	12	17	18	19	20	25
000100011110110110011101001111001111	1	10	11	12	17	19	26	30	31
0001000111101101100111010101110111	0	1	2	3	9	11	19	24	25
000100011110110110011101011001111011	11	12	13	17	18	20	27	31	32
000100011110110110011101011010111101	1	2	3	12	17	19	20	24	25
00010001111011011010001111011001101111	1	3	9	12	17	18	19	26	31
00010001111011011010010111101001101111	1	10	18	19	20	24	27	30	32
00010001111011011010011011110001101111	0	1	10	11	12	17	20	24	26
0001000111101101101001110110101111	1	3	9	12	17	18	19	20	26
00010001111011011010011110001111001111	1	3	10	11	17	19	26	30	31
000100011110110110100111100101110111	1	3	4	9	12	17	18	19	26
00010001111011011010011110011001111011	11	12	18	25	27	28	31	32	35
00010001111011011010011110011010111101	1	10	11	12	17	20	24	26	30
000100011110110110101001111010101111	0	9	10	11	12	17	20	24	26
000100011110110110101010111100101111	0	1	2	3	4	10	13	18	20
0001000111101101101010110111001111	1	2	10	11	17	19	26	30	31
0001000111101101101010111001110111	1	2	3	4	10	13	17	18	20
000100011110110110101011101001111011	1	2	3	4	10	13	18	20	24
000100011110110110101011101010111101	0	1	2	3	9	12	17	19	24
00010001111011011010110001111011001111	0	2	3	4	9	10	13	18	20
00010001111011011010110010111101001111	1	10	18	19	24	26	32	35	36
00010001111011011010110011011110001111	0	1	10	11	17	19	26	30	31
0001000111101101101011001110110111	1	2	9	17	19	24	25	26	31
00010001111011011010110011110001111011	1	2	9	17	19	20	24	25	31
00010001111011011010110011110010111101	1	2	9	12	17	19	24	25	31
000100011110110110101101001111010111	0	9	10	11	17	19	26	30	31
000100011110110110101101010111100111	0	1	2	3	10	12	20	25	26
0001000111101101101011010110111011	1	2	3	9	10	12	20	25	26
000100011110110110101101011100111101	1	2	3	10	12	17	20	25	26
00010001111011011010110110001111011011	0	2	3	9	10	12	20	25	26
00010001111011011010110110010111101011	1	2	9	17	19	20	21	24	25
00010001111011011010110110011011110011	1	2	11	12	20	24	26	30	31
000100011110110110101101100111011101	1	2	9	12	17	19	20	24	25
00010001111011011010110110100111101101	1	10	11	12	20	24	26	30	31
00010001111011011010110110101011110101	0	1	2	3	12	17	19	24	25
00010010001111011011010110101101101111	1	2	3	9	12	17	20	25	26
00010010010111101011010110101101101111	1	2	3	9	12	17	20	26	31
00010010011011110011010110101101101111	1	10	17	20	24	27	30	31	32
000100100111011101010110101101101111	0	1	9	12	17	20	24	25	26
00010010011110011110010110101101101111	1	2	3	9	12	17	20	21	26
000100100111101011100110101101101111	1	2	3	10	17	24	26	30	31
000100100111101100111010101101101111	1	2	3	4	9	12	17	20	26
00010010011110110100111100101101101111	11	12	18	20	27	28	32	35	36
000100100111101101010111001101101111	1	2	3	4	10	13	17	24	25
000100100111101101011001110101101111	1	9	12	17	20	24	25	26	31
00010010011110110101101001111001101111	1	10	11	12	17	20	24	27	32
000100100111101101011010101110101111	0	1	2	3	9	12	17	20	26
00010010011110110101101011001111001111	1	9	12	17	20	21	24	25	26
000100100111101101011010110101110111	1	2	3	10	12	20	26	30	31
00010010011110110101101011011001111011	1	4	9	12	17	20	24	25	26
00010010011110110101101011011010111101	1	2	3	9	12	17	20	24	26
00010010100111101101010110101101101111	1	2	3	9	12	17	20	27	32
00010010101011110101010110101101101111	0	9	17	20	24	27	30	31	32
00010010101101111001010110101101101111	0	1	10	13	18	21	25	26	27
000100101011101110010110101101101111	1	2	3	9	12	17	20	21	27
000100101011110011100110101101101111	1	10	13	17	18	21	25	26	27
000100101011110100111010101101101111	1	10	13	18	21	24	25	26	27
00010010101111010100111100101101101111	1	10	13	18	21	25	26	27	30
000100101011110101010111001101101111	0	9	12	17	20	24	25	26	30
000100101011110101011001110101101111	0	9	12	17	20	24	25	26	31
00010010101111010101101001111001101111	0	9	12	17	20	24	25	26	32
000100101011110101011010101110101111	0	1	2	3	9	12	17	20	27
00010010101111010101101011001111001111	0	9	12	17	20	21	24	25	26
000100101011110101011010110101110111	0	9	12	13	17	20	24	25	26
00010010101111010101101011011001111011	0	4	9	12	17	20	24	25	26
00010010101111010101101011011010111101	0	3	9	12	17	20	24	25	26
00010010110011110110010110101101101111	0	9	10	13	18	21	25	26	27
00010010110101111010010110101101101111	0	1	2	5	11	14	19	20	21
00010010110110111100010110101101101111	1	2	11	18	24	30	32	35	36
0001001011011101100110101101101111	0	1	4	9	10	13	18	19	20
000100101101111000111010101101101111	0	1	4	10	13	17	18	19	20
00010010110111100100111100101101101111	0	1	4	10	13	18	19	20	24
000100101101111001010111001101101111	0	1	4	10	13	18	19	20	25
000100101101111001011001110101101111	0	1	4	10	13	18	19	20	26
00010010110111100101101001111001101111	0	1	4	10	13	18	19	20	27
000100101101111001011010101110101111	0	1	2	3	9	12	17	20	21
00010010110111100101101011001111001111	0	1	4	10	13	14	18	19	20
000100101101111001011010110101110111	0	1	2	9	11	19	25	30	35
00010010110111100101101011011001111011	11	12	13	18	21	25	28	29	30
00010010110111100101101011011010111101	1	2	3	9	12	17	20	21	24
000100101110011110100110101101101111	1	10	11	18	24	30	32	35	36
000100101110101111000110101101101111	0	1	2	10	17	24	26	30	31
00010010111011011010101101101111	1	2	3	4	9	12	13	17	20
000100101110111000111100101101101111	1	2	9	11	19	20	25	30	31
0001001011101110010111001101101111	1	2	9	11	12	19	25	30	31
0001001011101110011001110101101111	1	2	3	9	11	19	25	30	31
000100101110111001101001111001101111	1	10	11	12	17	20	21	24	27
0001001011101110011010101110101111	0	1	2	3	9	12	13	17	20
000100101110111001101011001111001111	1	10	11	17	19	26	31	35	36
0001001011101110011010110101110111	0	1	2	9	11	19	25	30	31
000100101110111001101011011001111011	1	2	10	17	24	26	27	30	31
000100101110111001101011011010111101	1	2	10	17	20	24	26	30	31
000100101111000111101010101101101111	0	2	9	10	17	24	26	30	31
000100101111001011110010101101101111	1	2	9	11	19	25	26	27	30
0001001011110011011100101101101111	1	2	9	11	19	20	25	26	30
0001001011110011100111001101101111	1	2	9	11	12	19	25	26	30
0001001011110011101001110101101111	1	2	3	9	11	19	25	26	30
000100101111001110101001111001101111	1	10	11	12	13	17	20	24	27
0001001011110011101010101110101111	0	1	2	3	4	9	12	17	20
000100101111001110101011001111001111	1	10	11	17	19	26	31	32	35
0001001011110011101010110101110111	0	1	2	9	11	19	25	26	30
000100101111001110101011011001111011	11	12	13	14	18	21	25	28	30
000100101111001110101011011010111101	1	2	3	4	9	12	17	20	24
00010010111101000111101100101101101111	1	2	9	11	19	20	25	27	30
00010010111101001011110100101101101111	1	2	9	11	19	20	21	25	30
00010010111101001101111000101101101111	1	2	11	12	13	18	24	30	31
0001001011110100111011001101101111	1	2	9	11	12	19	20	25	30
000100101111010011110001110101101111	1	2	3	9	11	19	20	25	30
00010010111101001111001001111001101111	1	4	10	11	12	17	20	24	27
000100101111010011110010101110101111	1	4	10	13	18	19	20	21	24
00010010111101001111001011001111001111	1	10	11	17	19	26	27	31	35
000100101111010011110010110101110111	0	1	2	9	11	19	20	25	30
00010010111101001111001011011001111011	11	12	17	18	20	27	28	32	36
00010010111101001111001011011010111101	11	12	13	21	27	30	31	32	37
000100101111010100111101001101101111	1	10	11	12	13	18	24	30	31
000100101111010101011110001101101111	0	1	2	3	4	10	17	24	25
00010010111101010110110101101111	0	3	9	12	17	18	19	24	25
000100101111010101110001111001101111	0	3	9	12	17	18	19	24	26
0001001011110101011100101110101111	0	3	9	12	17	18	19	20	24
000100101111010101110011001111001111	0	3	9	12	13	17	18	19	24
0001001011110101011100110101110111	0	1	2	9	11	12	19	25	30
000100101111010101110011011001111011	1	2	3	4	10	17	24	25	31
000100101111010101110011011010111101	1	2	3	4	10	17	24	25	26
000100101111010110001111010101101111	0	2	3	4	9	10	17	24	25
000100101111010110010111100101101111	0	3	9	12	17	18	19	25	31
0001001011110101100110111001101111	0	3	9	12	17	18	19	25	26
0001001011110101100111001110101111	0	3	9	12	17	18	19	20	25
000100101111010110011101001111001111	0	3	9	12	13	17	18	19	25
0001001011110101100111010101110111	0	1	2	3	9	11	19	25	30
000100101111010110011101011001111011	11	12	13	17	18	20	27	32	36
000100101111010110011101011010111101	11	12	13	17	18	24	30	31	32
00010010111101011010001111011001101111	0	3	9	12	17	18	19	26	31
00010010111101011010010111101001101111	0	3	9	12	17	18	19	26	32
00010010111101011010011011110001101111	0	1	10	11	12	17	20	24	27
0001001011110101101001110110101111	0	3	9	12	17	18	19	20	26
00010010111101011010011110001111001111	0	3	9	12	13	17	18	19	26
000100101111010110100111100101110111	0	3	4	9	12	17	18	19	26
00010010111101011010011110011001111011	11	19	20	21	25	28	31	34	35
00010010111101011010011110011010111101	1	10	11	12	17	20	24	27	30
000100101111010110101001111010101111	0	3	9	12	17	18	19	20	27
000100101111010110101010111100101111	0	1	2	3	4	10	13	18	21
0001001011110101101010110111001111	0	3	9	12	13	17	18	19	20
0001001011110101101010111001110111	0	3	4	9	12	17	18	19	20
000100101111010110101011101001111011	1	2	3	4	10	13	18	21	24
000100101111010110101011101010111101	0	1	2	3	9	12	17	20	24
00010010111101011010110001111011001111	0	2	3	4	9	10	13	18	21
00010010111101011010110010111101001111	0	3	9	12	13	14	17	18	19
00010010111101011010110011011110001111	0	1	10	11	17	19	26	31	35
0001001011110101101011001110110111	0	3	4	9	12	13	17	18	19
00010010111101011010110011110001111011	11	12	13	17	18	21	25	28	30
00010010111101011010110011110010111101	11	12	13	17	18	21	25	28	31
000100101111010110101101001111010111	0	3	4	5	9	12	17	18	19
000100101111010110101101010111100111	0	1	2	3	10	12	20	26	31
0001001011110101101011010110111011	1	2	3	9	10	12	20	26	31
000100101111010110101101011100111101	1	2	3	10	12	17	20	26	31
00010010111101011010110110001111011011	0	2	3	9	10	12	20	26	31
00010010111101011010110110010111101011	11	18	24	30	32	33	34	35	36
00010010111101011010110110011011110011	11	12	13	18	21	25	28	30	35
000100101111010110101101100111011101	11	12	13	18	21	25	28	30	31
00010010111101011010110110100111101101	11	12	13	18	21	25	28	31	35
00010010111101011010110110101011110101	1	2	3	4	13	20	24	25	26
00010010111101011010110110101101111001	1	2	3	9	12	17	20	24	25
00010011000111101101100110101101101111	1	2	3	9	12	13	17	21	27
00010011001011110101100110101101101111	0	9	13	17	18	21	25	26	27
00010011001101111001100110101101101111	0	1	5	10	11	14	19	20	21
000100110011101110100110101101101111	1	2	10	18	24	30	32	35	36
00010011001111001111000110101101101111	1	2	3	5	9	12	13	17	21
0001001100111101011010101101101111	0	4	9	10	13	17	18	19	20
00010011001111011000111100101101101111	0	4	9	10	13	18	19	20	24
000100110011110110010111001101101111	0	4	9	10	13	18	19	20	25
000100110011110110011001110101101111	0	4	9	10	13	18	19	20	26
00010011001111011001101001111001101111	0	4	9	10	13	18	19	20	27
000100110011110110011010101110101111	0	1	2	3	9	12	13	17	21
00010011001111011001101011001111001111	0	4	9	10	13	14	18	19	20
000100110011110110011010110101110111	0	1	2	9	11	19	25	31	35
00010011001111011001101011011001111011	11	12	13	18	21	22	25	29	30
00010011001111011001101011011010111101	1	2	3	9	12	13	17	21	24
00010011010011110110100110101101101111	0	5	9	10	11	14	19	20	21
00010011010101111010100110101101101111	1	2	3	9	12	13	14	15	17
00010011010110111100100110101101101111	0	1	10	18	24	30	32	35	36
000100110101110111000110101101101111	1	2	3	5	9	12	13	14	17
0001001101011110011010101101101111	1	10	17	18	24	30	32	35	36
00010011010111101000111100101101101111	1	2	9	11	19	20	25	31	36
000100110101111010010111001101101111	1	2	9	11	12	19	25	31	36
000100110101111010011001110101101111	1	2	3	9	11	19	25	31	36
00010011010111101001101001111001101111	1	10	11	12	17	20	21	22	24
000100110101111010011010101110101111	0	1	2	3	9	12	13	14	17
00010011010111101001101011001111001111	11	12	13	17	18	21	22	23	25
000100110101111010011010110101110111	0	1	2	9	11	19	25	31	36
00010011010111101001101011011001111011	1	10	18	24	30	32	33	35	36
00010011010111101001101011011010111101	1	10	18	24	27	30	32	35	36
00010011011001111011000110101101101111	0	9	10	18	24	30	32	35	36
00010011011010111101000110101101101111	0	1	2	11	18	25	27	31	32
00010011011011101010101101101111	0	1	9	10	17	24	26	30	31
000100110110111100010111001101101111	1	2	11	18	24	25	27	31	32
000100110110111100011001110101101111	1	2	11	18	25	27	30	31	32
00010011011011110001101001111001101111	1	10	11	12	14	17	20	21	24
000100110110111100011010101110101111	0	1	10	17	24	26	30	31	35
00010011011011110001101011001111001111	0	1	10	17	24	26	30	31	36
000100110110111100011010110101110111	0	1	10	17	24	26	30	31	32
00010011011011110001101011011001111011	0	1	10	17	24	26	27	30	31
00010011011011110001101011011010111101	0	1	10	17	20	24	26	30	31
0001001101110011110010101101101111	1	2	9	11	19	25	26	27	31
00010011011101011100101101101111	1	2	9	11	19	20	25	26	31
00010011011101100111001101101111	1	2	9	11	12	19	25	26	31
00010011011101101001110101101111	1	2	3	9	11	19	25	26	31
0001001101110110101001111001101111	1	10	11	12	13	17	20	21	24
00010011011101101010101110101111	0	1	2	3	4	9	12	13	17
0001001101110110101011001111001111	1	10	11	17	19	26	31	32	36
00010011011101101010110101110111	0	1	2	9	11	19	25	26	31
0001001101110110101011011001111011	1	9	10	17	24	26	27	30	31
0001001101110110101011011010111101	1	2	3	4	9	12	13	17	24
00010011011110001011110100101101101111	1	2	9	11	19	20	21	25	31
00010011011110001101111000101101101111	1	2	4	11	12	18	24	30	31
0001001101111000111011001101101111	1	2	9	11	12	19	20	25	31
[truncated: 4,593,043 more chars]
